# Supplementary material for: Endogenous Retrovirus RNA Expression Differences between Race, Stage and HPV Status Offer Improved Prognostication among Women with Cervical Cancer
Source: Int J Mol Sci. 2023 Jan 12;24(2):1492. doi: 10.3390/ijms24021492 (PMC9864224; doi:10.3390/ijms24021492)
Supplement: Supplementary file 1 [file ijms-24-01492-s001.zip]

Archive with 6 entries (6 files):
- Supplementary Table S1.csv
- Supplementary Table S2.xlsx
- Supplementary Table S3.csv
- Supplementary Table S4.xlsx
- Supplementary Table S5.csv
- Supplementary Table S6.xlsx
