# Supplementary material for: Endogenous Retrovirus RNA Expression Differences between Race, Stage and HPV Status Offer Improved Prognostication among Women with Cervical Cancer
Source: Int J Mol Sci. 2023 Jan 12;24(2):1492. doi: 10.3390/ijms24021492 (PMC9864224; doi:10.3390/ijms24021492)
Supplement: Supplementary file 1 [file ijms-24-01492-s001.zip › Supplementary Table S1.csv]

	baseMean	log2FoldChange (BA vs WA)	lfcSE	stat	pvalue	padj
ERV_1000006_THE1A	1.636937532	0.083965415	0.433574025	-1.636937532	0.846443072	0.997420585
ERV_1000011_THE1B	1.176831446	-0.079123866	0.496921164	-1.176831446	0.873489081	0.998262544
ERV_1000030_MLT1F2	2.693925512	-0.251484005	0.399850639	-2.693925512	0.529385154	0.9834782
ERV_1000047_MLT1C	3.391606195	0.026632167	0.422213865	-3.391606195	0.949704844	0.999443384
ERV_1000058_MLT1D	7.57735871	0.005082298	0.290033513	-7.57735871	0.986019271	0.999822453
ERV_1000061_MLT1C	4.316657926	0.370874058	0.370058945	-4.316657926	0.316245724	0.956746727
ERV_1000108_THE1B	0.30740265	-0.292204078	0.793424679	-0.30740265	0.712662925	NA
ERV_100010_MLT2D,ERVL-B4-int	1.425963555	0.15078969	0.53897017	-1.425963555	0.779651115	0.996117193
ERV_1000121_LTR33,ERVL-E-int	5.786966274	0.532453738	0.334207488	-5.786966274	0.11111911	0.89067256
ERV_1000129_MSTC	1.530321969	0.608771837	0.453435718	-1.530321969	0.17940936	0.921665005
ERV_1000135_HERV9NC-int,LTR12D	11.79332201	0.190909431	0.293350945	-11.79332201	0.515183003	0.981420657
ERV_1000156_THE1A	2.324085221	0.406083706	0.371344682	-2.324085221	0.274152709	0.951024906
ERV_1000166_LTR8B	1.881906701	0.408897428	0.390860233	-1.881906701	0.29549297	0.955104809
ERV_1000169_LTR64	0.54383377	0.575720525	0.670526994	-0.54383377	0.39055626	NA
ERV_1000170_MER66B	0.574090912	-0.290418589	0.688556752	-0.574090912	0.673186535	NA
ERV_1000173_LTR64	3.022076372	0.216099645	0.372737992	-3.022076372	0.562074544	0.984606288
ERV_1000191_MLT1L	0.556700971	-0.001086316	0.730381725	-0.556700971	0.998813286	NA
ERV_1000193_MLT1H	1.193409227	0.11703401	0.476128014	-1.193409227	0.805834221	0.997152376
ERV_1000199_LTR1A2	0.174372339	0.30799418	1.22703568	-0.174372339	0.801808927	NA
ERV_1000201_MLT1C	0.185251047	0.247881742	1.132143652	-0.185251047	0.826689761	NA
ERV_1000208_LTR45B	0.159464556	0.368106661	1.343216427	-0.159464556	0.784047228	NA
ERV_1000211_LTR45B	0.159464556	0.368106661	1.343216427	-0.159464556	0.784047228	NA
ERV_1000218_LTR86A1	0.159464556	0.368106661	1.343216427	-0.159464556	0.784047228	NA
ERV_1000219_MLT1B	0.159464556	0.368106661	1.343216427	-0.159464556	0.784047228	NA
ERV_1000220_MLT1A	0.159464556	0.368106661	1.343216427	-0.159464556	0.784047228	NA
ERV_1000222_LTR48	0.191556108	0.500353011	1.228662997	-0.191556108	0.683836333	NA
ERV_100022_LTR1D1	0.033198537	0.091607932	3.440544017	-0.033198537	0.978758034	NA
ERV_100024_UCON51	0.032924747	0.091607932	3.440544017	-0.032924747	0.978758034	NA
ERV_1000273_LTR84b	0.151537656	0.175748408	1.475496268	-0.151537656	0.905187109	NA
ERV_1000279_MamGypsy2-LTR	0.175232351	0.115635703	1.33018337	-0.175232351	0.930725443	NA
ERV_10002_MLT1J	4.202601728	0.245426523	0.264188965	-4.202601728	0.352898945	0.961900453
ERV_1000321_LTR1A2	0.274503521	-0.353835961	1.015200341	-0.274503521	0.727436133	NA
ERV_1000335_LTR12F	0.164957172	-0.136834524	1.474366592	-0.164957172	0.926055282	NA
ERV_1000345_MER90	0.164957172	-0.136834524	1.474366592	-0.164957172	0.926055282	NA
ERV_1000353_MSTB1	0.231224016	-0.12754618	1.049319396	-0.231224016	0.903254352	NA
ERV_1000354_MLT1O	0.199223187	-0.258764383	1.223897829	-0.199223187	0.832554513	NA
ERV_1000375_MamRep605	9.366235069	-0.184758671	0.23604337	-9.366235069	0.433784578	0.972779894
ERV_100037_MSTB,MSTB-int	0.089590089	0.356087621	2.162921705	-0.089590089	0.869233099	NA
ERV_1000384_MLT1M	0.155954776	-0.136834478	1.48333234	-0.155954776	0.926500983	NA
ERV_1000385_MLT1J	0.155954776	-0.136834478	1.48333234	-0.155954776	0.926500983	NA
ERV_100038_MLT1F2	0.033074518	0.091607932	3.440544017	-0.033074518	0.978758034	NA
ERV_1000411_MSTC	0.192861136	-0.362944296	1.161567063	-0.192861136	0.75469027	NA
ERV_1000414_THE1D	0.254785993	-0.345109622	0.959449934	-0.254785993	0.719075015	NA
ERV_1000432_MLT1N2	0.251792866	-0.34393575	1.024795046	-0.251792866	0.737161829	NA
ERV_1000433_MSTD	0.251792866	-0.34393575	1.024795046	-0.251792866	0.737161829	NA
ERV_1000434_MLT1B	0.231014135	-0.526770271	1.032318574	-0.231014135	0.609856161	NA
ERV_1000436_MLT1A1	0.329633427	0.06187491	0.826745171	-0.329633427	0.940340763	NA
ERV_1000463_MSTB2	0.540441498	-0.4167473	0.692223199	-0.540441498	0.547146315	NA
ERV_1000465_MSTB	0.747530119	-0.197020379	0.580359016	-0.747530119	0.734248031	0.994526708
ERV_100048_MLT1J2	0.033361341	0.091607932	3.440544017	-0.033361341	0.978758034	NA
ERV_1000499_MLT2B1	6.850907983	0.372189125	0.305916026	-6.850907983	0.223741901	0.936898197
ERV_1000501_MLT1G	6.609307248	0.194736269	0.318003825	-6.609307248	0.540292431	0.983769325
ERV_1000534_LTR8A	9.273419645	-0.062430401	0.277247028	-9.273419645	0.821839485	0.997152376
ERV_1000535_LTR85a	4.815723423	0.202166174	0.286910619	-4.815723423	0.481039776	0.978595303
ERV_1000539_MLT1O	70.80868469	-0.584857552	0.274805659	-70.80868469	0.033315635	0.761406011
ERV_1000578_MLT1B	0.949258595	-0.015295889	0.567112234	-0.949258595	0.978482436	0.999629082
ERV_1000580_ERVL-E-int	0.517984635	0.055566938	0.847205769	-0.517984635	0.947705461	NA
ERV_1000583_MLT1K	0.239949132	0.37616237	1.1861028	-0.239949132	0.751136269	NA
ERV_1000584_MSTB1	0.265592038	0.253883454	1.043864971	-0.265592038	0.80783897	NA
ERV_1000590_ERV3-16A3_I-int,LTR16A	0.212309356	0.498690865	1.38337968	-0.212309356	0.71848272	NA
ERV_1000600_ERVL-E-int	0.212309356	0.498690865	1.38337968	-0.212309356	0.71848272	NA
ERV_1000607_MLT2F	0.212740884	0.49923802	1.264895265	-0.212740884	0.693073722	NA
ERV_1000618_MER21C	0.186510586	0.379316354	1.502950587	-0.186510586	0.800746491	NA
ERV_1000630_MLT1B,MLT1B-int	0.374237963	1.068363945	0.921623	-0.374237963	0.246366463	NA
ERV_1000641_MSTA	0.228911793	0.009306384	1.160498944	-0.228911793	0.993601597	NA
ERV_1000648_LTR10A	0.135906843	0.307995484	1.679376677	-0.135906843	0.854485203	NA
ERV_100064_MER4B	0.052436768	-0.028615231	3.440544017	-0.052436768	0.993364018	NA
ERV_100065_MER39	0.033198537	0.091607932	3.440544017	-0.033198537	0.978758034	NA
ERV_1000664_MamRep605	0.252333629	-0.416917903	1.036693519	-0.252333629	0.6875654	NA
ERV_1000668_LTR85c	0.252333629	-0.416917903	1.036693519	-0.252333629	0.6875654	NA
ERV_1000670_LTR67B	0.264136914	-0.476594254	0.980104728	-0.264136914	0.626776667	NA
ERV_100067_THE1D	0.021271232	0.151719514	3.440544017	-0.021271232	0.964826657	NA
ERV_1000691_MLT1B	0.240406324	-0.356944278	1.103007987	-0.240406324	0.74623341	NA
ERV_1000693_MLT1N2	0.263766686	-0.416937904	1.032488036	-0.263766686	0.686346096	NA
ERV_1000694_MSTC	0.240406324	-0.356944278	1.103007987	-0.240406324	0.74623341	NA
ERV_100069_MLT1B	0.03802539	0.091607932	3.440544017	-0.03802539	0.978758034	NA
ERV_1000701_MLT1B	0.241816536	-0.357295821	1.029267098	-0.241816536	0.728489034	NA
ERV_1000702_LTR33A	0.241816536	-0.357295821	1.029267098	-0.241816536	0.728489034	NA
ERV_1000703_LTR8	0.241816536	-0.357295821	1.029267098	-0.241816536	0.728489034	NA
ERV_1000728_MSTD	0.408585898	-0.478268522	0.994963726	-0.408585898	0.630737262	NA
ERV_100072_MLT1A	0.034437804	0.344074841	3.440544017	-0.034437804	0.920339609	NA
ERV_1000732_LTR79	0.280277316	-0.531268643	1.003503283	-0.280277316	0.596518319	NA
ERV_1000743_LTR67B	0.421823262	0.449946762	1.0064792	-0.421823262	0.65483879	NA
ERV_100075_MLT1H	0.021271232	0.151719514	3.440544017	-0.021271232	0.964826657	NA
ERV_1000770_MER74A	0.299585301	0.159801865	1.169899513	-0.299585301	0.891351307	NA
ERV_1000778_MLT1K	0.198725987	-0.182916577	1.396535127	-0.198725987	0.895792032	NA
ERV_1000779_MLT1J1	0.175418957	-0.06303733	1.374480429	-0.175418957	0.963419715	NA
ERV_1000792_MLT1N2	0.196239312	-0.43564589	1.398107738	-0.196239312	0.75534697	NA
ERV_100080_MSTD	0.054678397	0.031496351	3.440544017	-0.054678397	0.992695893	NA
ERV_1000838_MLT1E2	0.278339024	-0.734162255	1.118953344	-0.278339024	0.51175003	NA
ERV_1000844_LTR50	0.22636997	-0.556685927	1.20168841	-0.22636997	0.643182931	NA
ERV_1000847_MLT1H2	0.246908143	-0.111353411	1.110924577	-0.246908143	0.920157841	NA
ERV_1000853_MLT1D	0.211319586	-0.435681062	1.261489778	-0.211319586	0.729816027	NA
ERV_1000854_MLT1G3-int,MLT1G3	0.403700711	-0.450445991	0.931980097	-0.403700711	0.628867497	NA
ERV_100091_MamGypLTR1a	0.070232477	-0.028615231	3.440544017	-0.070232477	0.993364018	NA
ERV_1000921_LTR47B4	0.336853368	-0.159900608	0.885232485	-0.336853368	0.856657063	NA
ERV_1000978_MER57E1	0.5111938	-0.584384129	0.751250135	-0.5111938	0.436638446	NA
ERV_1000992_MLT1B	0.475175615	-0.061530417	0.687717766	-0.475175615	0.928708038	NA
ERV_1001005_MSTB	0.296384296	-0.776275695	1.049030714	-0.296384296	0.459304063	NA
ERV_1001055_MLT1J	0.337895781	-0.70877473	0.790126289	-0.337895781	0.369697678	NA
ERV_1001065_MLT1F2	0.525886665	-0.140043859	0.691315696	-0.525886665	0.839466574	NA
ERV_1001067_LTR9	0.338082443	-0.217599861	0.791588253	-0.338082443	0.783400589	NA
ERV_1001070_MLT1F2	0.381568193	-0.12392063	0.817504639	-0.381568193	0.879515047	NA
ERV_1001091_MLT1G1	0.977632321	-0.153131428	0.619171874	-0.977632321	0.804663281	0.997152376
ERV_1001092_ERVL-B4-int	0.472448117	-0.624049358	0.767560616	-0.472448117	0.416201194	NA
ERV_1001094_LTR33C,ERVL-E-int	1.397414728	0.278932849	0.413246456	-1.397414728	0.499688846	0.979384047
ERV_1001095_MLT2F	0.946304975	0.304151367	0.527933735	-0.946304975	0.564536399	0.984953286
ERV_100119_MLT1G3	0.126191322	-0.269076504	2.096374804	-0.126191322	0.897869432	NA
ERV_100124_MLT1G	0.09680813	-0.148845466	2.84456815	-0.09680813	0.958268771	NA
ERV_1001259_MLT1C	2.93632903	0.31888844	0.358282024	-2.93632903	0.373439751	0.966100751
ERV_100129_ERV3-16A3_I-int,ERV3-16A3_LTR	0.179699379	-0.259068078	1.846347724	-0.179699379	0.888412056	NA
ERV_100130_MLT1A0	0.09680813	-0.148845466	2.84456815	-0.09680813	0.958268771	NA
ERV_1001359_MER4A1	7.00196954	0.239164051	0.309603922	-7.00196954	0.439827868	0.974122284
ERV_100135_MLT1H	0.09224048	-0.401306152	3.386164075	-0.09224048	0.9056608	NA
ERV_1001395_MLT1C	4.46865985	-0.001630658	0.345296362	-4.46865985	0.996232014	0.999987065
ERV_1001397_MER50	4.587230086	0.162264855	0.371720229	-4.587230086	0.662456486	0.992464553
ERV_1001429_MSTB	3.084371076	0.064915053	0.456926778	-3.084371076	0.887025638	0.998376393
ERV_1001439_MLT1B	2.414995497	0.206494891	0.480810284	-2.414995497	0.667579257	0.99313755
ERV_100144_LTR16B	0.090210882	-0.148851926	2.160952031	-0.090210882	0.945083094	NA
ERV_1001453_MLT1H	3.368654938	-0.022126799	0.467360022	-3.368654938	0.962238879	0.999443384
ERV_1001457_LTR88b	3.150294917	0.155863259	0.431263798	-3.150294917	0.717792609	0.994526708
ERV_1001474_MLT1J	0.075197428	-0.281089118	2.935432332	-0.075197428	0.923713319	NA
ERV_1001475_MLT1B	0.089711221	-0.341206525	2.467296132	-0.089711221	0.890009901	NA
ERV_1001480_MLT1I	0.050606731	-0.28108651	3.133745837	-0.050606731	0.928528276	NA
ERV_1001496_MLT1A0	0.035201833	-0.220970558	3.440544017	-0.035201833	0.948790697	NA
ERV_1001511_MER52A	0.035201833	-0.220970558	3.440544017	-0.035201833	0.948790697	NA
ERV_1001512_MER52A	0.064853845	-0.341205209	2.584277899	-0.064853845	0.894959645	NA
ERV_1001518_LTR16A1	0.095408836	-0.208963981	2.155884312	-0.095408836	0.922784152	NA
ERV_1001519_MLT1A	0.080637452	-0.401317924	2.513709628	-0.080637452	0.873155479	NA
ERV_1001523_MSTB	0.049712263	-0.281086381	3.143203939	-0.049712263	0.928742798	NA
ERV_1001537_THE1B	0.055641555	-0.028619337	3.084546221	-0.055641555	0.992597096	NA
ERV_1001540_LTR81A	0.055641555	-0.028619337	3.084546221	-0.055641555	0.992597096	NA
ERV_1001541_MamGypLTR2b	0.055641555	-0.028619337	3.084546221	-0.055641555	0.992597096	NA
ERV_1001542_MLT1K	0.055641555	-0.028619337	3.084546221	-0.055641555	0.992597096	NA
ERV_1001547_LTR81C	0.336570707	-0.907689124	0.947887371	-0.336570707	0.338268662	NA
ERV_1001551_MSTD	0.216285293	-0.375594703	0.980709548	-0.216285293	0.701732658	NA
ERV_1001574_MLT1H2	0.065442679	-0.34119987	3.012665314	-0.065442679	0.909828271	NA
ERV_1001576_MLT1J2	0.05335257	-0.28108214	3.440544017	-0.05335257	0.934887661	NA
ERV_100157_MLT1L	0.065456199	-0.028620215	3.002958545	-0.065456199	0.992395738	NA
ERV_1001581_LTR33	0.082380157	-0.401312971	2.912790234	-0.082380157	0.890417348	NA
ERV_1001591_LTR91	0.045071322	-0.220970558	3.440544017	-0.045071322	0.948790697	NA
ERV_1001595_LTR1A2	0.200285977	-0.320452254	1.349705209	-0.200285977	0.812327962	NA
ERV_1001596_MamGypLTR2c	0.117258713	-0.016604391	2.40479297	-0.117258713	0.994490884	NA
ERV_1001622_MLT1I	0.058030825	-0.028615231	3.440544017	-0.058030825	0.993364018	NA
ERV_1001623_MLT1I	0.544822255	-0.656719579	0.742933764	-0.544822255	0.376720822	NA
ERV_1001659_MER52A	0.145126345	0.055524921	1.667356048	-0.145126345	0.973434414	NA
ERV_1001660_MER52A	0.849413647	0.078985599	0.55889585	-0.849413647	0.887613705	0.998376393
ERV_1001663_LTR12F	0.677262698	-0.091121724	0.75917721	-0.677262698	0.9044618	NA
ERV_1001689_MamGypLTR3a	1.968810946	0.489923039	0.466119316	-1.968810946	0.293227416	0.954362807
ERV_100169_LTR54	0.096646391	-0.148849413	2.449733788	-0.096646391	0.95154918	NA
ERV_1001700_MLT1F1	0.155261706	0.115636942	1.643482046	-0.155261706	0.943906379	NA
ERV_1001705_MLT1B	0.646389155	0.582654031	0.637943725	-0.646389155	0.361068276	NA
ERV_1001707_LTR16	0.344522353	0.564274778	0.885364351	-0.344522353	0.523905856	NA
ERV_100170_MER31-int	0.077304266	0.163732247	2.518671036	-0.077304266	0.948168111	NA
ERV_1001719_MSTB1	0.16695668	-0.005366999	1.361954186	-0.16695668	0.996855816	NA
ERV_100171_MER31-int	0.065456199	-0.028620215	3.002958545	-0.065456199	0.992395738	NA
ERV_1001721_MSTB1	0.179611906	-0.258863186	1.352007754	-0.179611906	0.848160707	NA
ERV_1001722_MLT1I	0.138712209	0.115637033	1.664051811	-0.138712209	0.944598601	NA
ERV_1001728_MER31A	0.324850863	0.146386379	1.062010667	-0.324850863	0.890367742	NA
ERV_100172_MER31-int	0.170911952	-0.076721638	1.614640633	-0.170911952	0.962101794	NA
ERV_1001733_MER39	0.151315222	0.368107043	1.488109339	-0.151315222	0.804625303	NA
ERV_1001741_MLT1D	0.102882314	0.043505656	2.134863427	-0.102882314	0.983741307	NA
ERV_100174_LTR54	0.132151666	0.235864708	2.365750723	-0.132151666	0.920582715	NA
ERV_1001766_ERVL-E-int,LTR16E2	0.08728434	-0.401318248	2.485358128	-0.08728434	0.87172087	NA
ERV_1001767_LTR16E2	0.056604198	-0.28108214	3.440544017	-0.056604198	0.934887661	NA
ERV_1001770_MSTA,MSTA-int	0.071117991	-0.341200411	2.972050942	-0.071117991	0.908601259	NA
ERV_1001771_MLT1A0	0.056604198	-0.28108214	3.440544017	-0.056604198	0.934887661	NA
ERV_1001775_LTR16A	0.086811626	-0.148849063	2.487267638	-0.086811626	0.952279555	NA
ERV_1001777_LTR16E1	0.081922534	-0.148848867	2.508011239	-0.081922534	0.952673845	NA
ERV_1001781_LTR78B	0.121004161	-0.582574715	2.790001974	-0.121004161	0.834598131	NA
ERV_1001786_MER31B	0.057040792	-0.28108214	3.440544017	-0.057040792	0.934887661	NA
ERV_1001787_MER67B	0.175678395	-0.005397815	1.488700201	-0.175678395	0.99710699	NA
ERV_1001816_LTR33A_	0.056037134	-0.028619367	3.081849172	-0.056037134	0.99259061	NA
ERV_100182_LTR82A	0.082159782	-0.088733035	2.904032773	-0.082159782	0.975624344	NA
ERV_1001840_MLT1A	0.072541083	0.10362059	2.552418114	-0.072541083	0.967617154	NA
ERV_1001843_MER57B1	0.082170944	-0.148851706	2.187821098	-0.082170944	0.945756573	NA
ERV_1001847_MSTA	0.079950733	-0.088736967	2.506413359	-0.079950733	0.971757624	NA
ERV_1001852_MLT1H2	0.088250469	-0.461433534	2.177981856	-0.088250469	0.832214002	NA
ERV_1001855_THE1D	0.037125514	-0.220970558	3.440544017	-0.037125514	0.948790697	NA
ERV_1001860_LTR12F	0.012090109	-0.100747394	3.440544017	-0.012090109	0.976639362	NA
ERV_1001898_MLT2D	0.012090109	-0.100747394	3.440544017	-0.012090109	0.976639362	NA
ERV_1001902_LTR12	0.027157301	0.091607932	3.440544017	-0.027157301	0.978758034	NA
ERV_1001904_MLT1D	0.025588954	-0.160858976	3.440544017	-0.025588954	0.962709342	NA
ERV_1001926_MamRep605	0.026432788	-0.160858976	3.440544017	-0.026432788	0.962709342	NA
ERV_1001931_LTR10D	0.077643057	-0.088732754	2.930361178	-0.077643057	0.975843361	NA
ERV_1001937_THE1C	0.073095639	-0.088726813	3.440544017	-0.073095639	0.979425955	NA
ERV_1001946_MLT1A	0.06100553	-0.028615231	3.440544017	-0.06100553	0.993364018	NA
ERV_1001947_MSTB	0.06100553	-0.028615231	3.440544017	-0.06100553	0.993364018	NA
ERV_1001949_MSTB	0.075515961	-0.088732613	2.943445187	-0.075515961	0.975950746	NA
ERV_1001950_LTR27C	0.06100553	-0.028615231	3.440544017	-0.06100553	0.993364018	NA
ERV_1001965_MSTA	0.042068669	0.031496351	3.440544017	-0.042068669	0.992695893	NA
ERV_1001984_MLT2C1	0.027644189	-0.160858976	3.440544017	-0.027644189	0.962709342	NA
ERV_1001985_MLT2C1	0.027644189	-0.160858976	3.440544017	-0.027644189	0.962709342	NA
ERV_1001990_MER21B	0.154009925	-0.699565121	1.656511865	-0.154009925	0.672797176	NA
ERV_1002037_LTR55	0.045807083	-0.220970558	3.440544017	-0.045807083	0.948790697	NA
ERV_1002038_MLT1A	0.01555408	-0.100747394	3.440544017	-0.01555408	0.976639362	NA
ERV_1002044_MER52A	0.170058216	-0.005429223	1.664784364	-0.170058216	0.99739793	NA
ERV_1002062_THE1B	0.083795447	0.103623452	2.904687505	-0.083795447	0.971541855	NA
ERV_1002078_LTR40a	0.125575429	-0.016606655	2.091974824	-0.125575429	0.993666246	NA
ERV_1002080_MLT1J2	0.125575429	-0.016606655	2.091974824	-0.125575429	0.993666246	NA
ERV_1002101_MLT1D	0.135460998	-0.329185972	2.373425338	-0.135460998	0.889689923	NA
ERV_1002107_MER11C	0.127523992	-0.269078439	1.852221859	-0.127523992	0.88449507	NA
ERV_1002125_MSTD	0.233904683	-0.190106264	1.259603764	-0.233904683	0.880034525	NA
ERV_100213_LTR79	0	#VALUE!	NA	0	NA	NA
ERV_1002142_THE1C	0.199298515	-0.320729661	1.657523501	-0.199298515	0.846567943	NA
ERV_1002159_MLT2B4	0.230629456	-0.190574877	1.507456075	-0.230629456	0.899398274	NA
ERV_100215_MSTB	0	#VALUE!	NA	0	NA	NA
ERV_100218_MLT1F2	0	#VALUE!	NA	0	NA	NA
ERV_1002199_MLT1D	0.315382625	0.747384649	1.115284583	-0.315382625	0.502775498	NA
ERV_1002249_MLT1J	19.25027769	-0.188019552	0.259184775	-19.25027769	0.468190308	0.97753621
ERV_100225_MLT1C	0	#VALUE!	NA	0	NA	NA
ERV_1002264_MLT1E1A	12.08298303	-0.259344743	0.257728164	-12.08298303	0.314284545	0.956399557
ERV_1002265_MLT1E1A	14.11264386	-0.270527613	0.260638198	-14.11264386	0.299296556	0.955104809
ERV_1002267_MER9a3	15.91952492	-0.157489843	0.234294938	-15.91952492	0.501465114	0.980004972
ERV_100226_MLT1C	0	#VALUE!	NA	0	NA	NA
ERV_1002280_LTR33	13.78647215	-0.292853213	0.280050421	-13.78647215	0.295692162	0.955104809
ERV_100228_MSTA	0.010878708	-0.100747394	3.440544017	-0.010878708	0.976639362	NA
ERV_1002308_MLT1K	0.085294385	0.103617946	2.177019747	-0.085294385	0.962038032	NA
ERV_1002312_MLT1B	0.085294385	0.103617946	2.177019747	-0.085294385	0.962038032	NA
ERV_1002318_MLT1K	0.068540228	0.163732571	2.563319169	-0.068540228	0.949069585	NA
ERV_1002337_MER21A	4.072720527	-0.355777949	0.657932407	-4.072720527	0.588678862	0.987381401
ERV_1002349_LTR33	0.319633089	-0.36564728	0.93793782	-0.319633089	0.696653602	NA
ERV_1002350_MER4E	1.210501371	-0.489566561	0.735504824	-1.210501371	0.505654159	0.980139081
ERV_1002358_MLT1I	0.349501708	-0.276499894	0.990516903	-0.349501708	0.78013196	NA
ERV_1002366_MLT1H	3.760799033	-1.30923733	0.80755171	-3.760799033	0.104965594	0.885984258
ERV_1002368_MLT1D	0.879923972	-1.18337784	1.032832096	-0.879923972	0.251894415	0.944510984
ERV_1002369_MLT1D	2.844711574	-1.037531306	0.909713777	-2.844711574	0.254076797	0.945296977
ERV_100236_LTR5B	0	#VALUE!	NA	0	NA	NA
ERV_1002380_LTR82B	3.307107731	-1.102571081	0.971244603	-3.307107731	0.256285402	0.94669911
ERV_1002384_MLT1F	6.431693186	-1.135496262	0.841132491	-6.431693186	0.177028416	0.920184776
ERV_1002390_MLT1C	0.507678534	-0.723116684	1.2298489	-0.507678534	0.556551105	NA
ERV_1002395_MamRep1151	0.077362077	0.356089491	2.528759664	-0.077362077	0.888015406	NA
ERV_1002399_MLT1L	0.105376098	0.043507746	2.430378676	-0.105376098	0.985717327	NA
ERV_100239_MSTA	0	#VALUE!	NA	0	NA	NA
ERV_1002404_MLT1H2	0.099205664	-0.148852144	2.134128806	-0.099205664	0.94439389	NA
ERV_1002411_MLT1C	0.08540182	-0.148851798	2.176656766	-0.08540182	0.945478751	NA
ERV_1002428_MER66B	0.131998013	-0.329191911	1.661695182	-0.131998013	0.842962071	NA
ERV_1002433_MSTA	0.147298021	-0.388572582	1.354272115	-0.147298021	0.774170847	NA
ERV_100243_LTR88a	0	#VALUE!	NA	0	NA	NA
ERV_1002445_MLT1B	6.915174277	0.07748188	0.271620428	-6.915174277	0.775446545	0.996117193
ERV_1002477_MLT1J	6.517074226	0.085057322	0.28938313	-6.517074226	0.768814197	0.996117193
ERV_1002478_MLT1L	6.732080794	0.103425398	0.271188494	-6.732080794	0.702922584	0.994526708
ERV_100249_LTR81B	0.023696134	0.344074841	3.440544017	-0.023696134	0.920339609	NA
ERV_1002511_MER90a	10.49389554	0.209683713	0.236406217	-10.49389554	0.37509849	0.966109777
ERV_1002544_MamRep605	0.098106689	0.608558282	2.444560335	-0.098106689	0.803404209	NA
ERV_1002552_MLT1J	0.085147185	0.416203401	2.887610119	-0.085147185	0.885394492	NA
ERV_1002553_MER57C2	0.085147185	0.416203401	2.887610119	-0.085147185	0.885394492	NA
ERV_1002557_MER41B	0.085147185	0.416203401	2.887610119	-0.085147185	0.885394492	NA
ERV_100255_LTR79	0	#VALUE!	NA	0	NA	NA
ERV_1002563_MLT1N2	0.085147185	0.416203401	2.887610119	-0.085147185	0.885394492	NA
ERV_1002567_MER21C	0.085147185	0.416203401	2.887610119	-0.085147185	0.885394492	NA
ERV_1002572_HERVL66-int	0.085147185	0.416203401	2.887610119	-0.085147185	0.885394492	NA
ERV_1002579_MLT1B	0.070544145	0.476318586	3.440544017	-0.070544145	0.889890464	NA
ERV_1002581_MLT1D	0.070544145	0.476318586	3.440544017	-0.070544145	0.889890464	NA
ERV_1002594_MLT1J	0.062485561	0.476318586	3.440544017	-0.062485561	0.889890464	NA
ERV_1002601_LTR103b_Mam	0.123379761	0.175750088	1.870850315	-0.123379761	0.925155796	NA
ERV_1002606_LTR48B	0.281192644	1.21450366	1.323741345	-0.281192644	0.358892177	NA
ERV_1002607_MER39	0.474371294	0.928721865	0.882204449	-0.474371294	0.292465392	NA
ERV_1002621_LTR8A	0.250219511	1.439871709	1.431252634	-0.250219511	0.314404963	NA
ERV_1002622_MLT2C1	0.250884478	1.251755452	1.44396365	-0.250884478	0.386003117	NA
ERV_1002625_MER34A1	0.303410086	1.069509675	1.334578125	-0.303410086	0.422909323	NA
ERV_1002626_LTR8	0.253497507	1.25173214	1.442450169	-0.253497507	0.385513744	NA
ERV_1002641_MSTA	0.287867906	0.581316019	1.12496623	-0.287867906	0.605337068	NA
ERV_1002647_MSTA	0.218027824	1.086872	1.594162669	-0.218027824	0.495376575	NA
ERV_1002651_MSTC	0.206179757	0.883426491	1.774026113	-0.206179757	0.618499344	NA
ERV_1002660_MLT1C	0.279259322	0.580961589	1.33826472	-0.279259322	0.664204499	NA
ERV_1002668_MLT2B3	0.22987589	1.23250072	1.587901955	-0.22987589	0.437641605	NA
ERV_1002678_MER31A	0.21532343	0.822965436	1.598228422	-0.21532343	0.606606451	NA
ERV_1002683_MER34B	0.259994344	0.641310658	1.218660134	-0.259994344	0.598719784	NA
ERV_1002689_MLT1A1	0.21532343	0.822965436	1.598228422	-0.21532343	0.606606451	NA
ERV_1002690_LTR89	0.229981192	1.062822037	1.608265942	-0.229981192	0.508708718	NA
ERV_1002693_LTR33	0.232027012	0.762448655	1.447222457	-0.232027012	0.598307594	NA
ERV_1002704_LTR8A	0.24548055	0.701899184	1.323491419	-0.24548055	0.595876875	NA
ERV_1002705_MLT1F2	0.21532343	0.822965436	1.598228422	-0.21532343	0.606606451	NA
ERV_1002706_MLT1F2	0.244638954	1.227153718	1.608747923	-0.244638954	0.445582384	NA
ERV_100270_MSTA	0	#VALUE!	NA	0	NA	NA
ERV_1002712_LTR36	0.238683791	0.762435715	1.443062178	-0.238683791	0.597259409	NA
ERV_1002713_LOR1-int	0.344311927	0.558031666	0.899347136	-0.344311927	0.534938338	NA
ERV_1002714_LTR57-int	0.283493514	0.519016987	1.139098236	-0.283493514	0.648649968	NA
ERV_1002715_MER4-int	0.21532343	0.822965436	1.598228422	-0.21532343	0.606606451	NA
ERV_1002716_LTR12	0.246072877	0.701897926	1.323178802	-0.246072877	0.595790679	NA
ERV_1002718_MER4-int	0.227413539	0.762457806	1.450185944	-0.227413539	0.599051115	NA
ERV_1002719_MER41-int	0.275611869	0.579996407	1.129422163	-0.275611869	0.607578003	NA
ERV_1002720_LTR49-int	0.27266295	1.328453659	1.206748487	-0.27266295	0.270960292	NA
ERV_1002721_MER49	0.227413539	0.762457806	1.450185944	-0.227413539	0.599051115	NA
ERV_1002722_LTR36	0.256134191	0.918937382	1.21957066	-0.256134191	0.451153999	NA
ERV_1002723_MER34C_	0.251108234	0.702358931	1.45451807	-0.251108234	0.629180335	NA
ERV_1002724_MER39	0.227413539	0.762457806	1.450185944	-0.227413539	0.599051115	NA
ERV_1002725_MamRep1151	0.327295877	1.079517546	0.992959765	-0.327295877	0.276961029	NA
ERV_1002730_LTR23-int	0.240311394	0.701910908	1.326413486	-0.240311394	0.596680893	NA
ERV_1002731_LTR54,MER57A-int	0.348117651	0.909340488	1.060182189	-0.348117651	0.391046562	NA
ERV_1002732_MER31-int	0.275388685	0.848094242	1.22984723	-0.275388685	0.490450068	NA
ERV_100273_THE1B-int,THE1B	0.024969858	0.091607932	3.440544017	-0.024969858	0.978758034	NA
ERV_1002745_MER101,MER101-int	0.522716266	0.144886605	0.767790363	-0.522716266	0.850323293	NA
ERV_100274_MLT1B	0	#VALUE!	NA	0	NA	NA
ERV_1002753_MLT1C	0.080799712	0.356089404	2.512983917	-0.080799712	0.887317106	NA
ERV_1002755_MLT1A	0.067827257	0.163736001	2.995205665	-0.067827257	0.956404534	NA
ERV_1002757_MLT1L	0.053864095	0.223851677	3.440544017	-0.053864095	0.948123941	NA
ERV_1002758_THE1C	0.070040929	0.163735868	2.979692648	-0.070040929	0.956177828	NA
ERV_1002761_MLT1I	0.105084283	-0.016604063	2.446855911	-0.105084283	0.994585695	NA
ERV_1002775_MLT1B	0.039206334	0.031496351	3.440544017	-0.039206334	0.992695893	NA
ERV_1002780_MLT1D	0.143112811	0.368107068	1.49687546	-0.143112811	0.805746512	NA
ERV_1002787_MLT1B	0.053169495	-0.028619083	3.107814014	-0.053169495	0.992652584	NA
ERV_1002810_MLT1C	0.220122328	0.186996689	1.344478376	-0.220122328	0.889383032	NA
ERV_1002823_LTR84b	0.351368163	-0.016931352	0.906910008	-0.351368163	0.985104939	NA
ERV_1002832_MamRep605	0.191142627	0.440240832	1.241674094	-0.191142627	0.722923552	NA
ERV_1002836_THE1B	0.259003657	1.032721251	0.875629738	-0.259003657	0.238237327	NA
ERV_1002840_MLT2B2	0.100373286	0.043504158	1.894826509	-0.100373286	0.981682626	NA
ERV_1002857_MLT1I	0.390407681	-0.704317297	0.761858232	-0.390407681	0.355240149	NA
ERV_100285_THE1D	0.031611365	-0.160858976	3.440544017	-0.031611365	0.962709342	NA
ERV_1002861_LTR84b	0.864511014	0.160300446	0.546290676	-0.864511014	0.769190178	0.996117193
ERV_100286_MLT1D	0.014907783	-0.100747394	3.440544017	-0.014907783	0.976639362	NA
ERV_1002878_MER52A	2.012374581	-0.030723569	0.403035202	-2.012374581	0.93923573	0.999443384
ERV_1002879_MLT1B	3.103964931	7.97E-05	0.334530271	-3.103964931	0.999809887	0.99998998
ERV_1002884_MLT1G3	3.120522102	0.323705312	0.353340001	-3.120522102	0.359598808	0.962883246
ERV_1002888_MLT2B4	4.956058832	0.10951767	0.320538918	-4.956058832	0.732601277	0.994526708
ERV_1002894_MLT2F	3.096249187	-0.016696946	0.33205597	-3.096249187	0.959896449	0.999443384
ERV_1002903_MER21C	3.260253632	0.297263123	0.345842985	-3.260253632	0.390047057	0.968348258
ERV_1002913_MLT1A0	3.85005523	-0.105955703	0.300069106	-3.85005523	0.72401022	0.994526708
ERV_100292_LTR78B	0.014907783	-0.100747394	3.440544017	-0.014907783	0.976639362	NA
ERV_100293_MLT1F1	0.014907783	-0.100747394	3.440544017	-0.014907783	0.976639362	NA
ERV_1002948_THE1D-int,THE1D	5.69098697	-0.142291297	0.347535937	-5.69098697	0.682224849	0.993962811
ERV_100296_MLT1B	0.029815566	-0.160858976	3.440544017	-0.029815566	0.962709342	NA
ERV_1002970_THE1B	1.274292615	-0.754315459	0.548281541	-1.274292615	0.168889371	0.91720261
ERV_1002973_LTR50	1.652268373	-0.576328042	0.474086314	-1.652268373	0.224114248	0.937244797
ERV_1002974_LTR33A	0.760643805	-0.129252586	0.667778918	-0.760643805	0.846523589	0.997420585
ERV_1002986_MamRep1527	4.432682009	0.035514439	0.356734613	-4.432682009	0.920698234	0.999359412
ERV_100298_LTR23	0.014907783	-0.100747394	3.440544017	-0.014907783	0.976639362	NA
ERV_1002992_LTR40a	1.628649283	0.454956245	0.415076323	-1.628649283	0.27304441	0.951024906
ERV_1002994_MLT1B	1.103771589	-0.665763402	0.617924365	-1.103771589	0.281293155	0.952353235
ERV_1002997_MLT1J	0.729449033	0.308213817	0.693682038	-0.729449033	0.656814355	0.992336868
ERV_1002_MSTD	91.49949925	-0.139094813	0.220756979	-91.49949925	0.528641486	0.983368867
ERV_1003015_MSTB1	2.040880257	-0.336642346	0.495883007	-2.040880257	0.497217361	0.979286383
ERV_1003036_MLT1N2	1.807098637	-0.604956675	0.450458087	-1.807098637	0.17927811	0.921665005
ERV_1003053_LTR67B	2.32238289	-0.792067129	0.468488429	-2.32238289	0.090896667	0.872523951
ERV_100305_LTR8B	0.014907783	-0.100747394	3.440544017	-0.014907783	0.976639362	NA
ERV_100306_MER34C_	0.014907783	-0.100747394	3.440544017	-0.014907783	0.976639362	NA
ERV_100308_MER4E1	0.029484566	0.091607932	3.440544017	-0.029484566	0.978758034	NA
ERV_1003106_THE1C	0.264325928	0.335015673	0.90493596	-0.264325928	0.711226577	NA
ERV_100310_MER34C_	0.014907783	-0.100747394	3.440544017	-0.014907783	0.976639362	NA
ERV_1003110_MLT1O	2.103258437	0.439119105	0.38971957	-2.103258437	0.259845396	0.947375246
ERV_100315_LTR79	0.014907783	-0.100747394	3.440544017	-0.014907783	0.976639362	NA
ERV_100317_MER52C	0.046015943	-0.220970558	3.440544017	-0.046015943	0.948790697	NA
ERV_100320_MLT1O	0.014907783	-0.100747394	3.440544017	-0.014907783	0.976639362	NA
ERV_1003210_MSTD	0.640291736	-0.879772676	0.710689462	-0.640291736	0.215747825	NA
ERV_1003211_MSTB2	0.865297501	-0.745694584	0.607010685	-0.865297501	0.219270481	0.935300651
ERV_1003227_MSTB	0.870230282	-1.382552891	0.659000373	-0.870230282	0.035909152	0.768770885
ERV_1003229_MamRep605	0.729764987	-0.525275826	0.641596223	-0.729764987	0.412956708	0.971506746
ERV_1003233_MLT1E3	1.209921249	-0.387887649	0.488702902	-1.209921249	0.427365148	0.972614499
ERV_1003265_MER21B	1.758790654	-0.194444327	0.450448993	-1.758790654	0.665982872	0.992958463
ERV_1003270_MLT1H2	0.703819124	-0.492185222	0.693698406	-0.703819124	0.478008705	0.978348984
ERV_1003272_THE1C	1.172872069	-0.108496973	0.498463794	-1.172872069	0.827691932	0.997240042
ERV_1003273_LTR84b	2.385352672	-0.077950658	0.457946937	-2.385352672	0.864838961	0.998262544
ERV_1003277_LTR16E2	1.251000505	0.257733824	0.492776646	-1.251000505	0.600957819	0.987723214
ERV_1003287_MLT1C	1.430487078	-0.017169732	0.522080253	-1.430487078	0.97376458	0.999629082
ERV_1003297_MLT1A	1.903791724	-0.093807908	0.419074797	-1.903791724	0.82287771	0.997152376
ERV_100329_THE1A-int,THE1A	0.191833528	-0.197716696	1.330622967	-0.191833528	0.881877503	NA
ERV_1003323_MLT1A0	1.369175948	0.106101902	0.464225844	-1.369175948	0.819213523	0.997152376
ERV_1003327_MLT1C	1.247124747	0.587547329	0.47276506	-1.247124747	0.213945509	0.932985576
ERV_1003333_LTR7B	1.760371257	0.391818228	0.398135838	-1.760371257	0.325050603	0.957646701
ERV_1003336_MLT1H2	1.34549155	-0.260175913	0.530529988	-1.34549155	0.623845533	0.989601009
ERV_1003337_MLT1H2	1.087199216	0.14631431	0.48796009	-1.087199216	0.764292392	0.996117193
ERV_1003341_THE1D	2.185145398	0.91515132	0.376856528	-2.185145398	0.015166392	0.651832901
ERV_1003342_MLT1F	2.558140524	0.299310161	0.338056764	-2.558140524	0.37594938	0.966109777
ERV_1003343_LTR79	1.852906137	0.237524982	0.404198628	-1.852906137	0.556771133	0.984454639
ERV_1003349_MER21C	0.910904451	-0.732345375	0.664368869	-0.910904451	0.270323701	0.951024906
ERV_1003356_MER21C	10.09439533	-0.081368188	0.291894219	-10.09439533	0.780429655	0.996210087
ERV_1003357_MER65A	9.403791149	-0.08579347	0.277833344	-9.403791149	0.757477686	0.995942973
ERV_100335_MLT1I	0.014907783	-0.100747394	3.440544017	-0.014907783	0.976639362	NA
ERV_1003369_MLT1L	3.313257599	0.01246333	0.386235198	-3.313257599	0.974257724	0.999629082
ERV_1003393_MLT1A0	0.233320377	-0.187017744	1.061377909	-0.233320377	0.860134632	NA
ERV_1003395_LTR54B	0.122182744	-0.521550292	1.664473362	-0.122182744	0.754020443	NA
ERV_1003414_MSTB	0.08953365	-0.401321674	2.163101596	-0.08953365	0.852812832	NA
ERV_1003415_MLT1J	0.11446288	-0.521550192	1.676888242	-0.11446288	0.755783418	NA
ERV_1003416_MLT1I	0.08953365	-0.401321674	2.163101596	-0.08953365	0.852812832	NA
ERV_1003418_LTR1A2	0.121755067	-0.269078363	1.862486637	-0.121755067	0.885127259	NA
ERV_1003419_ERV3-16A3_LTR	0.120569319	-0.016608102	1.864667093	-0.120569319	0.992893545	NA
ERV_1003420_LTR78B	0.222598114	-0.692560274	1.25593314	-0.222598114	0.58133836	NA
ERV_1003425_LTR8	0.072830067	-0.341205707	2.540629333	-0.072830067	0.893165606	NA
ERV_1003429_MLT1F	0.090197188	-0.401321695	2.160995302	-0.090197188	0.852671004	NA
ERV_1003444_MLT1J	0.05607591	-0.281087245	3.07915449	-0.05607591	0.927264426	NA
ERV_1003445_MSTB1	0.05607591	-0.281087245	3.07915449	-0.05607591	0.927264426	NA
ERV_1003446_ERVL-E-int,MLT2F	0.168394237	-0.19775525	1.483272091	-0.168394237	0.893937424	NA
ERV_1003447_MLT1C	0.05607591	-0.281087245	3.07915449	-0.05607591	0.927264426	NA
ERV_1003448_MLT2F	0.05607591	-0.281087245	3.07915449	-0.05607591	0.927264426	NA
ERV_1003452_MLT1K	0.092972822	-0.148851996	2.152383349	-0.092972822	0.94486479	NA
ERV_1003454_MLT2B1	0.079005732	-0.088736927	2.510731688	-0.079005732	0.971806192	NA
ERV_1003472_MLT1D	35.64797349	0.220223593	0.311668353	-35.64797349	0.479817613	0.978595303
ERV_100347_MLT1K	0.077975897	0.031496351	3.440544017	-0.077975897	0.992695893	NA
ERV_1003496_MLT1A0	0.36796272	-0.277224521	0.790480294	-0.36796272	0.725810501	NA
ERV_100349_LTR88b	0.014907783	-0.100747394	3.440544017	-0.014907783	0.976639362	NA
ERV_1003503_MSTB2-int,MSTB2	0.818451945	0.420938044	0.613784216	-0.818451945	0.492834275	0.978657167
ERV_1003504_MSTB2	0.152098489	0.368107041	1.487291296	-0.152098489	0.804520019	NA
ERV_1003513_MLT1K	0.682610405	0.109675865	0.654846935	-0.682610405	0.86698986	NA
ERV_100351_LTR16A	0.014907783	-0.100747394	3.440544017	-0.014907783	0.976639362	NA
ERV_1003522_LTR88c	0.262037124	0.448752617	1.001010897	-0.262037124	0.65393711	NA
ERV_1003523_ERV3-16A3_LTR	0.376734391	0.169448975	0.787124629	-0.376734391	0.829552206	NA
ERV_1003529_MER74A	0.244646258	0.661862046	1.009283802	-0.244646258	0.511969567	NA
ERV_1003530_MLT1J2	0.272116784	-0.109843213	0.948494559	-0.272116784	0.907804747	NA
ERV_100353_MLT1C	0.014907783	-0.100747394	3.440544017	-0.014907783	0.976639362	NA
ERV_1003548_MLT1I	2.468380566	0.532066387	0.557777097	-2.468380566	0.340131709	0.960083438
ERV_1003555_LTR40b	0.17440444	-0.197720496	1.343561592	-0.17440444	0.883004574	NA
ERV_1003563_MLT2C1	0.231638181	0.318493395	1.062182548	-0.231638181	0.764293041	NA
ERV_1003568_MER31B	0.161067973	0.115635744	1.341827081	-0.161067973	0.931325055	NA
ERV_1003569_LTR37B	0.140907294	-0.076722298	1.487117819	-0.140907294	0.958854375	NA
ERV_1003571_MER74A	0.137246669	0.175749119	1.654448386	-0.137246669	0.915401276	NA
ERV_1003586_MER4B	0.109742276	0.103617495	2.106219397	-0.109742276	0.960763127	NA
ERV_1003590_MER57D	0.065607859	-0.028620231	3.001468298	-0.065607859	0.992391959	NA
ERV_1003591_MLT1K	0.065607859	-0.028620231	3.001468298	-0.065607859	0.992391959	NA
ERV_1003622_THE1C	0.14591176	-0.136834424	1.49379361	-0.14591176	0.927014293	NA
ERV_1003625_MLT2D	0.231857665	-0.258845132	1.325513995	-0.231857665	0.845174486	NA
ERV_1003630_MER52C	0.092849191	0.10361779	2.152760288	-0.092849191	0.961610624	NA
ERV_1003658_MLT1H	0.069708363	0.163732525	2.556969036	-0.069708363	0.948943288	NA
ERV_1003661_LTR8	0.069708363	0.163732525	2.556969036	-0.069708363	0.948943288	NA
ERV_1003662_MER87B	0.069708363	0.163732525	2.556969036	-0.069708363	0.948943288	NA
ERV_100366_LTR16B2	0.031611365	-0.160858976	3.440544017	-0.031611365	0.962709342	NA
ERV_1003671_MSTB	0.063640815	0.163732779	2.591501405	-0.063640815	0.949622642	NA
ERV_100367_MER74A	0.014907783	-0.100747394	3.440544017	-0.014907783	0.976639362	NA
ERV_100371_MLT1K	0.031611365	-0.160858976	3.440544017	-0.031611365	0.962709342	NA
ERV_1003744_MSTA	0.065704565	0.416201666	2.579311632	-0.065704565	0.871808666	NA
ERV_1003745_MSTB1	0.065704565	0.416201666	2.579311632	-0.065704565	0.871808666	NA
ERV_1003751_MLT1B	0.065704565	0.416201666	2.579311632	-0.065704565	0.871808666	NA
ERV_100375_MLT1A	0.031611365	-0.160858976	3.440544017	-0.031611365	0.962709342	NA
ERV_1003763_MER41A,MER41-int	0.065704565	0.416201666	2.579311632	-0.065704565	0.871808666	NA
ERV_1003788_MLT1D	0.080218359	0.356087772	2.194828916	-0.080218359	0.871117318	NA
ERV_1003790_THE1B	0.080218359	0.356087772	2.194828916	-0.080218359	0.871117318	NA
ERV_100379_MER67C	0.044124399	-0.220970558	3.440544017	-0.044124399	0.948790697	NA
ERV_1003821_MLT1L	0.378480306	0.669813432	0.75887112	-0.378480306	0.377428369	NA
ERV_1003828_MER51A	0.13510487	-0.136833429	1.675391567	-0.13510487	0.934907142	NA
ERV_1003834_MSTB1	0.198018166	0.188431569	1.138094772	-0.198018166	0.868497282	NA
ERV_1003835_LTR12_	0.170310386	-0.248533388	1.662358054	-0.170310386	0.881153955	NA
ERV_1003837_MER57C2	0.18188029	0.247881747	1.134151209	-0.18188029	0.826991675	NA
ERV_1003843_MLT1I	0.13337801	0.115636375	1.508150949	-0.13337801	0.938882673	NA
ERV_1003844_MLT1I	0.176641008	-0.003889125	1.238429353	-0.176641008	0.997494352	NA
ERV_1003850_MER21C	0.394339262	-0.160573549	0.909552932	-0.394339262	0.859868799	NA
ERV_1003852_MER51A	0.36889571	0.237098592	0.838390969	-0.36889571	0.777328668	NA
ERV_1003853_MLT1I	0.216923318	-0.688435026	1.258159123	-0.216923318	0.584257523	NA
ERV_1003864_MLT1J	1.222054387	0.096799588	0.49794406	-1.222054387	0.84586385	0.997372637
ERV_1003892_MamRep605	3.781192058	0.032158894	0.267020761	-3.781192058	0.904137829	0.998999405
ERV_1003905_LTR67B	4.284222672	-0.090897457	0.2794363	-4.284222672	0.74496262	0.995349685
ERV_1003906_MLT1N2	4.241649139	-0.072135544	0.281037801	-4.241649139	0.797429213	0.997152376
ERV_1003908_MLT1A0	2.627758835	-0.008397447	0.347010903	-2.627758835	0.980693576	0.999629082
ERV_1003919_LTR27E	8.363472238	0.00699415	0.231917608	-8.363472238	0.975941119	0.999629082
ERV_1003920_THE1A-int,THE1A	8.452552835	0.092492776	0.26003659	-8.452552835	0.722071695	0.994526708
ERV_1003921_THE1A-int	5.902591782	-0.070015717	0.274068563	-5.902591782	0.798361742	0.997152376
ERV_1003934_MLT1F2	0.113656727	0.235862203	1.87789993	-0.113656727	0.900049418	NA
ERV_1003938_MER61A	0.014657762	0.151719514	3.440544017	-0.014657762	0.964826657	NA
ERV_1003940_MER48	0.046160716	0.283963259	3.440544017	-0.046160716	0.934221759	NA
ERV_1003949_LTR1A2	0.014657762	0.151719514	3.440544017	-0.014657762	0.964826657	NA
ERV_1003950_THE1B-int,THE1B	0.014657762	0.151719514	3.440544017	-0.014657762	0.964826657	NA
ERV_1003952_MSTA	0.014657762	0.151719514	3.440544017	-0.014657762	0.964826657	NA
ERV_1003953_PABL_B-int	0.040971478	0.031496351	3.440544017	-0.040971478	0.992695893	NA
ERV_1003954_PRIMA41-int	0.014657762	0.151719514	3.440544017	-0.014657762	0.964826657	NA
ERV_1003955_LOR1b,LOR1-int	0.040020354	0.091607932	3.440544017	-0.040020354	0.978758034	NA
ERV_1003958_MER52-int,MER52C	0.014657762	0.151719514	3.440544017	-0.014657762	0.964826657	NA
ERV_1003959_MER52-int	0.034809802	0.091607932	3.440544017	-0.034809802	0.978758034	NA
ERV_1003978_MSTA	0	#VALUE!	NA	0	NA	NA
ERV_100397_MLT1J	0.014907783	-0.100747394	3.440544017	-0.014907783	0.976639362	NA
ERV_1003980_LTR37A	0	#VALUE!	NA	0	NA	NA
ERV_1003981_MER51B,MER51-int	0.1331799	0.488333064	2.076393252	-0.1331799	0.81406645	NA
ERV_1003983_MER61-int	0	#VALUE!	NA	0	NA	NA
ERV_1003985_MER57-int	0.100407881	0.608558256	2.436598595	-0.100407881	0.802775053	NA
ERV_1003989_MLT2C1	0	#VALUE!	NA	0	NA	NA
ERV_1003995_MLT1B	0.015636112	-0.100747394	3.440544017	-0.015636112	0.976639362	NA
ERV_100399_MLT1J	0.014907783	-0.100747394	3.440544017	-0.014907783	0.976639362	NA
ERV_1004003_MLT1D	0	#VALUE!	NA	0	NA	NA
ERV_1004008_MER50	0	#VALUE!	NA	0	NA	NA
ERV_1004023_LTR28	0	#VALUE!	NA	0	NA	NA
ERV_1004024_LTR27	0	#VALUE!	NA	0	NA	NA
ERV_1004033_MLT1C	0.014907783	-0.100747394	3.440544017	-0.014907783	0.976639362	NA
ERV_1004039_MLT1J2	0	#VALUE!	NA	0	NA	NA
ERV_1004044_MER57A1	0	#VALUE!	NA	0	NA	NA
ERV_1004045_MER21C	0	#VALUE!	NA	0	NA	NA
ERV_1004046_MLT2B1	0	#VALUE!	NA	0	NA	NA
ERV_1004059_MLT1E1A	0.029206081	-0.160858976	3.440544017	-0.029206081	0.962709342	NA
ERV_1004063_MLT1J	0	#VALUE!	NA	0	NA	NA
ERV_1004072_MLT1A1	0	#VALUE!	NA	0	NA	NA
ERV_1004075_THE1D	0	#VALUE!	NA	0	NA	NA
ERV_1004076_THE1D	0	#VALUE!	NA	0	NA	NA
ERV_1004080_LTR85c	0	#VALUE!	NA	0	NA	NA
ERV_1004087_MLT1F	0	#VALUE!	NA	0	NA	NA
ERV_1004102_LTR8A	0.032083753	-0.160858976	3.440544017	-0.032083753	0.962709342	NA
ERV_1004107_MLT1I	0	#VALUE!	NA	0	NA	NA
ERV_1004112_LTR40b	0	#VALUE!	NA	0	NA	NA
ERV_1004116_MLT1J1,MLT1J1-int	0	#VALUE!	NA	0	NA	NA
ERV_1004119_MamGypLTR1c	0	#VALUE!	NA	0	NA	NA
ERV_1004130_MLT1L	0	#VALUE!	NA	0	NA	NA
ERV_1004131_ERV3-16A3_I-int	0	#VALUE!	NA	0	NA	NA
ERV_1004132_MLT1H1,MLT1H1-int	0	#VALUE!	NA	0	NA	NA
ERV_1004138_LTR2	0	#VALUE!	NA	0	NA	NA
ERV_1004140_MLT1A0,MLT1A0-int	0	#VALUE!	NA	0	NA	NA
ERV_1004141_LTR35	0.014657762	0.151719514	3.440544017	-0.014657762	0.964826657	NA
ERV_1004147_LTR67B	0.017165713	0.151719514	3.440544017	-0.017165713	0.964826657	NA
ERV_1004150_MLT1J	0.017165713	0.151719514	3.440544017	-0.017165713	0.964826657	NA
ERV_1004154_MLT1A0	0.046701095	0.031496351	3.440544017	-0.046701095	0.992695893	NA
ERV_1004157_MLT1H2	0.017165713	0.151719514	3.440544017	-0.017165713	0.964826657	NA
ERV_1004160_LTR16E2	0.033261557	0.344074841	3.440544017	-0.033261557	0.920339609	NA
ERV_1004166_LTR7	0.025446961	0.091607932	3.440544017	-0.025446961	0.978758034	NA
ERV_1004170_LTR8A	0.078669848	-0.08873282	2.924207562	-0.078669848	0.975792524	NA
ERV_1004176_MSTB	0.017165713	0.151719514	3.440544017	-0.017165713	0.964826657	NA
ERV_1004177_MER9a2	0.017165713	0.151719514	3.440544017	-0.017165713	0.964826657	NA
ERV_1004180_LTR16A	0.017165713	0.151719514	3.440544017	-0.017165713	0.964826657	NA
ERV_1004183_PABL_A-int	0.017165713	0.151719514	3.440544017	-0.017165713	0.964826657	NA
ERV_1004188_LTR16D2	0.017165713	0.151719514	3.440544017	-0.017165713	0.964826657	NA
ERV_1004195_MER110	0.017165713	0.151719514	3.440544017	-0.017165713	0.964826657	NA
ERV_1004240_MER4D1	0.029093018	0.091607932	3.440544017	-0.029093018	0.978758034	NA
ERV_1004241_MER39	0.029093018	0.091607932	3.440544017	-0.029093018	0.978758034	NA
ERV_1004243_MSTB	0.029093018	0.091607932	3.440544017	-0.029093018	0.978758034	NA
ERV_1004247_MLT1J	0.029093018	0.091607932	3.440544017	-0.029093018	0.978758034	NA
ERV_1004248_MLT1F2	0.029093018	0.091607932	3.440544017	-0.029093018	0.978758034	NA
ERV_1004291_MamRep605	0.02744514	0.091607932	3.440544017	-0.02744514	0.978758034	NA
ERV_1004319_MST-int	0.071520418	0.16373578	2.969340742	-0.071520418	0.95602523	NA
ERV_1004323_MSTB1,MSTB1-int	0.096394119	-0.208965972	1.904197137	-0.096394119	0.912615836	NA
ERV_1004340_MER41A	0.06785065	0.163732599	2.567131408	-0.06785065	0.949145106	NA
ERV_1004341_MLT1C	0.06785065	0.163732599	2.567131408	-0.06785065	0.949145106	NA
ERV_1004343_LTR16A	0.06785065	0.163732599	2.567131408	-0.06785065	0.949145106	NA
ERV_1004347_LTR26D	0.06785065	0.163732599	2.567131408	-0.06785065	0.949145106	NA
ERV_1004352_MLT1A	0.66418357	0.932797317	0.710222058	-0.66418357	0.18905215	NA
ERV_1004353_MER77B	0.06785065	0.163732599	2.567131408	-0.06785065	0.949145106	NA
ERV_1004396_THE1B	0.486203554	-0.01718861	0.765832501	-0.486203554	0.982093506	NA
ERV_1004432_LTR16E1	0.301984955	0.732586227	1.043081501	-0.301984955	0.482474108	NA
ERV_1004483_LTR81A	0.214316824	0.559987355	1.505885157	-0.214316824	0.709992687	NA
ERV_1004485_THE1A-int,THE1A	2.285539452	0.177591982	0.537905365	-2.285539452	0.741283078	0.995067702
ERV_1004489_MLT1A0	0.573278746	0.309088413	0.749943412	-0.573278746	0.680230229	NA
ERV_1004573_THE1B	1.788371762	0.210681942	0.526723179	-1.788371762	0.689166766	0.994040868
ERV_1004574_MLT1A1	1.63618684	0.125069086	0.546436232	-1.63618684	0.818961103	0.997152376
ERV_1004575_MamRep605	1.511702723	0.202461625	0.544287644	-1.511702723	0.709911151	0.994526708
ERV_1004644_MLT1F	0.576373151	-0.764182674	0.66496171	-0.576373151	0.250468141	NA
ERV_100475_THE1C	0.052725126	-0.220970558	3.440544017	-0.052725126	0.948790697	NA
ERV_1004766_LTR12_	2.872360719	-0.571581792	0.462282597	-2.872360719	0.216297387	0.93331475
ERV_1004790_LTR13A	2.735444641	0.096098976	0.408517469	-2.735444641	0.814023741	0.997152376
ERV_1004807_THE1C-int,THE1C	48.51214844	0.268960114	0.266854896	-48.51214844	0.313507753	0.956399557
ERV_100483_LTR06	0.096156379	0.103619838	2.451491537	-0.096156379	0.966284992	NA
ERV_1004854_LTR33A	1.92008407	0.086160616	0.410398863	-1.92008407	0.833711691	0.997240042
ERV_1004860_HERVL18-int,LTR18B	16.16075313	0.014989623	0.296420599	-16.16075313	0.959669155	0.999443384
ERV_1004923_MLT1F2	41.08715573	-0.029111695	0.22932351	-41.08715573	0.898983164	0.998999405
ERV_1004931_MLT1A0	0.219431851	-0.375427692	1.139942061	-0.219431851	0.741899261	NA
ERV_1004941_MSTB2	0.202210493	-0.31518355	1.135767918	-0.202210493	0.78139083	NA
ERV_1004942_LTR82A	0.245568726	-0.243446061	0.99542708	-0.245568726	0.806793705	NA
ERV_1004956_MLT1A0	0.160752057	-0.447765174	1.354719621	-0.160752057	0.741005274	NA
ERV_1004958_LTR47B	0.160752057	-0.447765174	1.354719621	-0.160752057	0.741005274	NA
ERV_100495_LTR16E1	0.083907303	-0.088733137	2.894335821	-0.083907303	0.975542675	NA
ERV_1004967_MER41B	0.176269892	-0.255478252	1.238655265	-0.176269892	0.836592099	NA
ERV_1004968_MLT1A0	0.179332638	-0.507442594	1.236528825	-0.179332638	0.68152965	NA
ERV_100496_MER88	0.135601815	-0.329185975	2.373093457	-0.135601815	0.889674593	NA
ERV_1004973_LTR82A	0.182157609	-0.507444239	1.234637966	-0.182157609	0.681067763	NA
ERV_1004979_LTR42	0.182462351	-0.507444415	1.234435918	-0.182462351	0.681018331	NA
ERV_1004980_MLT2D	0.175835816	-0.502220434	1.354854291	-0.175835816	0.710874214	NA
ERV_1004985_THE1C-int,THE1C	0.200873181	-0.315182746	1.136480782	-0.200873181	0.781525016	NA
ERV_1004986_MLT1D	0.194546196	-0.315178884	1.139924762	-0.194546196	0.782171007	NA
ERV_100498_MSTD	0.083907303	-0.088733137	2.894335821	-0.083907303	0.975542675	NA
ERV_1005004_MSTD	6.496192461	-0.20349842	0.253608196	-6.496192461	0.422314309	0.972020082
ERV_1005007_MLT1L	4.556855952	-0.203466484	0.27332858	-4.556855952	0.456632994	0.976250423
ERV_100502_LTR67B	0.083907303	-0.088733137	2.894335821	-0.083907303	0.975542675	NA
ERV_100503_MLT2C1	0.161148267	-0.136830929	2.062207117	-0.161148267	0.94709783	NA
ERV_100504_LTR71A	0.161148267	-0.136830929	2.062207117	-0.161148267	0.94709783	NA
ERV_1005080_MER66B	5.613578969	0.451775665	0.276111607	-5.613578969	0.101796331	0.882571238
ERV_10050_MER11C	1.344335628	0.259161526	0.471679252	-1.344335628	0.582700508	0.986360053
ERV_1005135_LTR78	0.493599468	-0.873799013	0.747214907	-0.493599468	0.24223933	NA
ERV_1005144_LTR88b	0.12553459	-0.461436685	1.844188257	-0.12553459	0.80242397	NA
ERV_100514_MER57E1	0.06882097	-0.028615231	3.440544017	-0.06882097	0.993364018	NA
ERV_1005167_HUERS-P1-int,LTR8	0.170568823	-0.388546238	1.469147939	-0.170568823	0.791417421	NA
ERV_1005180_MLT1F2	0.098594004	-0.341206907	2.432286803	-0.098594004	0.88843691	NA
ERV_1005196_MLT1B	0.098594004	-0.341206907	2.432286803	-0.098594004	0.88843691	NA
ERV_1005199_MLT1C	0.142597143	-0.016609392	1.6355377	-0.142597143	0.991897374	NA
ERV_1005203_MLT2A1	0.098594004	-0.341206907	2.432286803	-0.098594004	0.88843691	NA
ERV_1005207_MLT1A0	0.098594004	-0.341206907	2.432286803	-0.098594004	0.88843691	NA
ERV_1005209_HERV16-int	0.228113923	-0.381775216	1.050559647	-0.228113923	0.716304794	NA
ERV_1005212_LTR16,ERV3-16A3_I-int	0.114230115	-0.401322334	2.095299095	-0.114230115	0.848106753	NA
ERV_1005213_ERVL-int	0.151566994	-0.076721521	1.636194684	-0.151566994	0.962600726	NA
ERV_1005214_MLT1A0	0.098594004	-0.341206907	2.432286803	-0.098594004	0.88843691	NA
ERV_1005215_LTR16C	0.098594004	-0.341206907	2.432286803	-0.098594004	0.88843691	NA
ERV_1005230_MLT1C	0.063245793	-0.220970558	3.440544017	-0.063245793	0.948790697	NA
ERV_1005232_MLT1C	0.063245793	-0.220970558	3.440544017	-0.063245793	0.948790697	NA
ERV_1005236_MamGypLTR3	0.023360361	-0.100747394	3.440544017	-0.023360361	0.976639362	NA
ERV_100523_MLT2A1	0.052725126	-0.220970558	3.440544017	-0.052725126	0.948790697	NA
ERV_1005240_MLT1H	0.038268144	-0.160858976	3.440544017	-0.038268144	0.962709342	NA
ERV_1005241_MER65D	0.038268144	-0.160858976	3.440544017	-0.038268144	0.962709342	NA
ERV_1005242_MLT1L	0.038268144	-0.160858976	3.440544017	-0.038268144	0.962709342	NA
ERV_100524_MER31B	0.052725126	-0.220970558	3.440544017	-0.052725126	0.948790697	NA
ERV_1005252_MER34A	0.038268144	-0.160858976	3.440544017	-0.038268144	0.962709342	NA
ERV_1005257_LTR16E2	0.050116211	0.031496351	3.440544017	-0.050116211	0.992695893	NA
ERV_1005265_MLT1D	0.038268144	-0.160858976	3.440544017	-0.038268144	0.962709342	NA
ERV_1005273_MLT1L	0.089669536	0.103620017	2.475919261	-0.089669536	0.966617375	NA
ERV_1005280_MamGypLTR1a	0.052925906	0.031496351	3.440544017	-0.052925906	0.992695893	NA
ERV_1005300_LTR51	0.098081157	0.103617691	2.137317947	-0.098081157	0.96133351	NA
ERV_1005307_MamGypLTR3a	0.098081157	0.103617691	2.137317947	-0.098081157	0.96133351	NA
ERV_1005308_MLT2D	0.546626628	0.03641111	0.677267283	-0.546626628	0.957124942	NA
ERV_1005324_MLT1A0	0.098081157	0.103617691	2.137317947	-0.098081157	0.96133351	NA
ERV_1005326_MLT1A0	0.098081157	0.103617691	2.137317947	-0.098081157	0.96133351	NA
ERV_100532_MamRep605	0.095942174	-0.401306624	3.355600679	-0.095942174	0.904805501	NA
ERV_100533_MER68	0.093451863	-0.148845352	2.855233883	-0.093451863	0.958424548	NA
ERV_1005343_MLT1H2	0.152852828	0.56046637	1.860306473	-0.152852828	0.763203763	NA
ERV_1005350_LTR37-int,LTR37A	0.245128207	0.892490145	1.100096982	-0.245128207	0.417203084	NA
ERV_1005354_MLT1H	0.157517367	0.750352939	1.677892323	-0.157517367	0.65473088	NA
ERV_1005375_LTR33A_	0.100229188	-0.208964097	2.142107608	-0.100229188	0.922289073	NA
ERV_1005394_LTR104_Mam	0.072092889	-0.088736616	2.544408239	-0.072092889	0.972179297	NA
ERV_1005408_MLT1L	1.39914758	0.691702888	0.466654577	-1.39914758	0.138271426	0.907991333
ERV_1005411_MLT1L	5.925532062	-0.19967648	0.382500478	-5.925532062	0.601649889	0.987730277
ERV_1005422_THE1B	2.235229706	0.554820694	0.408466768	-2.235229706	0.17436829	0.918708001
ERV_100542_MLT1A	0.052394127	0.031496351	3.440544017	-0.052394127	0.992695893	NA
ERV_1005431_LTR28C	3.340066193	0.041596445	0.419508504	-3.340066193	0.921015053	0.999359412
ERV_1005435_MLT1A	2.134715032	-0.143893397	0.444176023	-2.134715032	0.745971502	0.995477141
ERV_1005442_LTR35	2.047421876	-0.5540931	0.451836176	-2.047421876	0.220080476	0.935657468
ERV_1005444_MER41E	1.877269714	-0.068801768	0.509859205	-1.877269714	0.892657194	0.998480609
ERV_1005457_MLT1I	2.20936466	0.228457414	0.408389469	-2.20936466	0.575881502	0.986067653
ERV_1005490_LTR86A1	2.252910671	0.348254435	0.414001559	-2.252910671	0.400240875	0.969889225
ERV_1005500_LTR32	2.597473176	0.399360202	0.40623605	-2.597473176	0.325570895	0.957789534
ERV_1005502_LTR32	3.319377567	0.084900549	0.384460654	-3.319377567	0.825224595	0.997179851
ERV_1005512_MLT1O	4.497877174	0.495406324	0.396640354	-4.497877174	0.211662749	0.932298177
ERV_1005513_MLT1A	3.110797923	0.113804076	0.367543662	-3.110797923	0.756839169	0.995942973
ERV_1005517_LOR1b	3.60124324	0.33763941	0.366848988	-3.60124324	0.357375728	0.962602773
ERV_1005518_LTR28	4.638525657	0.122455927	0.399081726	-4.638525657	0.758961936	0.995942973
ERV_100551_MamGypLTR2b	0.037817344	-0.160858976	3.440544017	-0.037817344	0.962709342	NA
ERV_1005529_MLT1H	2.52718341	0.421601084	0.392911492	-2.52718341	0.283263061	0.952483217
ERV_1005539_LTR1B0	3.268585985	0.172820868	0.388854564	-3.268585985	0.656727575	0.992308045
ERV_1005543_THE1B	1.649874845	0.046707861	0.436913275	-1.649874845	0.914864987	0.999359412
ERV_1005551_MLT1G3	2.207904421	0.192088472	0.430283746	-2.207904421	0.655291871	0.99210172
ERV_1005558_MLT1B	2.190426221	0.545217408	0.434341993	-2.190426221	0.209379981	0.930606308
ERV_1005570_MLT2A1	1.645871163	-0.036706609	0.521545309	-1.645871163	0.943890827	0.999443384
ERV_1005611_MLT1A	1.622038399	0.007707427	0.56763193	-1.622038399	0.989166487	0.999896579
ERV_1005631_MLT1F2	1.855390876	-0.252179797	0.52315332	-1.855390876	0.629778928	0.990208163
ERV_1005640_LTR12C	1.648368076	0.131845306	0.659567002	-1.648368076	0.841561325	0.997372637
ERV_100565_HERV16-int	0.096797641	0.103622895	2.839585567	-0.096797641	0.97088985	NA
ERV_1005678_LTR40b,HERVL40-int	1.126744682	0.243698795	0.854641334	-1.126744682	0.775531181	0.996117193
ERV_1005684_LTR16B2	0.549728542	0.824402627	0.885793121	-0.549728542	0.352011708	NA
ERV_1005685_LTR1B	0.950520035	0.458958038	0.873156852	-0.950520035	0.59914483	0.987723214
ERV_1005709_LTR2	0.371110722	0.66668829	0.992454767	-0.371110722	0.501738502	NA
ERV_1005721_LTR16B2	0.541527422	-0.654068148	1.164013678	-0.541527422	0.574178966	NA
ERV_1005725_MLT1A0	0.236410412	0.193932409	1.680378554	-0.236410412	0.908120191	NA
ERV_1005738_MSTD	0.434085156	-0.092659067	1.426752182	-0.434085156	0.948218547	NA
ERV_1005740_LOR1a,LOR1-int	1.464888042	0.315037109	0.880547694	-1.464888042	NA	NA
ERV_1005742_MER49	0.299592025	0.196886362	1.437653897	-0.299592025	0.891070504	NA
ERV_1005745_MSTA	0.411073965	-0.244010585	1.441134639	-0.411073965	0.865546218	NA
ERV_1005748_LOR1b	0.34761339	-0.513284414	1.40070407	-0.34761339	0.714031229	NA
ERV_1005749_LTR8A	0.515793778	0.117982553	1.272971587	-0.515793778	0.926155573	NA
ERV_1005753_LTR1B	0.590851115	0.870801819	1.271073987	-0.590851115	0.493286266	NA
ERV_1005754_MER41A	0.488184445	-0.172891642	1.211224024	-0.488184445	0.88649453	NA
ERV_1005766_MLT1K,MLT1K-int	1.483509254	0.331261342	0.810284107	-1.483509254	0.682670862	0.993989485
ERV_1005768_MLT1C	0.323430766	0.114628776	1.581373586	-0.323430766	0.942214477	NA
ERV_100576_MLT1C	0.215858683	-0.127123781	1.247278617	-0.215858683	0.918819447	NA
ERV_1005770_LTR79	0.455348786	-0.077577624	1.062387436	-0.455348786	0.941788635	NA
ERV_1005771_LTR88c	0.40198771	0.451094376	1.303391918	-0.40198771	0.72927308	NA
ERV_1005778_MER31A	1.202112803	0.0234639	0.699592628	-1.202112803	0.973244466	0.999629082
ERV_1005782_LTR33	0.394793045	-0.120533012	1.213108435	-0.394793045	0.920853385	NA
ERV_1005791_THE1B	0.265733181	1.202125344	1.152005853	-0.265733181	0.296713873	NA
ERV_1005792_LTR78	0.323768354	0.600671115	1.19060792	-0.323768354	0.613904504	NA
ERV_1005797_MSTB1	1.937999111	0.119163206	0.554797216	-1.937999111	0.829933423	0.997240042
ERV_1005809_MLT1A	0.752802875	-0.994667529	0.932821948	-0.752802875	0.286288299	0.953171061
ERV_1005820_MER57B1	0.51960832	0.02161099	1.028966619	-0.51960832	0.983243569	NA
ERV_1005823_MSTB2	0.689901157	0.139007552	0.995091856	-0.689901157	0.88890241	NA
ERV_1005828_MSTA	0.189799076	-0.136835273	1.319251357	-0.189799076	0.917390037	NA
ERV_1005843_LOR1b	1.644569614	-0.226145568	0.697151762	-1.644569614	0.745646581	0.995402981
ERV_100586_THE1B	0.037817344	-0.160858976	3.440544017	-0.037817344	0.962709342	NA
ERV_1005878_MER57B2	0.819260209	-0.256969974	0.9387615	-0.819260209	0.784289838	0.996363109
ERV_1005882_MLT1M	0.886756701	-0.059320528	0.853219474	-0.886756701	0.94457132	0.999443384
ERV_1005886_MLT1H	1.485522453	-0.466932885	0.787239482	-1.485522453	0.553096253	0.984232945
ERV_1005890_MLT1A1	1.495571569	-0.544519251	0.736781736	-1.495571569	0.459876052	0.976724879
ERV_1005893_MLT1H1	1.309408929	0.461195302	0.710785933	-1.309408929	0.516433654	0.981570484
ERV_10058_THE1C	20.71327028	0.000209675	0.167638227	-20.71327028	0.999002037	0.99998998
ERV_1005900_MER21B	3.62932619	-0.205705107	0.556631762	-3.62932619	0.71171535	0.994526708
ERV_1005905_MER57B1	1.092293457	0.326560611	0.846530588	-1.092293457	0.699671823	0.994526708
ERV_1005915_LTR12C	1.262635043	-0.604175772	0.558931123	-1.262635043	0.279720013	0.952092753
ERV_1005918_MER51B	0.603681237	-0.193802194	0.720461893	-0.603681237	0.787931877	NA
ERV_100591_MLT1J2	0.051780505	-0.220970558	3.440544017	-0.051780505	0.948790697	NA
ERV_1005921_MLT1G	3.410115344	0.071158168	0.523293365	-3.410115344	0.891835979	0.998442444
ERV_1005924_LOR1b	0.166348357	-0.582467558	1.46073451	-0.166348357	0.690077587	NA
ERV_1005936_MLT1O	0.126577876	-0.401322596	2.067742875	-0.126577876	0.846107539	NA
ERV_1005945_MLT1E2	0.135460933	-0.521546627	2.071974241	-0.135460933	0.8012615	NA
ERV_1005946_THE1D	0.127886137	-0.20896644	1.840074265	-0.127886137	0.909583321	NA
ERV_1005957_LTR45C	0.124156791	-0.269079785	1.661514912	-0.124156791	0.871346439	NA
ERV_1005959_MER39	0.121359943	-0.208966356	1.851719128	-0.121359943	0.91014954	NA
ERV_1005960_LTR12F	0.160541113	-0.390112841	1.478580154	-0.160541113	0.791900994	NA
ERV_1005961_MLT1E2	0.104076539	-0.148852251	2.12080264	-0.104076539	0.944045018	NA
ERV_1005962_MER84	0.104076539	-0.148852251	2.12080264	-0.104076539	0.944045018	NA
ERV_1005965_MSTB1	0.064080944	-0.088736199	2.588860786	-0.064080944	0.972656938	NA
ERV_1005973_LTR48B	0.158656064	0.307994512	1.356577045	-0.158656064	0.820394209	NA
ERV_1005982_LTR48B	0.064080944	-0.088736199	2.588860786	-0.064080944	0.972656938	NA
ERV_1006000_MER4B	0.024369861	-0.160858976	3.440544017	-0.024369861	0.962709342	NA
ERV_1006005_MER39	0.040411737	-0.220970558	3.440544017	-0.040411737	0.948790697	NA
ERV_100600_MLT1H	0.051780505	-0.220970558	3.440544017	-0.051780505	0.948790697	NA
ERV_1006012_MER4CL34	0.035248569	-0.220970558	3.440544017	-0.035248569	0.948790697	NA
ERV_1006015_LTR23	0.024369861	-0.160858976	3.440544017	-0.024369861	0.962709342	NA
ERV_1006030_MSTB	0.052282773	-0.281086742	3.116598066	-0.052282773	0.928136036	NA
ERV_1006031_MLT1B	0.041535574	0.031496351	3.440544017	-0.041535574	0.992695893	NA
ERV_1006032_MLT1E3	0.090258527	-0.08873736	2.463102393	-0.090258527	0.971261099	NA
ERV_1006039_MLT1C	0.036192592	-0.160858976	3.440544017	-0.036192592	0.962709342	NA
ERV_1006048_MLT1J2	0.036192592	-0.160858976	3.440544017	-0.036192592	0.962709342	NA
ERV_1006068_LTR16C	7.500422886	-0.052416054	0.272614464	-7.500422886	0.847529364	0.997495337
ERV_1006089_LTR79	0.895256485	0.776107524	0.523413791	-0.895256485	0.13813286	0.907985005
ERV_1006090_MER95	1.274295237	0.930437899	0.482874551	-1.274295237	0.053995469	0.8183413
ERV_1006093_MLT1B	1.249043713	0.624072306	0.475900598	-1.249043713	0.189739503	0.925379292
ERV_1006097_ERVL-B4-int	2.004287618	0.239635071	0.484071436	-2.004287618	0.620571378	0.989198045
ERV_1006099_HERVL-int	1.335982603	0.084565247	0.491371882	-1.335982603	0.863358678	0.998262544
ERV_1006100_MLT1N2-int,MLT1N2	3.018617614	0.237676848	0.407275524	-3.018617614	0.559504575	0.984606288
ERV_1006101_MER51A	1.338696871	0.202669028	0.638746101	-1.338696871	0.751022047	0.995938625
ERV_1006116_MLT1A	1.697484038	0.115218084	0.520515193	-1.697484038	0.824816861	0.997179851
ERV_1006119_MLT1L	2.375838665	0.079617673	0.419935395	-2.375838665	0.849626464	0.997495337
ERV_100612_LTR7,HERVH-int	0.487504554	-0.39181456	0.806849381	-0.487504554	0.627243325	NA
ERV_100615_MLT1J	0.096202599	-0.148849398	2.451325266	-0.096202599	0.951580602	NA
ERV_1006168_LTR89	0.803299294	0.325051006	0.622614571	-0.803299294	0.601618667	0.987723214
ERV_100616_THE1B	0.109548771	-0.208961653	2.417253342	-0.109548771	0.931111956	NA
ERV_1006172_MLT1C	0.76259523	0.258727827	0.593151725	-0.76259523	0.662697689	0.992506892
ERV_1006177_MER21C	0.962310039	0.351578572	0.634099616	-0.962310039	0.579268714	0.986183601
ERV_1006178_MER61C	0.734344314	1.290646459	0.599761714	-0.734344314	0.031402706	0.752924787
ERV_1006181_THE1D-int,THE1D	3.619191532	0.352416018	0.396150475	-3.619191532	0.373679952	0.966109777
ERV_1006182_MLT2B4	0.71772084	0.777007049	0.675318522	-0.71772084	0.249905635	0.944089944
ERV_1006185_MLT1K	0.626747413	1.719973411	0.60273127	-0.626747413	0.004322253	NA
ERV_1006198_MLT1C	1.396740898	0.539618653	0.45210842	-1.396740898	0.232650019	0.939400464
ERV_100621_LTR41	0.063628572	-0.028615231	3.440544017	-0.063628572	0.993364018	NA
ERV_1006229_MLT1J1	0.115393239	0.043505451	2.103516038	-0.115393239	0.983499126	NA
ERV_1006233_MER21C	0.120647036	-0.329191795	1.678570916	-0.120647036	0.844520688	NA
ERV_1006234_LTR1D	0.167879603	-0.005428312	1.658732007	-0.167879603	0.997388874	NA
ERV_1006243_MER89	0.082894208	-0.148844756	2.909924455	-0.082894208	0.959205413	NA
ERV_1006244_MLT1A1	0.179675912	-0.063112187	1.249028651	-0.179675912	0.959700829	NA
ERV_1006248_MER57B1	0.020208553	-0.160858976	3.440544017	-0.020208553	0.962709342	NA
ERV_1006254_MSTC	0.039463592	0.283963259	3.440544017	-0.039463592	0.934221759	NA
ERV_1006256_MLT1D	0.113288861	-0.521548465	1.878630428	-0.113288861	0.781302817	NA
ERV_1006257_MLT1C	0.092113812	-0.401318462	2.466430379	-0.092113812	0.870744993	NA
ERV_1006258_MLT1B	0.101653385	-0.461430664	2.442639895	-0.101653385	0.850166063	NA
ERV_1006263_MLT1A1	0.042463727	-0.028615231	3.440544017	-0.042463727	0.993364018	NA
ERV_1006266_MER34A1	0.268182123	0.069746617	1.408465611	-0.268182123	0.960505238	NA
ERV_1006271_LTR62	0.049701865	-0.28108214	3.440544017	-0.049701865	0.934887661	NA
ERV_1006272_MER34A	0.079152389	-0.148844464	2.93643987	-0.079152389	0.959573542	NA
ERV_1006276_LTR45C	0.02417638	0.091607932	3.440544017	-0.02417638	0.978758034	NA
ERV_1006277_LTR85a	0.011927305	-0.100747394	3.440544017	-0.011927305	0.976639362	NA
ERV_1006280_MSTD	0.024017414	-0.160858976	3.440544017	-0.024017414	0.962709342	NA
ERV_1006285_LTR16E1	0.04533447	-0.220970558	3.440544017	-0.04533447	0.948790697	NA
ERV_100628_MLT1A0	0.075555877	-0.088732616	2.943195352	-0.075555877	0.975948705	NA
ERV_1006291_THE1D-int,THE1D	0.114459307	0.428221237	2.132873626	-0.114459307	0.840876882	NA
ERV_1006300_LTR86A1	0.011927305	-0.100747394	3.440544017	-0.011927305	0.976639362	NA
ERV_1006312_LTR1F1	0.084374051	-0.461433402	2.190876278	-0.084374051	0.833186996	NA
ERV_1006318_LTR52	0.06042588	-0.088735983	2.61150704	-0.06042588	0.972894023	NA
ERV_1006321_LTR2	0.04894351	-0.281086268	3.151512024	-0.04894351	0.928930179	NA
ERV_1006325_ERVL-E-int	0.073883674	-0.0887367	2.535310192	-0.073883674	0.972079476	NA
ERV_1006327_ERVL-E-int	0.104871195	-0.208964201	2.129579937	-0.104871195	0.921833346	NA
ERV_1006330_MLT1J2	0.011927305	-0.100747394	3.440544017	-0.011927305	0.976639362	NA
ERV_1006332_MER89	0.035670928	-0.220970558	3.440544017	-0.035670928	0.948790697	NA
ERV_1006337_MLT1C	0.011927305	-0.100747394	3.440544017	-0.011927305	0.976639362	NA
ERV_1006338_MLT1C	0.011927305	-0.100747394	3.440544017	-0.011927305	0.976639362	NA
ERV_1006345_LTR33A	0.108700293	-0.461419062	3.303035929	-0.108700293	0.888900628	NA
ERV_1006347_MLT1M	0.011927305	-0.100747394	3.440544017	-0.011927305	0.976639362	NA
ERV_100634_LTR44	0.13906735	0.175749964	1.844598789	-0.13906735	0.924093896	NA
ERV_1006365_MLT1A1	0.04533447	-0.220970558	3.440544017	-0.04533447	0.948790697	NA
ERV_1006370_MLT1A1	0.104503801	-0.4614259	2.82779614	-0.104503801	0.870380576	NA
ERV_1006371_MLT1G3	0.028630887	-0.160858976	3.440544017	-0.028630887	0.962709342	NA
ERV_100637_MLT1C	0.093941254	-0.148849321	2.459578522	-0.093941254	0.951742903	NA
ERV_1006390_MER70A	0.014907783	-0.100747394	3.440544017	-0.014907783	0.976639362	NA
ERV_1006395_MLT1G	0.088858752	0.10361787	2.165263403	-0.088858752	0.961832101	NA
ERV_1006400_MLT1H1	0.073260793	-0.341193722	3.440544017	-0.073260793	0.921004454	NA
ERV_1006404_LTR37B	0.046915424	0.031496351	3.440544017	-0.046915424	0.992695893	NA
ERV_1006407_MLT1B	0	#VALUE!	NA	0	NA	NA
ERV_1006410_MLT1H	0.016703583	-0.100747394	3.440544017	-0.016703583	0.976639362	NA
ERV_1006412_MLT2B4	0	#VALUE!	NA	0	NA	NA
ERV_1006419_MamGypLTR1c	0	#VALUE!	NA	0	NA	NA
ERV_1006428_MLT1B	0.079712186	-0.341193722	3.440544017	-0.079712186	0.921004454	NA
ERV_1006472_LTR9	0.016703583	-0.100747394	3.440544017	-0.016703583	0.976639362	NA
ERV_1006481_MLT1L	0	#VALUE!	NA	0	NA	NA
ERV_1006485_MLT1H1	0.100221496	-0.401305303	3.440544017	-0.100221496	0.907145281	NA
ERV_1006490_THE1B	0.134270215	-0.521528467	3.440544017	-0.134270215	0.879515732	NA
ERV_1006494_LTR33	0	#VALUE!	NA	0	NA	NA
ERV_1006520_LTR40a	0.173130744	-0.563929113	1.861271319	-0.173130744	0.761904641	NA
ERV_1006528_LTR88a	0.03280114	-0.220970558	3.440544017	-0.03280114	0.948790697	NA
ERV_1006530_MLT1J2	0.122247082	-0.643878348	2.424018524	-0.122247082	0.79052853	NA
ERV_1006537_MLT1D	0.109703459	-0.269073501	2.426914659	-0.109703459	0.911718954	NA
ERV_1006541_LTR90B	0.086944351	-0.208963759	2.182248461	-0.086944351	0.923714227	NA
ERV_100654_LTR78	0.47625228	0.844675342	0.778094674	-0.47625228	0.277669786	NA
ERV_1006551_LTR33	0.097488671	-0.208957198	2.851345321	-0.097488671	0.941580345	NA
ERV_1006554_LTR33	0.056108169	-0.341193722	3.440544017	-0.056108169	0.921004454	NA
ERV_1006564_MLT2A2	0.112065455	-0.016601075	2.8007876	-0.112065455	0.995270736	NA
ERV_1006567_LTR81B	0.168210497	-0.511298263	1.850390941	-0.168210497	0.782303027	NA
ERV_1006574_MER34A1	0.049504722	-0.28108214	3.440544017	-0.049504722	0.934887661	NA
ERV_1006579_THE1B	0.050110748	-0.220970558	3.440544017	-0.050110748	0.948790697	NA
ERV_1006580_ERVL-B4-int	0	#VALUE!	NA	0	NA	NA
ERV_1006581_LTR67B	0.011848067	0.151719514	3.440544017	-0.011848067	0.964826657	NA
ERV_1006594_MLT1J2	0.033407165	-0.160858976	3.440544017	-0.033407165	0.962709342	NA
ERV_1006598_THE1D	0.07517624	-0.088726813	3.440544017	-0.07517624	0.979425955	NA
ERV_1006600_MLT1O	0.183739409	-0.705840701	3.440509916	-0.183739409	0.83745037	NA
ERV_1006601_MLT1F2	0.133628661	-0.521528467	3.440544017	-0.133628661	0.879515732	NA
ERV_1006603_LTR16E2	0.033407165	-0.160858976	3.440544017	-0.033407165	0.962709342	NA
ERV_1006607_MLT2A2	0.131293411	-0.269064441	3.225149861	-0.131293411	0.933512054	NA
ERV_1006611_MLT1I	0.061967575	-0.28108214	3.440544017	-0.061967575	0.934887661	NA
ERV_1006645_MER74B	0.11367062	-0.461419312	3.28683945	-0.11367062	0.888356685	NA
ERV_1006657_MLT1I	0.240384115	-0.955808798	3.055466511	-0.240384115	NA	NA
ERV_1006658_THE1A-int,THE1A	1.551693181	-3.29525543	2.239062597	-1.551693181	NA	NA
ERV_1006660_MLT1I	0.265278029	-0.821265601	2.324079111	-0.265278029	0.723809214	NA
ERV_1006665_MER34A	0.050110748	-0.220970558	3.440544017	-0.050110748	0.948790697	NA
ERV_1006675_MLT1D	0.075759564	-0.08873263	2.941923087	-0.075759564	0.975938303	NA
ERV_1006679_LTR16	0.04630502	-0.220970558	3.440544017	-0.04630502	0.948790697	NA
ERV_1006686_MLT1D	0.128520996	-0.521531745	3.236620257	-0.128520996	0.871987332	NA
ERV_1006692_LTR22E	0.162719238	-0.390223304	3.14971374	-0.162719238	0.901401046	NA
ERV_1006698_MSTB1	0.401033889	-1.190971564	1.951811505	-0.401033889	0.541737412	NA
ERV_1006707_MLT1C	0.17287533	-0.451543755	2.687074449	-0.17287533	0.866549538	NA
ERV_1006713_LTR78	0.033407165	-0.160858976	3.440544017	-0.033407165	0.962709342	NA
ERV_1006717_LTR16	0.050110748	-0.220970558	3.440544017	-0.050110748	0.948790697	NA
ERV_1006728_MSTA	0.162258479	-0.39022324	3.14290249	-0.162258479	0.901188475	NA
ERV_1006738_MER39	0.120622113	0.235867264	2.776551854	-0.120622113	0.932301375	NA
ERV_1006740_MLT1A	0.212460061	-0.576087673	3.07421096	-0.212460061	0.851351986	NA
ERV_1006748_LTR29	0.2032118	-0.575651381	1.850816072	-0.2032118	0.755781077	NA
ERV_1006749_MLT1G	0.345374885	-0.651610401	1.929859069	-0.345374885	NA	NA
ERV_1006752_MER41A	0.291963382	-0.618805282	2.083534169	-0.291963382	NA	NA
ERV_1006759_MER34B-int	0.280423894	-0.828681082	3.440396503	-0.280423894	NA	NA
ERV_1006760_MER4B	0.213609563	-0.576133414	3.440488944	-0.213609563	NA	NA
ERV_1006761_LTR8A	0.245220929	-0.701348496	3.046032054	-0.245220929	NA	NA
ERV_1006775_THE1B-int,THE1B	2.054687816	-3.502129713	2.544625878	-2.054687816	NA	NA
ERV_1006776_LTR33	0.258873556	-0.764553685	3.040350189	-0.258873556	NA	NA
ERV_1006782_LTR16A1	0.213609563	-0.576133414	3.440488944	-0.213609563	NA	NA
ERV_1006792_MLT2A1	0.296223474	-0.924214472	2.634807508	-0.296223474	NA	NA
ERV_1006794_MLT1F,MLT1F-int	0.664594199	-1.621385992	1.790331664	-0.664594199	NA	NA
ERV_1006795_LTR8	0.159154065	-0.390223406	3.160824384	-0.159154065	0.901745846	NA
ERV_1006796_MER57A1	0.096684485	-0.148838395	3.440544017	-0.096684485	0.96549417	NA
ERV_100680_MLT2E	0.152111073	0.055524881	1.658821194	-0.152111073	0.973297801	NA
ERV_1006815_MER34C2	0.096684485	-0.148838395	3.440544017	-0.096684485	0.96549417	NA
ERV_1006816_LTR54	0.13009165	-0.269061558	3.440544017	-0.13009165	0.937666415	NA
ERV_1006837_MLT1H	0.06968579	-0.088736498	2.557090489	-0.06968579	0.972317259	NA
ERV_1006843_MER21C	0.045208997	0.031496351	3.440544017	-0.045208997	0.992695893	NA
ERV_1006856_LTR12_	0.045275053	0.031496351	3.440544017	-0.045275053	0.992695893	NA
ERV_1006864_MLT1J	0.040602846	0.031496351	3.440544017	-0.040602846	0.992695893	NA
ERV_1006865_LTR48B	0.040602846	0.031496351	3.440544017	-0.040602846	0.992695893	NA
ERV_1006874_LTR47A	0.015404899	-0.100747394	3.440544017	-0.015404899	0.976639362	NA
ERV_1006878_LTR102_Mam	0.015404899	-0.100747394	3.440544017	-0.015404899	0.976639362	NA
ERV_1006890_LTR37-int,LTR37B	0.302027438	-0.033664514	0.828270801	-0.302027438	0.967579441	NA
ERV_100689_MamGypLTR2b	0.110475271	0.235865049	2.424660713	-0.110475271	0.922505985	NA
ERV_1006903_LTR1E	0.048813896	-0.220970558	3.440544017	-0.048813896	0.948790697	NA
ERV_1006904_MER31A	0.048408131	-0.220970558	3.440544017	-0.048408131	0.948790697	NA
ERV_1006905_THE1B-int,THE1B	0.079828515	0.163735343	2.917385239	-0.079828515	0.955243021	NA
ERV_1006907_MER31B	0.032772019	-0.160858976	3.440544017	-0.032772019	0.962709342	NA
ERV_1006908_HERVH-int,LTR7Y	0.709341652	-1.67666937	1.762416483	-0.709341652	NA	NA
ERV_1006910_MLT1A1	0.032772019	-0.160858976	3.440544017	-0.032772019	0.962709342	NA
ERV_1006911_MER92D,MER92-int	0.032772019	-0.160858976	3.440544017	-0.032772019	0.962709342	NA
ERV_1006912_MER49	0.032772019	-0.160858976	3.440544017	-0.032772019	0.962709342	NA
ERV_1006913_LTR37A	0.032772019	-0.160858976	3.440544017	-0.032772019	0.962709342	NA
ERV_1006915_LTR48B	0.063807689	0.223851677	3.440544017	-0.063807689	0.948123941	NA
ERV_1006923_LTR81C	0.048402791	0.283963259	3.440544017	-0.048402791	0.934221759	NA
ERV_1006929_MSTA	0.073765383	0.223851677	3.440544017	-0.073765383	0.948123941	NA
ERV_1006934_MSTB	0.064579624	0.223851677	3.440544017	-0.064579624	0.948123941	NA
ERV_1006936_THE1C	0.048402791	0.283963259	3.440544017	-0.048402791	0.934221759	NA
ERV_1006945_MLT1L	0.048402791	0.283963259	3.440544017	-0.048402791	0.934221759	NA
ERV_1006947_MLT1L	0.048402791	0.283963259	3.440544017	-0.048402791	0.934221759	NA
ERV_1006951_MSTB	0.134574025	-0.016606777	2.073681623	-0.134574025	0.993610326	NA
ERV_1006952_MLT1G	0.048402791	0.283963259	3.440544017	-0.048402791	0.934221759	NA
ERV_1006960_MER39	0.048402791	0.283963259	3.440544017	-0.048402791	0.934221759	NA
ERV_1006972_MLT1K	0.048402791	0.283963259	3.440544017	-0.048402791	0.934221759	NA
ERV_1006979_MLT1H	0.048402791	0.283963259	3.440544017	-0.048402791	0.934221759	NA
ERV_1006980_MLT1C	0.048402791	0.283963259	3.440544017	-0.048402791	0.934221759	NA
ERV_1006983_MER77	0.084149085	0.416203434	2.893014408	-0.084149085	0.885607097	NA
ERV_1006987_LTR103_Mam	0.048402791	0.283963259	3.440544017	-0.048402791	0.934221759	NA
ERV_1007004_LTR37A	0.017367121	-0.100747394	3.440544017	-0.017367121	0.976639362	NA
ERV_1007005_MamRep605	0.017367121	-0.100747394	3.440544017	-0.017367121	0.976639362	NA
ERV_1007006_LTR53	0.031943904	0.091607932	3.440544017	-0.031943904	0.978758034	NA
ERV_1007041_MLT1K	2.424701142	0.262136084	0.70906691	-2.424701142	0.711612288	0.994526708
ERV_1007042_MLT1K-int	1.129383872	0.140300216	0.708415117	-1.129383872	0.843007488	0.997372637
ERV_1007056_MLT1J	0.976547926	0.315980626	0.729037662	-0.976547926	0.664708555	0.992858826
ERV_100705_MLT1F,MLT1F-int	0.793942089	0.712679726	0.735329448	-0.793942089	0.33244648	0.958806836
ERV_1007066_MLT1A1	1.191932341	0.232532166	0.709699265	-1.191932341	0.743177163	0.995187289
ERV_1007087_LTR40a	1.12515023	0.331316843	0.735227259	-1.12515023	0.652254885	0.991915043
ERV_1007098_THE1D	1.036051389	0.204261282	0.767486902	-1.036051389	0.790129064	0.997133947
ERV_10070_LTR33	14.00350208	-0.093331036	0.17858474	-14.00350208	0.601242308	0.987723214
ERV_1007127_MLT1B	0.464471487	-0.420926327	0.907981083	-0.464471487	0.642945169	NA
ERV_1007168_THE1D	0.688989741	-0.380809748	0.709673862	-0.688989741	0.591545158	NA
ERV_1007216_MLT1E3	0.510245407	0.191863069	1.211694708	-0.510245407	0.874186725	NA
ERV_100722_MLT1J	0.064458809	0.6686722	3.02011033	-0.064458809	0.824775895	NA
ERV_100724_LTR16B1	0.195784061	0.862117911	1.254743075	-0.195784061	0.492027777	NA
ERV_1007289_MLT1I	0.86734454	-1.225222171	1.003613054	-0.86734454	0.222157469	0.936020499
ERV_1007303_LTR86A1	0.433537388	-0.567816734	0.856524643	-0.433537388	0.50737475	NA
ERV_1007341_MSTA	0.516838594	0.340257117	0.948101083	-0.516838594	0.71968281	NA
ERV_100735_LTR16B2	0.178711495	0.440241346	1.504368046	-0.178711495	0.769795771	NA
ERV_1007383_MER90a	0.779443437	0.039917447	0.881216218	-0.779443437	0.963869678	0.999541033
ERV_1007531_MLT1K	0.055890893	-0.028619356	3.082787031	-0.055890893	0.992592867	NA
ERV_1007548_MLT2A2	0.097114804	0.356087514	2.140094078	-0.097114804	0.867851051	NA
ERV_1007552_MLT1B	0.059563691	-0.028619715	3.0496869	-0.059563691	0.992512381	NA
ERV_1007553_MLT1C	0.059563691	-0.028619715	3.0496869	-0.059563691	0.992512381	NA
ERV_1007562_MLT2B4	0.076847096	-0.088736834	2.52084136	-0.076847096	0.971919244	NA
ERV_1007564_MLT1D	0.076847096	-0.088736834	2.52084136	-0.076847096	0.971919244	NA
ERV_1007569_LTR16A	0.062270312	-0.281087928	3.027499397	-0.062270312	0.926026767	NA
ERV_1007570_THE1C	0.062270312	-0.281087928	3.027499397	-0.062270312	0.926026767	NA
ERV_1007575_LTR88c	0.062270312	-0.281087928	3.027499397	-0.062270312	0.926026767	NA
ERV_1007580_MamGypLTR1c	0.095677477	-0.401318611	2.453220199	-0.095677477	0.870055099	NA
ERV_1007596_MLT1B	0.14064792	-0.329191992	1.649920622	-0.14064792	0.841856081	NA
ERV_1007604_MLT2A1	0.141616069	-0.329192	1.648654827	-0.141616069	0.841736263	NA
ERV_1007606_MER72	0.124248948	-0.269078397	1.857980777	-0.124248948	0.884850603	NA
ERV_1007607_THE1B	0.124248948	-0.269078397	1.857980777	-0.124248948	0.884850603	NA
ERV_1007609_MER34C_	0.090263468	-0.148849191	2.473618318	-0.090263468	0.952016512	NA
ERV_1007610_MER4D	0.102111535	0.04350567	2.136944423	-0.102111535	0.983757133	NA
ERV_1007611_MER34A1	0.090263468	-0.148849191	2.473618318	-0.090263468	0.952016512	NA
ERV_1007617_LTR8	0.102111535	0.04350567	2.136944423	-0.102111535	0.983757133	NA
ERV_1007618_MER89	0.090263468	-0.148849191	2.473618318	-0.090263468	0.952016512	NA
ERV_1007632_MLT1K	0.742745474	0.175202034	0.733484798	-0.742745474	0.811212182	0.997152376
ERV_1007669_MER50	0.520278715	-0.52573129	0.979787693	-0.520278715	0.591560012	NA
ERV_1007682_LTR43	1.26162132	0.188860623	0.610767381	-1.26162132	0.757155261	0.995942973
ERV_1007697_MER89	0.574341795	-0.461257498	0.812545743	-0.574341795	0.570259353	NA
ERV_1007699_MSTB1	0.506939128	-0.505286931	0.863789365	-0.506939128	0.558570951	NA
ERV_1007714_MLT1L	0.619773435	0.349405672	0.915509818	-0.619773435	0.702719898	NA
ERV_1007717_MER65C	0.820074522	0.016218631	0.734633222	-0.820074522	0.982386388	0.999634339
ERV_1007719_MER65C	0.489573096	-0.032565582	0.924266029	-0.489573096	0.971893158	NA
ERV_1007724_LTR28B	0.658729602	0.056351156	0.786440585	-0.658729602	0.942877728	NA
ERV_1007732_MER39	0.805759874	-0.682854457	0.815262531	-0.805759874	0.402261897	0.970084664
ERV_1007742_MER21C	0.799679387	-0.048581301	0.863136581	-0.799679387	0.955115084	0.999443384
ERV_1007746_MER57E1	0.522108392	0.072752556	0.929974032	-0.522108392	0.93764451	NA
ERV_1007748_MLT2B1	1.385122132	0.316543352	0.588440788	-1.385122132	0.590621388	0.987452651
ERV_1007750_LTR78	1.281700135	0.206263475	0.638204915	-1.281700135	0.746548947	0.99555218
ERV_1007757_MLT1C	0.685350503	-0.01653022	0.836126222	-0.685350503	0.984226845	NA
ERV_1007769_MLT1C	0.585004756	1.327176792	0.711952831	-0.585004756	0.06230263	NA
ERV_1007772_THE1D	0.505731908	1.295601845	0.769710806	-0.505731908	0.092330192	NA
ERV_1007779_MLT1C	0.587942128	1.259211287	0.699399163	-0.587942128	0.071794561	NA
ERV_1007780_MLT1A0	0.523327396	1.083229346	0.785619019	-0.523327396	0.167949423	NA
ERV_1007781_MLT1A1	0.540222546	1.027128823	0.757542757	-0.540222546	0.175140818	NA
ERV_1007786_MLT1B	0.70802173	1.107326583	0.695219899	-0.70802173	0.111211415	0.89067256
ERV_1007787_MSTA	0.582327888	0.973696157	0.694693016	-0.582327888	0.161028522	NA
ERV_1007802_LTR48B	0.480247753	0.938916523	0.824514705	-0.480247753	0.254807238	NA
ERV_1007803_MER39	0.863582256	0.835837975	0.609424909	-0.863582256	0.170213156	0.917718433
ERV_1007807_MLT2D	0.621334996	0.449171436	0.743197941	-0.621334996	0.545593297	NA
ERV_1007824_MSTB1	0.883067168	1.328757052	0.62082625	-0.883067168	0.032330188	0.754502739
ERV_1007827_MER41B	0.707065467	1.127990848	0.629309464	-0.707065467	0.073064702	0.845144954
ERV_1007834_MER66A	0.98109007	0.674480915	0.705855589	-0.98109007	0.339299198	0.96006756
ERV_1007840_MSTB1	0.697746192	1.347006323	0.710206923	-0.697746192	0.057875567	0.823147905
ERV_1007847_LTR40a	0.642781136	0.992100595	0.762175545	-0.642781136	0.19302942	NA
ERV_1007869_MLT1A	0.574617973	0.4450726	0.774309718	-0.574617973	0.565427114	NA
ERV_100786_LTR1A2	51.33803208	0.107202366	0.263990885	-51.33803208	0.684681183	0.994038499
ERV_1007874_LTR104_Mam	0.536433024	0.55989248	0.802545587	-0.536433024	0.485398793	NA
ERV_1007921_MLT1E	0.015636112	-0.100747394	3.440544017	-0.015636112	0.976639362	NA
ERV_1007927_MLT1H	0.027726221	-0.160858976	3.440544017	-0.027726221	0.962709342	NA
ERV_1007928_THE1B	0.015636112	-0.100747394	3.440544017	-0.015636112	0.976639362	NA
ERV_1007951_MLT1H1	0.281331805	0.75792872	1.047486799	-0.281331805	0.469330529	NA
ERV_1007952_MSTB	0.239565421	0.398243325	1.281343192	-0.239565421	0.755951566	NA
ERV_1007954_MLT1H1	0.169854081	0.685440142	1.378218929	-0.169854081	0.618950976	NA
ERV_1007981_MLT1A0	0.133031228	-0.016609324	1.648493816	-0.133031228	0.991961087	NA
ERV_1007982_MamGypsy2-I	0.163472441	0.368107009	1.475775483	-0.163472441	0.803025912	NA
ERV_1007984_MLT1J2-int,MLT1J2	0.279831028	0.071696711	1.029286231	-0.279831028	0.944466884	NA
ERV_1007985_THE1C	0.154224858	-0.136834469	1.485094414	-0.154224858	0.926587948	NA
ERV_1007997_LTR49	0.135940598	-0.329193013	1.492892013	-0.135940598	0.825476387	NA
ERV_1008002_MSTA	0.345911376	-0.433331305	0.857021873	-0.345911376	0.613120238	NA
ERV_1008003_ERV3-16A3_I-int,LTR16A	0.322863213	-0.620882567	0.957329571	-0.322863213	0.516624911	NA
ERV_1008006_LTR16A	0.153976429	-0.390080515	1.348070773	-0.153976429	0.772304337	NA
ERV_1008007_MER68	0.348350053	-0.494462546	0.975080258	-0.348350053	0.612085125	NA
ERV_1008010_MER68	0.115300517	-0.208966273	1.863208163	-0.115300517	0.910701291	NA
ERV_1008019_MER41B	0.199185171	-0.700350787	1.692356697	-0.199185171	0.678997394	NA
ERV_1008020_ERV3-16A3_I-int	0.114683004	-0.329191728	1.68818848	-0.114683004	0.845395278	NA
ERV_1008034_MLT1J	0.681180888	-0.83253331	0.756461729	-0.681180888	0.271087173	NA
ERV_1008038_LTR81C	0.24367337	-0.303711523	1.082231202	-0.24367337	0.778990673	NA
ERV_100803_MSTA	6.946058883	0.041526816	0.32395753	-6.946058883	0.898001788	0.998999405
ERV_1008041_LTR38B	0.247462515	-0.111351421	1.027443031	-0.247462515	0.913696469	NA
ERV_1008042_LOR1-int	0.546968201	-0.67975443	0.773074018	-0.546968201	0.379245335	NA
ERV_1008044_LOR1-int	0.245606164	-0.051078476	1.007949368	-0.245606164	0.959583991	NA
ERV_1008045_MER4D0	0.19733704	-0.122807522	1.151272438	-0.19733704	0.915049894	NA
ERV_1008047_MLT1G1	0.367081868	-0.070910439	0.97889931	-0.367081868	0.942252588	NA
ERV_1008050_MLT2B4	0.456653875	-0.506602394	0.788631856	-0.456653875	0.520625608	NA
ERV_1008063_MER73	22.42470939	-0.046597165	0.274468192	-22.42470939	0.865189014	0.998262544
ERV_1008069_LTR7,HERVH-int	51.50118463	0.053312324	0.280596515	-51.50118463	0.849311962	0.997495337
ERV_100806_LTR87	7.169256609	-0.03777228	0.328781804	-7.169256609	0.908535834	0.999085042
ERV_1008072_MLT1G	14.67164239	0.099620798	0.26557712	-14.67164239	0.7075782	0.994526708
ERV_1008086_THE1C	11.78917483	-0.002472865	0.285023294	-11.78917483	0.993077633	0.999930151
ERV_1008105_LTR85a	2.236215103	0.520295847	0.359112872	-2.236215103	0.14738324	0.912853643
ERV_1008108_MER77	1.26749237	0.498308823	0.496888539	-1.26749237	0.315929208	0.956746727
ERV_1008110_MER4E	1.599912899	0.356259134	0.483999315	-1.599912899	0.461685888	0.977038906
ERV_1008111_LTR22B	0.551565749	0.100822614	0.845872011	-0.551565749	0.905121898	NA
ERV_1008122_LTR9B	0.539828231	0.652415167	0.630775706	-0.539828231	0.300993081	NA
ERV_1008123_HUERS-P3-int	0.614654361	0.996438118	0.606195079	-0.614654361	0.100226163	NA
ERV_1008124_LTR9B	0.778141517	1.128514045	0.566637985	-0.778141517	0.046415383	0.796340456
ERV_1008133_THE1B	0.062870643	-0.088736129	2.596177389	-0.062870643	0.972733988	NA
ERV_1008150_LTR75	0.028410563	0.031496351	3.440544017	-0.028410563	0.992695893	NA
ERV_1008161_MLT1G1	0.067310293	-0.088736375	2.570152576	-0.067310293	0.972457931	NA
ERV_1008163_MLT1B	0.047440525	-0.220970558	3.440544017	-0.047440525	0.948790697	NA
ERV_1008165_LTR26	0.116883659	-0.329185343	2.436577822	-0.116883659	0.892531616	NA
ERV_1008181_THE1D	0.044160516	-0.220970558	3.440544017	-0.044160516	0.948790697	NA
ERV_1008204_THE1C	0.044160516	-0.220970558	3.440544017	-0.044160516	0.948790697	NA
ERV_1008246_ERV3-16A3_I-int,LTR16A	0.044160516	-0.220970558	3.440544017	-0.044160516	0.948790697	NA
ERV_1008250_THE1D	0.204389823	-0.643817574	1.996548167	-0.204389823	0.747100195	NA
ERV_1008267_MLT1I	0.026939158	-0.160858976	3.440544017	-0.026939158	0.962709342	NA
ERV_1008284_LTR47B3	0.086854449	0.1036201	2.487094116	-0.086854449	0.966767255	NA
ERV_100828_MSTA	7.975252448	-0.018706537	0.361556424	-7.975252448	0.95873673	0.999443384
ERV_1008291_MSTD	0.07470126	-0.341200721	2.948581468	-0.07470126	0.907876908	NA
ERV_1008308_THE1B	0.054195661	-0.028619192	3.097884916	-0.054195661	0.992629008	NA
ERV_1008310_MSTA	0.054195661	-0.028619192	3.097884916	-0.054195661	0.992629008	NA
ERV_1008314_LTR78	0.071417019	-0.088736583	2.547915366	-0.071417019	0.972217586	NA
ERV_1008315_MER61A	0.078531426	-0.088736907	2.512923369	-0.078531426	0.971830778	NA
ERV_1008319_MER41A	0.070372494	-0.088736532	2.553417513	-0.070372494	0.972277444	NA
ERV_1008325_MLT1A1	0.073473952	-0.088736681	2.537367394	-0.073473952	0.972102109	NA
ERV_1008330_MLT1J	0.073473952	-0.088736681	2.537367394	-0.073473952	0.972102109	NA
ERV_1008344_MLT1F1	0.073473952	-0.088736681	2.537367394	-0.073473952	0.972102109	NA
ERV_1008346_MamGypLTR1d	0.073473952	-0.088736681	2.537367394	-0.073473952	0.972102109	NA
ERV_100834_MLT2B3	3.173233549	-0.007377964	0.391780703	-3.173233549	0.984975228	0.999768423
ERV_1008359_THE1B	0.062088874	-0.028619938	3.028946707	-0.062088874	0.992461054	NA
ERV_100835_LTR39	1.81598136	0.168885205	0.468207247	-1.81598136	0.718319173	0.994526708
ERV_1008360_MLT1C	0.119544554	0.235863297	2.104880322	-0.119544554	0.910779446	NA
ERV_1008404_MSTD	0.107062686	0.043504072	1.880017724	-0.107062686	0.981538403	NA
ERV_1008417_MLT1B	0.085592315	0.10361794	2.176014511	-0.085592315	0.96202051	NA
ERV_1008421_MSTB	0.169950017	0.05552316	1.230184702	-0.169950017	0.964000499	NA
ERV_1008426_MSTA	0.166783506	0.307994494	1.349700299	-0.166783506	0.819494859	NA
ERV_1008427_MLT1C-int,MLT1C	0.344901513	-0.447117999	1.127772316	-0.344901513	0.691764804	NA
ERV_1008431_LTR16D	0.167761193	0.055524145	1.490740313	-0.167761193	0.970288844	NA
ERV_1008432_ERVL-B4-int	0.133177275	1.003516555	2.778639785	-0.133177275	0.717984413	NA
ERV_1008453_MLT2F	0.093310444	-0.088737465	2.451406396	-0.093310444	0.971124007	NA
ERV_1008459_LTR79	0.101116726	-0.088737713	2.423599836	-0.101116726	0.970792771	NA
ERV_1008467_LTR71A	0.063901915	-0.02862009	3.014729327	-0.063901915	0.992425461	NA
ERV_1008480_MSTB2	0.078856607	-0.088736921	2.511419002	-0.078856607	0.971813907	NA
ERV_1008482_MLT1M	0.170348165	-0.512478981	1.141233236	-0.170348165	0.653390407	NA
ERV_1008485_LTR48B	0.110076765	-0.461436428	1.873696491	-0.110076765	0.805472739	NA
ERV_1008487_MER50	0.11997871	-0.521548581	1.865762552	-0.11997871	0.779833194	NA
ERV_100848_MER11A	4.917614148	0.027248034	0.366551174	-4.917614148	0.940742846	0.999443384
ERV_1008503_MLT1H	4.657182089	-0.155078259	0.361239205	-4.657182089	0.667708404	0.993190969
ERV_1008504_MLT1G1	0.945032216	0.373268968	0.574431534	-0.945032216	0.515817643	0.981528164
ERV_1008507_MLT1J	3.611360188	-0.111398213	0.341951194	-3.611360188	0.744596668	0.995349685
ERV_1008511_MamRep1527	6.691373821	-0.079563476	0.309959587	-6.691373821	0.797418217	0.997152376
ERV_1008514_MLT1D	4.195023112	-0.01175101	0.304468926	-4.195023112	0.969213206	0.999563702
ERV_1008527_MER41A	2.08189082	-0.738723512	0.631609393	-2.08189082	0.242166334	0.941853499
ERV_1008532_MER4B	1.631677545	-0.691008565	0.657844324	-1.631677545	0.293528037	0.954485544
ERV_1008533_MER41B	1.975354235	-0.632260044	0.609110738	-1.975354235	0.299267688	0.955104809
ERV_1008535_MSTB1	1.946416947	-0.825469045	0.678602985	-1.946416947	0.223823396	0.936930347
ERV_1008536_MER41B	1.689905588	-0.593812558	0.657760689	-1.689905588	0.366643182	0.964703519
ERV_1008568_THE1D	1.585158631	-0.907718821	0.750423031	-1.585158631	0.226428774	0.937380651
ERV_1008575_THE1B	1.15062784	-0.759346527	0.848653534	-1.15062784	0.370912063	0.965590669
ERV_1008613_MLT1A0	0.103690453	-0.461436307	1.887342708	-0.103690453	0.806851392	NA
ERV_1008617_MSTA	0.401360961	-0.993328578	0.734573498	-0.401360961	0.176294672	NA
ERV_1008624_LTR17,HERV17-int	27.71920055	-0.201832076	0.174011328	-27.71920055	0.246098094	0.942878142
ERV_100863_MLT1D	0.22640656	0.625693277	1.232079246	-0.22640656	0.611568884	NA
ERV_1008659_MSTA	13.75928714	-0.30026611	0.190548757	-13.75928714	0.115072654	0.894791604
ERV_1008661_MLT1J	62.37580761	-0.266652921	0.156979473	-62.37580761	0.089385463	0.870211084
ERV_1008729_MLT1J1	0.042908073	0.031496351	3.440544017	-0.042908073	0.992695893	NA
ERV_100872_MLT1A	0.209002564	0.44024102	1.344032064	-0.209002564	0.743250065	NA
ERV_1008733_MER67C	0.055692967	-0.028619349	3.083492559	-0.055692967	0.992594563	NA
ERV_1008735_MER67C	0.015067192	0.151719514	3.440544017	-0.015067192	0.964826657	NA
ERV_1008736_MER52D	0.174905761	-0.005327618	1.239626161	-0.174905761	0.996570893	NA
ERV_1008737_PrimLTR79	0.055852178	0.223848486	3.083036212	-0.055852178	0.94211925	NA
ERV_1008753_MLT2D	0.056181525	-0.028619409	3.077927266	-0.056181525	0.992581158	NA
ERV_1008755_LTR14	0.088340277	0.356091597	2.885700627	-0.088340277	0.901791416	NA
ERV_1008757_MLT1F2	0.267587386	-0.423404009	0.968283734	-0.267587386	0.661913617	NA
ERV_1008760_LTR79	0.043079831	0.031496351	3.440544017	-0.043079831	0.992695893	NA
ERV_1008761_LTR82B	0.046335143	0.031496351	3.440544017	-0.046335143	0.992695893	NA
ERV_1008788_MLT1E1	0.086366246	0.608557418	2.173422861	-0.086366246	0.779477852	NA
ERV_1008797_MLT1D	0.112016203	0.548444486	1.869735553	-0.112016203	0.769271987	NA
ERV_1008799_LTR16C	0.458525133	1.199665622	0.915860219	-0.458525133	0.190236937	NA
ERV_1008801_ERV3-16A3_I-int	5.71555956	-0.043561875	0.750242988	-5.71555956	NA	NA
ERV_1008802_THE1C	0.450461933	0.119326743	1.110019329	-0.450461933	0.914392565	NA
ERV_1008804_MLT1B	0.700757452	-0.257985807	1.0914866	-0.700757452	0.813151886	0.997152376
ERV_1008806_ERV3-16A3_I-int	0.642816052	0.479676046	1.004119363	-0.642816052	0.632857913	NA
ERV_1008807_LTR16C	1.010904458	-0.008862321	0.776895546	-1.010904458	0.990898447	0.999930151
ERV_1008811_MLT1M	0.978169879	-0.551951136	0.759173892	-0.978169879	0.467200364	0.97753621
ERV_1008812_LTR85c	0.030703304	0.091607932	3.440544017	-0.030703304	0.978758034	NA
ERV_1008815_MER4D1	1.390850413	0.47594847	0.970788526	-1.390850413	NA	NA
ERV_1008816_THE1D	0.557595486	1.121016544	1.321909775	-0.557595486	NA	NA
ERV_1008835_MSTA	0.087958309	0.103623261	2.882527168	-0.087958309	0.971323221	NA
ERV_1008842_LTR81A	0.469054511	1.081188584	1.484304208	-0.469054511	NA	NA
ERV_1008854_LTR67B	0.079518503	0.416207004	3.440544017	-0.079518503	0.903713786	NA
ERV_1008856_MLT1I-int,MLT1I	0.592027567	0.330425012	1.191989885	-0.592027567	0.781623051	NA
ERV_1008860_MSTC	0.137150798	-0.390118075	1.503654643	-0.137150798	0.795290684	NA
ERV_1008872_LTR40a	0.368433413	1.645118712	1.704867871	-0.368433413	NA	NA
ERV_1008874_MER65C	0.314861246	0.534303771	1.418028653	-0.314861246	0.706327181	NA
ERV_1008879_MER67D	0.120763796	0.488334241	2.400524592	-0.120763796	0.838800411	NA
ERV_1008884_LTR78	0.178059279	0.763609424	2.075270154	-0.178059279	0.712905569	NA
ERV_1008887_MLT1C	0.60875308	-0.10270589	1.281116334	-0.60875308	0.936102799	NA
ERV_1008888_MSTA	0.281537064	0.068584238	2.08124277	-0.281537064	0.973711667	NA
ERV_1008889_MSTA	0.120717359	-0.208964515	2.091402555	-0.120717359	0.920411038	NA
ERV_1008892_LTR81B	0.068150041	0.223851677	3.440544017	-0.068150041	0.948123941	NA
ERV_1008895_MLT2B1	0.104753044	0.548450166	3.325707893	-0.104753044	0.869013004	NA
ERV_1008898_LTR79	0.015636112	-0.100747394	3.440544017	-0.015636112	0.976639362	NA
ERV_1008899_MER76-int	0.855072044	-0.372326334	0.946654065	-0.855072044	0.694092231	0.994311798
ERV_1008903_LTR79	0.031041011	-0.160858976	3.440544017	-0.031041011	0.962709342	NA
ERV_1008912_MLT1K	0.102635618	-0.148849603	2.429103511	-0.102635618	0.95113814	NA
ERV_1008916_MLT1L	0.059514163	0.223848209	3.050105224	-0.059514163	0.941495518	NA
ERV_1008918_MLT2C2	0.093122237	0.356091449	2.861971138	-0.093122237	0.900981356	NA
ERV_1008923_MER67C	0.059296462	-0.028619691	3.051949389	-0.059296462	0.992517938	NA
ERV_1008926_LTR37A	0.047265087	0.031496351	3.440544017	-0.047265087	0.992695893	NA
ERV_1008936_LTR12B	0.105153612	0.295977056	2.436544628	-0.105153612	0.903315531	NA
ERV_1008943_MER52A	0.15287871	0.368108139	1.841524204	-0.15287871	0.84156412	NA
ERV_1008952_MLT1A0	0.090167323	0.86102924	3.440544017	-0.090167323	0.802386581	NA
ERV_1008959_LTR16A	0.046436972	0.283963259	3.440544017	-0.046436972	0.934221759	NA
ERV_1008965_MLT2D	0.028406628	-0.160858976	3.440544017	-0.028406628	0.962709342	NA
ERV_1008967_LTR16C	0.102865601	1.064876649	3.440223013	-0.102865601	0.756912996	NA
ERV_1008968_MLT1D	0.05419578	-0.028619192	3.097883775	-0.05419578	0.992629005	NA
ERV_1008969_LTR16C	0.042230758	0.283963259	3.440544017	-0.042230758	0.934221759	NA
ERV_1008973_MER41B	0.114718417	-0.269076338	2.115925455	-0.114718417	0.898808057	NA
ERV_1008974_MER4A1_	0.045288392	0.031496351	3.440544017	-0.045288392	0.992695893	NA
ERV_100897_LTR88b	0.505503333	1.46716322	0.867513755	-0.505503333	0.090793338	NA
ERV_1008987_LTR55	0.07722916	-0.088736851	2.519026492	-0.07722916	0.971899016	NA
ERV_1008994_LTR16A	0	#VALUE!	NA	0	NA	NA
ERV_100899_MLT1A0	0.399527057	0.944453696	0.921529969	-0.399527057	0.30542183	NA
ERV_1009001_MLT1K	0.042841172	-0.220970558	3.440544017	-0.042841172	0.948790697	NA
ERV_1009028_LTR86C	0.030809797	-0.160858976	3.440544017	-0.030809797	0.962709342	NA
ERV_1009031_MLT1C	0	#VALUE!	NA	0	NA	NA
ERV_1009036_LTR16B2	0.011653515	-0.100747394	3.440544017	-0.011653515	0.976639362	NA
ERV_1009038_MLT1E1	0.011653515	-0.100747394	3.440544017	-0.011653515	0.976639362	NA
ERV_1009039_MLT2B3	0.019934762	-0.160858976	3.440544017	-0.019934762	0.962709342	NA
ERV_100903_LTR33	0.55065347	0.284117623	0.873051622	-0.55065347	0.744855278	NA
ERV_1009044_MSTC	0.05833878	-0.028619602	3.060169047	-0.05833878	0.992538057	NA
ERV_1009050_MLT1K	0.027058413	-0.160858976	3.440544017	-0.027058413	0.962709342	NA
ERV_1009058_LTR79	0.026561297	-0.160858976	3.440544017	-0.026561297	0.962709342	NA
ERV_1009075_LTR26	0.047519551	-0.28108214	3.440544017	-0.047519551	0.934887661	NA
ERV_1009077_MSTD	0.0234568	-0.160858976	3.440544017	-0.0234568	0.962709342	NA
ERV_1009089_THE1B-int,THE1B	0.120316429	-0.076721284	1.679089566	-0.120316429	0.963555587	NA
ERV_1009097_LTR3B_,HERVK3-int	0.200901389	-0.314851751	1.646917416	-0.200901389	0.848387389	NA
ERV_10090_MLT1J	10.22554901	0.015300711	0.18028921	-10.22554901	0.932366656	0.999359412
ERV_1009134_THE1D	0.072886959	0.163732403	2.540339672	-0.072886959	0.948609564	NA
ERV_1009139_MSTC	0.058765719	-0.08873588	2.622364933	-0.058765719	0.973006244	NA
ERV_1009143_MSTB	0.023501581	0.091607932	3.440544017	-0.023501581	0.978758034	NA
ERV_1009166_MSTB1	0.18653106	-0.062981458	1.497850298	-0.18653106	0.966460514	NA
ERV_100916_MLT1A	0.189558573	-0.002361059	1.477097186	-0.189558573	0.998724626	NA
ERV_1009170_LTR40A1	0.257543674	0.096343143	1.197950866	-0.257543674	0.935900609	NA
ERV_1009173_MLT1A	0.277387169	0.971970277	1.194886645	-0.277387169	0.415965026	NA
ERV_1009184_LTR78B	1.005063736	0.446218413	0.70185744	-1.005063736	NA	NA
ERV_10091_MER21C	9.94669427	-0.005515272	0.189448026	-9.94669427	0.976775006	0.999629082
ERV_1009217_MLT1B	0.194626482	0.914487307	1.527825867	-0.194626482	0.549469892	NA
ERV_1009220_MLT1E2	0.170043372	0.659111116	1.68475356	-0.170043372	0.695633824	NA
ERV_1009221_MLT1D	0.241618213	1.186834919	1.67938214	-0.241618213	0.47974717	NA
ERV_1009241_THE1C	0.234883678	1.455585953	1.506241634	-0.234883678	0.333859328	NA
ERV_1009243_THE1D	0.28439104	1.691681829	1.387595525	-0.28439104	0.222788703	NA
ERV_1009244_ERV3-16A3_LTR	0.234883678	1.455585953	1.506241634	-0.234883678	0.333859328	NA
ERV_1009257_HUERS-P3b-int	0.234883678	1.455585953	1.506241634	-0.234883678	0.333859328	NA
ERV_1009265_LTR78	0.263953103	1.501457512	1.383400636	-0.263953103	0.277771907	NA
ERV_1009289_MER110	0.298809411	0.582716143	0.995894371	-0.298809411	0.558468093	NA
ERV_1009304_LTR16A	0.316410798	0.446567814	1.026175699	-0.316410798	0.663434132	NA
ERV_1009321_THE1B-int,THE1B	0.645469127	1.22078612	0.821838195	-0.645469127	NA	NA
ERV_1009340_LTR84a	0.276129443	0.407871055	1.062282114	-0.276129443	0.701010038	NA
ERV_1009351_LTR6B	0.072647221	0.103620586	2.551876354	-0.072647221	0.967610284	NA
ERV_1009354_MER65B	0.036037045	-0.220970558	3.440544017	-0.036037045	0.948790697	NA
ERV_1009359_THE1B	0.036037045	-0.220970558	3.440544017	-0.036037045	0.948790697	NA
ERV_1009367_MLT1A0	0.036037045	-0.220970558	3.440544017	-0.036037045	0.948790697	NA
ERV_100936_THE1B	0.191055231	-0.005361815	1.343715261	-0.191055231	0.996816217	NA
ERV_1009382_MLT1D	0.024180218	-0.160858976	3.440544017	-0.024180218	0.962709342	NA
ERV_1009383_MLT1A1	0.038783259	-0.220970558	3.440544017	-0.038783259	0.948790697	NA
ERV_1009387_MER41A	0.024180218	-0.160858976	3.440544017	-0.024180218	0.962709342	NA
ERV_1009389_MLT1J1	0.024180218	-0.160858976	3.440544017	-0.024180218	0.962709342	NA
ERV_100938_LTR81B	0.348537392	0.503681829	0.936622604	-0.348537392	0.590740054	NA
ERV_1009402_LTR89	0.024180218	-0.160858976	3.440544017	-0.024180218	0.962709342	NA
ERV_1009413_LTR16A	0.024180218	-0.160858976	3.440544017	-0.024180218	0.962709342	NA
ERV_100941_LTR79	0.146792812	-0.329190674	1.832915687	-0.146792812	0.857467026	NA
ERV_100942_MLT1J	0.299190049	0.504205685	0.965533608	-0.299190049	0.601528177	NA
ERV_1009434_MLT1J	0.293862275	-1.346540896	1.348175126	-0.293862275	0.317897487	NA
ERV_1009449_MLT1E1A	0.123494891	0.175749202	1.674169991	-0.123494891	0.916394126	NA
ERV_1009493_MSTA	1.205203073	-0.543359013	0.650321242	-1.205203073	0.403422733	0.970499291
ERV_10094_MER21C	14.24060611	-0.03618986	0.163785595	-14.24060611	0.825124555	0.997179851
ERV_1009506_MER74A	0.78530148	0.45399177	0.680491978	-0.78530148	0.504674873	0.980136107
ERV_1009507_ERV3-16A3_I-int	0.370383922	0.089673027	0.935797833	-0.370383922	0.923659392	NA
ERV_1009514_MER52D	0.728939401	0.757586353	0.630558263	-0.728939401	0.229575383	0.938756772
ERV_1009515_LTR2752	1.272562374	0.977094198	0.540260307	-1.272562374	0.070519095	0.842091902
ERV_1009519_PRIMA4_LTR	0.395822939	0.590098206	0.721995699	-0.395822939	0.413748207	NA
ERV_1009520_MLT2A2	0.295581637	0.276227553	0.916743915	-0.295581637	0.763175251	NA
ERV_1009538_MLT1C	0.333917503	0.435616114	0.848326972	-0.333917503	0.607601434	NA
ERV_1009541_THE1B	0.237148056	-0.047422352	1.010934193	-0.237148056	0.962585408	NA
ERV_1009550_THE1-int	0.48947178	-0.785122165	0.755392108	-0.48947178	0.298638679	NA
ERV_1009555_LTR102_Mam	0.843964145	0.205137121	0.593860074	-0.843964145	0.729771082	0.994526708
ERV_1009557_MLT2A1	0.624687633	-1.129248707	0.807520797	-0.624687633	0.161988663	NA
ERV_1009570_MLT2B3	0.918960316	-0.603475222	0.668304879	-0.918960316	0.366529138	0.964703519
ERV_1009582_LTR16B1	0.763929903	-1.212826762	0.775779915	-0.763929903	0.11796689	0.896423948
ERV_1009592_LTR78	0.61741877	-0.903694116	0.684617091	-0.61741877	0.186835234	NA
ERV_1009605_LTR16A	1.093127378	-0.169014764	0.480939928	-1.093127378	0.725268828	0.994526708
ERV_1009606_MLT2A2	0.932821571	0.146059681	0.523960488	-0.932821571	0.780428347	0.996210087
ERV_1009612_MER21C	0.847069165	-0.235568921	0.667551181	-0.847069165	0.724174519	0.994526708
ERV_1009629_LTR24,ERV24_Prim-int	0.891531848	-0.868068829	0.636487	-0.891531848	0.172616742	0.918708001
ERV_1009630_LTR24B,ERV24B_Prim-int	0.960952073	-0.819232805	0.693566645	-0.960952073	0.237527929	0.941853499
ERV_1009632_LTR49	0.789670567	-0.657946241	0.675835271	-0.789670567	0.330289715	0.958105903
ERV_1009634_MLT1A0	0.781134507	-0.633474289	0.678327856	-0.781134507	0.35036772	0.961361774
ERV_1009657_MLT1A0	1.216552486	0.051038585	0.591321422	-1.216552486	0.931217794	0.999359412
ERV_1009672_LTR16B1,ERV3-16A3_I-int	3.5149993	-0.245341344	0.382739192	-3.5149993	0.52151331	0.982744338
ERV_1009698_PABL_A	1.030734206	-0.763003345	0.644328758	-1.030734206	0.236340518	0.941853499
ERV_1009704_MamGypLTR1a	1.021423678	-0.464808467	0.631102634	-1.021423678	0.46142514	0.976994625
ERV_1009727_LTR8B	0.109569344	0.043504041	1.87474634	-0.109569344	0.981486515	NA
ERV_1009735_LTR80B	0.093347756	-0.148852005	2.151243902	-0.093347756	0.94483563	NA
ERV_1009753_MER57C1,MER57A-int	0.202919759	0.074366529	1.07478024	-0.202919759	0.944836543	NA
ERV_1009783_LTR16C	0.084577302	-0.341201474	2.890685868	-0.084577302	0.906040099	NA
ERV_1009784_MLT1E1A	0.084577302	-0.341201474	2.890685868	-0.084577302	0.906040099	NA
ERV_1009786_LTR84b	0.084577302	-0.341201474	2.890685868	-0.084577302	0.906040099	NA
ERV_1009792_MLT1E2	0.067552942	-0.28108214	3.440544017	-0.067552942	0.934887661	NA
ERV_1009794_MLT1L	0.067552942	-0.28108214	3.440544017	-0.067552942	0.934887661	NA
ERV_1009800_MLT1G3	0.11264979	0.043507576	2.407692652	-0.11264979	0.985582822	NA
ERV_1009811_MSTA	0.084115438	-0.401313102	2.902935065	-0.084115438	0.890047651	NA
ERV_1009815_LTR33B	0.088193023	-0.401313388	2.881317391	-0.088193023	0.889227933	NA
ERV_1009818_LTR9A1	0.088193023	-0.401313388	2.881317391	-0.088193023	0.889227933	NA
ERV_1009819_MLT1G	0.087682257	-0.148849108	2.48246797	-0.087682257	0.952187387	NA
ERV_1009820_MLT1H	0.07583419	-0.341200814	2.94145805	-0.07583419	0.907654783	NA
ERV_1009825_LTR81C	0.07583419	-0.341200814	2.94145805	-0.07583419	0.907654783	NA
ERV_1009841_LTR33	0.07583419	-0.341200814	2.94145805	-0.07583419	0.907654783	NA
ERV_1009853_HERV16-int	0.035547863	-0.220970558	3.440544017	-0.035547863	0.948790697	NA
ERV_1009862_MSTB1	0.103608807	-0.521542492	2.451682345	-0.103608807	0.831538804	NA
ERV_1009890_LTR37A	0.010878708	-0.100747394	3.440544017	-0.010878708	0.976639362	NA
ERV_1009892_MSTA	0.076012672	-0.148848608	2.535192638	-0.076012672	0.953180754	NA
ERV_1009895_MLT2C1	0.022726775	0.091607932	3.440544017	-0.022726775	0.978758034	NA
ERV_1009903_LTR9A1	0.126830164	-0.076721339	1.669162208	-0.126830164	0.963338959	NA
ERV_1009906_LTR45C	0.010878708	-0.100747394	3.440544017	-0.010878708	0.976639362	NA
ERV_1009907_LTR45C	0.010878708	-0.100747394	3.440544017	-0.010878708	0.976639362	NA
ERV_1009915_MER57A1	0.028162113	-0.160858976	3.440544017	-0.028162113	0.962709342	NA
ERV_1009927_MLT2C1	0.010878708	-0.100747394	3.440544017	-0.010878708	0.976639362	NA
ERV_1009931_MER49	0.010878708	-0.100747394	3.440544017	-0.010878708	0.976639362	NA
ERV_1009939_THE1B-int,THE1B	0.030157	-0.160858976	3.440544017	-0.030157	0.962709342	NA
ERV_1009948_MLT2B1,ERVL-B4-int	0.057789986	-0.281087434	3.064959641	-0.057789986	0.926928456	NA
ERV_1009955_MLT1N2	0.023237541	-0.160858976	3.440544017	-0.023237541	0.962709342	NA
ERV_1009993_LTR103b_Mam	0.242297064	-0.122599099	1.404300947	-0.242297064	0.930431001	NA
ERV_1010015_THE1B	0.1911699	0.064087489	1.523263797	-0.1911699	0.966440917	NA
ERV_1010042_MER89	0.448358637	-1.0302849	1.211534103	-0.448358637	0.395104434	NA
ERV_1010112_LTR19A	0.124703363	-0.269073859	2.389944809	-0.124703363	0.91035894	NA
ERV_1010114_LTR1F	0.113284592	0.235865032	2.421675492	-0.113284592	0.922410765	NA
ERV_1010118_LTR1D1	0.062233783	-0.02861995	3.027790339	-0.062233783	0.992458171	NA
ERV_1010121_MSTD-int,MSTD	0.050376956	0.031496351	3.440544017	-0.050376956	0.992695893	NA
ERV_1010127_LTR9A1	0.050376956	0.031496351	3.440544017	-0.050376956	0.992695893	NA
ERV_1010128_MLT1E1A	0.050376956	0.031496351	3.440544017	-0.050376956	0.992695893	NA
ERV_1010142_MLT1G1	0.07407309	0.416203792	2.952590768	-0.07407309	0.887899777	NA
ERV_1010157_MLT1A0,MLT1A0-int	0.148080557	-0.329192056	1.640450303	-0.148080557	0.84095524	NA
ERV_1010160_MSTB	0.066553789	-0.028620305	2.99445643	-0.066553789	0.992374124	NA
ERV_1010161_MER68	0.066553789	-0.028620305	2.99445643	-0.066553789	0.992374124	NA
ERV_1010171_MamGypLTR1a	0.066553789	-0.028620305	2.99445643	-0.066553789	0.992374124	NA
ERV_1010172_MLT1J1	0.083837193	-0.088737123	2.489297775	-0.083837193	0.971563471	NA
ERV_1010174_LTR16C	0.078912622	-0.088732835	2.922767543	-0.078912622	0.975780597	NA
ERV_1010176_LTR81B	0.066553789	-0.028620305	2.99445643	-0.066553789	0.992374124	NA
ERV_1010179_MLT1A0	0.090760688	0.103619986	2.471706748	-0.090760688	0.966560525	NA
ERV_1010186_MamGypLTR1a	0.12537585	-0.016608154	1.855979346	-0.12537585	0.992860259	NA
ERV_1010198_LTR8A	0.270256867	-0.827335549	1.860166278	-0.270256867	0.656490097	NA
ERV_1010200_MER67C	0.270256867	-0.827335549	1.860166278	-0.270256867	0.656490097	NA
ERV_1010203_PRIMA4_LTR	0.315309884	-0.766579821	1.572409427	-0.315309884	0.625890424	NA
ERV_1010204_MER67C	0.289165539	-0.894716067	1.693467549	-0.289165539	0.597267708	NA
ERV_1010229_MER57A1	0.233032633	-0.435722649	1.146002231	-0.233032633	0.703788798	NA
ERV_1010243_MLT1F	8.425004788	-0.082995003	0.21963283	-8.425004788	0.705519236	0.994526708
ERV_1010254_MamRep605	29.7539125	-0.069055722	0.27191905	-29.7539125	0.799528847	0.997152376
ERV_101025_MER110	0.1441585	-0.076718861	2.066649925	-0.1441585	0.970387467	NA
ERV_1010264_MLT2A2	3.382138144	-0.384110432	0.438311991	-3.382138144	0.380845099	0.96680019
ERV_1010266_MLT1J	1.788401508	-0.565625348	0.497417541	-1.788401508	0.255486516	0.946282557
ERV_1010275_THE1D	0.472352223	-0.267214836	0.806092443	-0.472352223	0.740271346	NA
ERV_1010278_MLT1D	0.127808163	-0.076720158	1.869148619	-0.127808163	0.967259615	NA
ERV_1010282_MER41B,MER41-int	0.781122028	-1.166241032	0.909136618	-0.781122028	0.199561931	0.929079664
ERV_1010289_LTR14B	0.104165748	0.043507817	2.439750232	-0.104165748	0.98577216	NA
ERV_1010292_MamGypsy2-I	0.064621178	-0.28108214	3.440544017	-0.064621178	0.934887661	NA
ERV_1010301_MLT1A	0.031214013	-0.160858976	3.440544017	-0.031214013	0.962709342	NA
ERV_1010306_MLT1I	0.031214013	-0.160858976	3.440544017	-0.031214013	0.962709342	NA
ERV_1010313_LTR82B	0.031214013	-0.160858976	3.440544017	-0.031214013	0.962709342	NA
ERV_1010318_MLT1B	0.031264588	-0.160858976	3.440544017	-0.031264588	0.962709342	NA
ERV_1010331_ERVL-B4-int	0.01451043	-0.100747394	3.440544017	-0.01451043	0.976639362	NA
ERV_1010332_MLT1D	0.043245388	-0.220970558	3.440544017	-0.043245388	0.948790697	NA
ERV_1010333_MLT1N2	0.01451043	-0.100747394	3.440544017	-0.01451043	0.976639362	NA
ERV_1010343_MLT1G3	0.041753195	0.031496351	3.440544017	-0.041753195	0.992695893	NA
ERV_1010359_LTR78	0.151038577	0.368108127	1.838051056	-0.151038577	0.841268725	NA
ERV_101035_LTR28C	0.550727825	0.282570539	0.736324109	-0.550727825	0.701157547	NA
ERV_1010361_MLT1I	0.016703583	-0.100747394	3.440544017	-0.016703583	0.976639362	NA
ERV_1010371_LTR101_Mam	0.05812483	-0.28108214	3.440544017	-0.05812483	0.934887661	NA
ERV_1010372_LTR16	0.032112018	-0.160858976	3.440544017	-0.032112018	0.962709342	NA
ERV_101037_MER34A1	0.173701267	0.30799597	1.819649734	-0.173701267	0.865591249	NA
ERV_1010397_MLT2D	0.07974608	0.103623653	2.927840668	-0.07974608	0.971766751	NA
ERV_1010402_LTR91	0.093960465	-0.208957016	2.867727081	-0.093960465	0.941913523	NA
ERV_1010415_MER21C	0.088605147	-0.46143011	2.490519748	-0.088605147	0.853013641	NA
ERV_1010416_MER4E1	0.042884863	-0.220970558	3.440544017	-0.042884863	0.948790697	NA
ERV_1010417_MLT1C	0.08652485	-0.401305569	3.423635821	-0.08652485	0.906688733	NA
ERV_1010425_LTR40b,HERVL40-int,LTR40a	0.093559298	0.043505833	2.16139626	-0.093559298	0.983940803	NA
ERV_1010428_MSTB	0.096198736	-0.461430444	2.461791255	-0.096198736	0.851318118	NA
ERV_1010430_MSTB1	0.060383869	-0.088731415	3.052766883	-0.060383869	0.976812033	NA
ERV_1010439_LTR26C	0.094863341	-0.461433743	2.157496413	-0.094863341	0.830644826	NA
ERV_1010443_THE1D-int,THE1D	0.402844634	-0.707426648	0.891414859	-0.402844634	0.427428453	NA
ERV_101044_LTR45	0.172583925	0.368107439	1.624496602	-0.172583925	0.820736464	NA
ERV_101045_LTR14B	0.144350161	-0.016606899	2.055420738	-0.144350161	0.993553513	NA
ERV_1010462_MER21B	0.091534325	-0.208963883	2.167584673	-0.091534325	0.923199697	NA
ERV_1010466_MLT2B1	0.07722035	-0.148848663	2.529428725	-0.07722035	0.953074171	NA
ERV_1010472_LTR82B	0.078833051	-0.401317829	2.521904429	-0.078833051	0.87356421	NA
ERV_1010473_LTR85b	0.221864898	-0.444577654	1.248779901	-0.221864898	0.721833363	NA
ERV_1010484_LTR47A2	16.58387015	-0.23416542	0.31316387	-16.58387015	0.454616483	0.975819521
ERV_1010487_LTR16A2	16.38089797	-0.294358871	0.315568208	-16.38089797	0.350928403	0.961500781
ERV_1010488_MER57A1	16.33315432	-0.266468384	0.311620267	-16.33315432	0.392492425	0.968907323
ERV_1010496_MSTA	16.42710117	-0.233815229	0.317518638	-16.42710117	0.461497836	0.976994625
ERV_1010504_MLT1L	15.37302355	-0.253679951	0.319365335	-15.37302355	0.427006106	0.972614499
ERV_1010510_MER39	16.05404947	-0.212979608	0.316356196	-16.05404947	0.500802734	0.979728195
ERV_1010514_LTR38A1	6.700774945	-0.577129092	0.363446477	-6.700774945	0.112301218	0.892509863
ERV_1010515_LTR33B	6.382810323	-0.555650644	0.366748909	-6.382810323	0.129754419	0.905066614
ERV_1010528_MLT1C	7.01822095	-0.498781184	0.346079439	-7.01822095	0.149518807	0.913160711
ERV_1010535_LTR82A	6.525600628	-0.61870853	0.369747201	-6.525600628	0.094262644	0.876459161
ERV_101053_LTR39	0.215412651	-0.066496439	1.340042687	-0.215412651	0.960423114	NA
ERV_1010540_LTR82A	6.85883392	-0.621651584	0.358610641	-6.85883392	0.083006819	0.859567934
ERV_1010541_MLT1J1	6.593086024	-0.643030927	0.359595254	-6.593086024	0.073742538	0.845144954
ERV_1010551_LTR107_Mam	6.367447468	-0.561740031	0.370287551	-6.367447468	0.129257263	0.904871846
ERV_1010554_MSTA,MSTA-int	18.30877146	-0.479656735	0.299607563	-18.30877146	0.109387988	0.889927679
ERV_1010557_LTR16A	6.573635681	-0.528788272	0.370493188	-6.573635681	0.153506394	0.913558388
ERV_1010558_LTR12	6.779266236	-0.666539364	0.341776517	-6.779266236	0.051149915	0.810426861
ERV_1010559_LTR12_	6.364026448	-0.572262049	0.366870009	-6.364026448	0.118795419	0.897162322
ERV_1010560_MLT1A1	6.660785552	-0.572789231	0.364238083	-6.660785552	0.115818833	0.896265669
ERV_1010563_MSTA	6.745621205	-0.531784316	0.349983982	-6.745621205	0.128648435	0.904871846
ERV_1010566_THE1B	7.783767216	-0.61470591	0.339117867	-7.783767216	0.069884042	0.840146874
ERV_1010569_MSTD-int,MSTD	9.236083551	-0.553172553	0.347483421	-9.236083551	0.111398318	0.890787583
ERV_1010571_MSTD	6.446473506	-0.603319426	0.373848731	-6.446473506	0.106569455	0.886811546
ERV_1010578_MLT1A0	6.269726462	-0.593527162	0.372101658	-6.269726462	0.110697202	0.890395084
ERV_1010589_LTR48B	6.639087277	-0.488834618	0.351992255	-6.639087277	0.16490414	0.916704457
ERV_1010593_MLT2B1	6.769978257	-0.459223017	0.345586192	-6.769978257	0.183906242	0.923592151
ERV_101059_LTR28C	0.174543416	0.115636851	1.622487964	-0.174543416	0.943181824	NA
ERV_1010605_MLT1A0	6.906370446	-0.542157318	0.362725824	-6.906370446	0.134999212	0.906751057
ERV_101060_MER34A	0.30258919	-0.17147143	0.95104105	-0.30258919	0.856918105	NA
ERV_1010615_MLT1K	7.085675284	-0.471192311	0.330758822	-7.085675284	0.154278725	0.913984962
ERV_101061_MLT1A0	0.207167198	0.741147911	1.332298146	-0.207167198	0.578010685	NA
ERV_101063_LTR6B	0.232152321	0.379435072	1.134140096	-0.232152321	0.737958911	NA
ERV_1010645_LTR16B1	7.732944739	-0.498546754	0.316866869	-7.732944739	0.115634682	0.896090147
ERV_1010664_MLT1H	7.996660208	-0.476124972	0.339917665	-7.996660208	0.16130178	0.915996736
ERV_1010667_MSTB,MSTB-int	15.11206248	-0.413510734	0.303225121	-15.11206248	0.172659267	0.918708001
ERV_1010685_LTR28	10.79375022	-0.317863722	0.318234704	-10.79375022	0.317874991	0.956746727
ERV_1010701_MER57C2	6.45727262	-0.600856393	0.364236944	-6.45727262	0.099018521	0.879701493
ERV_1010719_MLT1J2	0.079812484	-0.088736961	2.507041138	-0.079812484	0.971764695	NA
ERV_1010720_MER21A	0.079812484	-0.088736961	2.507041138	-0.079812484	0.971764695	NA
ERV_1010724_LTR53B	0.061232715	-0.028619864	3.03585221	-0.061232715	0.992478221	NA
ERV_1010728_THE1B	0.052951467	0.031496351	3.440544017	-0.052951467	0.992695893	NA
ERV_101072_ERVL-B4-int	0.15723998	0.428220154	1.818212715	-0.15723998	0.813807422	NA
ERV_1010749_LTR10G	0.052951467	0.031496351	3.440544017	-0.052951467	0.992695893	NA
ERV_1010752_MER4E	0.086213846	-0.088737214	2.479231775	-0.086213846	0.971448035	NA
ERV_1010754_MER83A-int	0.052951467	0.031496351	3.440544017	-0.052951467	0.992695893	NA
ERV_1010755_HERV4_I-int	0.052951467	0.031496351	3.440544017	-0.052951467	0.992695893	NA
ERV_1010756_MER51C	0.064604981	-0.028620147	3.009358589	-0.064604981	0.992411928	NA
ERV_1010761_MLT1N2	0.052951467	0.031496351	3.440544017	-0.052951467	0.992695893	NA
ERV_1010762_MLT1A0	0.065041576	-0.028620182	3.006062142	-0.065041576	0.992403598	NA
ERV_1010767_MLT1F	0.061894162	-0.281087889	3.030506122	-0.061894162	0.92609996	NA
ERV_10107_MER39	10.06522019	-0.111337678	0.206769645	-10.06522019	0.59025786	0.987452651
ERV_1010856_MLT1A0	1.23302021	-0.057049625	0.492288579	-1.23302021	0.907742456	0.999053417
ERV_1010865_MLT1A0	0.161909096	0.055523604	1.353778518	-0.161909096	0.967284893	NA
ERV_1010879_LTR10F	1.476898585	0.165359029	0.561819105	-1.476898585	0.768507367	0.996117193
ERV_1010892_MER41A	0.213592937	-0.197803448	1.783702039	-0.213592937	0.911699695	NA
ERV_1010923_MamRep605	0.041022204	0.031496351	3.440544017	-0.041022204	0.992695893	NA
ERV_1010924_MER72	0.036351245	0.031496351	3.440544017	-0.036351245	0.992695893	NA
ERV_1010930_MLT1L	0.025472537	0.091607932	3.440544017	-0.025472537	0.978758034	NA
ERV_1010935_MLT1L	0.025472537	0.091607932	3.440544017	-0.025472537	0.978758034	NA
ERV_1010944_LTR88c	0.025472537	0.091607932	3.440544017	-0.025472537	0.978758034	NA
ERV_101095_MLT1A0	17.3172706	-0.248298589	0.277403399	-17.3172706	0.370743641	0.965525118
ERV_1010962_MLT1D	0.041976184	0.283963259	3.440544017	-0.041976184	0.934221759	NA
ERV_1010976_MLT1D	0.028477338	0.344074841	3.440544017	-0.028477338	0.920339609	NA
ERV_1010977_MLT1K	0.028477338	0.344074841	3.440544017	-0.028477338	0.920339609	NA
ERV_1010991_MLT1L	0.025049613	0.091607932	3.440544017	-0.025049613	0.978758034	NA
ERV_1011007_MLT1F2	0.103467554	0.295977086	2.442038512	-0.103467554	0.903531969	NA
ERV_1011028_LTR104_Mam	0.291716015	1.296913628	1.667126735	-0.291716015	0.436608256	NA
ERV_1011038_MLT2F	0.144418257	0.883857241	2.097930394	-0.144418257	0.67353632	NA
ERV_101104_MLT1L	6.638498297	0.02496591	0.277477526	-6.638498297	0.928307454	0.999359412
ERV_1011050_LTR40a	0.085277649	0.356089298	2.493556039	-0.085277649	0.886445129	NA
ERV_1011058_MLT1O	0.061731804	-0.088731538	3.041779225	-0.061731804	0.976728264	NA
ERV_1011073_LTR12_	0.471727592	0.784017126	0.798869711	-0.471727592	0.326391582	NA
ERV_1011084_MLT1J	0.277051065	0.398742205	1.280745213	-0.277051065	0.755545135	NA
ERV_1011085_MLT1J2	0.317934299	0.408837138	0.929923588	-0.317934299	0.660193556	NA
ERV_1011094_MLT1A1	0.039125355	0.031496351	3.440544017	-0.039125355	0.992695893	NA
ERV_1011107_MLT1M	0.009143673	-0.100747394	3.440544017	-0.009143673	0.976639362	NA
ERV_1011124_MER21C	0.086008547	-0.401321559	2.174617177	-0.086008547	0.853583464	NA
ERV_1011127_MLT1M	0.166584376	-0.451297937	1.484925139	-0.166584376	0.761189103	NA
ERV_1011156_LTR81A	0.086043031	0.10361793	2.174501777	-0.086043031	0.961994113	NA
ERV_1011176_MamRep605	0.113639092	-0.269078247	1.877934886	-0.113639092	0.886065797	NA
ERV_1011179_MLT1B	0.104207086	0.043504108	1.886202493	-0.104207086	0.981598912	NA
ERV_1011180_MLT2A2	0.203499566	-0.320449456	1.347431927	-0.203499566	0.812018867	NA
ERV_1011192_MLT1L	0.025256688	-0.160858976	3.440544017	-0.025256688	0.962709342	NA
ERV_1011217_MSTB	0.140599109	-0.197813785	1.877997005	-0.140599109	0.916112117	NA
ERV_1011236_MSTB	0.056794841	-0.281087316	3.073800899	-0.056794841	0.927138078	NA
ERV_1011245_MLT1D	0.070251292	-0.088736526	2.554062535	-0.070251292	0.972284444	NA
ERV_1011273_MLT1E3	0.130663502	0.175750028	1.858203061	-0.130663502	0.924647931	NA
ERV_1011278_MLT1C	0.108960019	0.295974276	1.876014597	-0.108960019	0.874639949	NA
ERV_1011310_LTR82A	0.215621494	-0.444200311	1.154358887	-0.215621494	0.700383666	NA
ERV_1011315_MLT1A0	0.451275118	-1.080296901	0.850389361	-0.451275118	0.203957986	NA
ERV_1011333_MLT2D	0.183162937	-0.36901551	1.159193285	-0.183162937	0.750228407	NA
ERV_1011346_LTR26	0.369421761	0.183569458	0.832175735	-0.369421761	0.825411864	NA
ERV_1011348_MER21C	0.620497376	-0.365743534	0.773830732	-0.620497376	0.636469876	NA
ERV_101136_MLT1N2	5.151298092	-0.13687156	0.32959966	-5.151298092	0.677947128	0.993694392
ERV_1011376_MLT1A1	0.118423806	-0.580868907	1.682074171	-0.118423806	0.729847085	NA
ERV_1011394_LTR103_Mam	0.177497776	-0.628037295	1.269971132	-0.177497776	0.620932775	NA
ERV_1011398_LTR16C	0.165411433	-0.760004259	1.370245393	-0.165411433	0.579135255	NA
ERV_1011401_MSTA	0.188232408	-0.880790694	1.164011071	-0.188232408	0.4492381	NA
ERV_1011403_MLT1J	0.156074495	-0.255394093	1.378247248	-0.156074495	0.852990962	NA
ERV_1011434_LTR81A	0.354680312	-0.319840829	0.848827789	-0.354680312	0.706320036	NA
ERV_1011437_MamRep605	0.115225048	-0.580844026	1.89189872	-0.115225048	0.758830852	NA
ERV_1011438_LTR84b	0.115225048	-0.580844026	1.89189872	-0.115225048	0.758830852	NA
ERV_1011465_MamGypsy2-I	0.142662994	-0.643731118	1.665177689	-0.142662994	0.699064175	NA
ERV_1011470_MLT1C	0.215122942	-0.496070943	1.100160806	-0.215122942	0.652056097	NA
ERV_1011474_MLT1C	0.393653603	-1.115571679	0.887997762	-0.393653603	0.209015347	NA
ERV_1011488_MLT1D	1.892839817	-0.135329557	0.438443113	-1.892839817	0.757580685	0.995942973
ERV_1011490_MLT1C	1.420634852	-0.240940258	0.47231859	-1.420634852	0.609965765	0.988674954
ERV_1011493_MLT2B2	0.945789233	-0.413425511	0.639498224	-0.945789233	0.517965813	0.982067578
ERV_1011495_MLT2B2	0.370178663	-0.831739141	0.85338535	-0.370178663	0.329741397	NA
ERV_1011513_MSTB	0.917337836	-0.914854785	0.709139675	-0.917337836	0.197019029	0.927627841
ERV_1011516_MLT1O	0.473883404	-0.49001096	0.789559559	-0.473883404	0.534854256	NA
ERV_1011528_THE1C	0.904793065	-0.423824091	0.627957005	-0.904793065	0.499723205	0.979384047
ERV_1011541_MLT1G1	1.153625607	-0.02879114	0.476614947	-1.153625607	0.951831048	0.999443384
ERV_1011547_MLT1C	0.680040683	-0.442434648	0.645588346	-0.680040683	0.493141972	NA
ERV_1011549_LTR16	1.462614441	-0.453365121	0.453298478	-1.462614441	0.317239366	0.956746727
ERV_1011592_MER87B	5.49565505	0.128005094	0.270739736	-5.49565505	0.636357596	0.990344608
ERV_1011632_MLT1F-int	4.303618013	-0.037416498	0.286298646	-4.303618013	0.89602019	0.998846202
ERV_1011640_MLT1H	6.568133292	0.008594382	0.271953035	-6.568133292	0.97478909	0.999629082
ERV_1011656_MER41B	4.113956607	-0.100360172	0.29376986	-4.113956607	0.732630446	0.994526708
ERV_1011685_MER34C2	18.73610804	0.024441733	0.246732365	-18.73610804	0.921089265	0.999359412
ERV_1011686_MER34-int	7.579396803	0.033065687	0.25236098	-7.579396803	0.895755251	0.998846202
ERV_1011687_MER34C2	6.577620823	0.101533891	0.263851195	-6.577620823	0.700374504	0.994526708
ERV_1011718_MLT1B	0.509329706	0.229673541	0.663036617	-0.509329706	0.72904478	NA
ERV_1011724_MLT1M	0.377296369	-0.078510048	0.795599484	-0.377296369	0.921392058	NA
ERV_1011732_MLT1M	0.658822601	0.374535318	0.637115312	-0.658822601	0.556625518	NA
ERV_1011750_MSTB,MSTB-int	2.435550271	0.080098154	0.36826236	-2.435550271	0.827816399	0.997240042
ERV_1011759_MLT1A1	3.289042751	0.088921114	0.331871934	-3.289042751	0.788747017	0.997070653
ERV_1011764_THE1B	1.464003723	0.355744233	0.397058366	-1.464003723	0.370279751	0.965525118
ERV_1011783_MLT1J	5.859460621	-0.033209226	0.247014779	-5.859460621	0.893052863	0.99853476
ERV_1011785_MLT1J	5.662908233	-0.007643059	0.254034516	-5.662908233	0.975997913	0.999629082
ERV_1011800_LTR57	21.15567627	0.097597264	0.249350139	-21.15567627	0.695496791	0.994370051
ERV_1011815_LTR87	6.221416967	-0.43397491	0.239260406	-6.221416967	0.0697057	0.83953775
ERV_1011816_MLT1G3	6.0297805	-0.319363854	0.240662014	-6.0297805	0.184501313	0.923592151
ERV_1011818_MLT1G3	5.67843543	-0.597855898	0.242234976	-5.67843543	0.013583902	0.635574985
ERV_1011837_MLT1N2	0.427628983	-0.687385576	0.743183755	-0.427628983	0.355007482	NA
ERV_1011838_MLT1L	0.280668598	-0.433054241	0.856277275	-0.280668598	0.613038715	NA
ERV_1011840_MLT1L	0.358067	-0.218970431	0.756103431	-0.358067	0.772119356	NA
ERV_1011845_LTR8	1.235680454	-0.726548898	0.52296745	-1.235680454	0.164747229	0.916704457
ERV_1011869_MER54A	6.041351476	-0.519695202	0.40393881	-6.041351476	0.198244511	0.92787497
ERV_1011898_PRIMAX-int	0.863331486	0.077652608	0.574306111	-0.863331486	0.892444906	0.998480609
ERV_1011901_MLT1H	1.223909486	0.011658167	0.548712796	-1.223909486	0.983049108	0.999647586
ERV_1011912_MLT2A1,HERVL-int	253.7610878	-0.301684838	0.315404736	-253.7610878	NA	NA
ERV_1011914_HERV1_LTRa	17.48885526	-0.627481476	0.355202626	-17.48885526	NA	NA
ERV_1011915_MSTB	5.333942734	-0.149488703	0.35826239	-5.333942734	0.67648796	0.993672017
ERV_1011922_MLT1A1	11.73680307	-0.120195932	0.353375109	-11.73680307	0.733753396	0.994526708
ERV_1011978_MER21C	5.145834343	0.164994367	0.315768841	-5.145834343	0.6013109	0.987723214
ERV_1011979_MLT1A1	3.342332568	0.259316264	0.35746441	-3.342332568	0.468186804	0.97753621
ERV_1012005_MLT1B	18.87109508	0.088014575	0.210503272	-18.87109508	0.675863038	0.993672017
ERV_1012006_MSTA	20.29058888	0.091479981	0.214574155	-20.29058888	0.669865426	0.993190969
ERV_1012009_LTR49-int	16.88891844	0.177620383	0.209449466	-16.88891844	0.396418731	0.969001881
ERV_1012010_MER57A-int	15.52159079	0.133704523	0.221031077	-15.52159079	0.545236954	0.984106535
ERV_1012012_MSTA	19.87384734	0.121639992	0.210131062	-19.87384734	0.562672322	0.984606288
ERV_1012081_ERVL-B4-int	30.80541282	0.305525645	0.268560585	-30.80541282	0.255270244	0.946274689
ERV_1012082_MLT2B3	9.093219	0.164025949	0.24979467	-9.093219	0.511410422	0.980820598
ERV_1012143_MER74B	2.138276725	0.001000683	0.464005473	-2.138276725	0.998279268	0.999987065
ERV_1012156_MSTA	0.420494215	-0.134357185	0.731121317	-0.420494215	0.854194943	NA
ERV_1012157_MER50B	0.689226279	0.184882045	0.623261123	-0.689226279	0.766743985	NA
ERV_1012163_MER49	0.390938448	0.307196729	0.760968027	-0.390938448	0.686439199	NA
ERV_1012164_MER49	0.233451138	-0.183227206	0.987115028	-0.233451138	0.852743631	NA
ERV_1012175_MER52C	0.456690382	0.493293705	0.716677337	-0.456690382	0.491259758	NA
ERV_1012179_THE1D	0.405132421	0.580395783	0.881631661	-0.405132421	0.510332509	NA
ERV_1012200_THE1B	0.728333997	0.624682212	0.587662886	-0.728333997	0.287784602	0.953171061
ERV_1012206_MER89-int	5.687786797	0.515054774	0.282206933	-5.687786797	0.067986528	0.836364565
ERV_1012207_MER31-int	1.093396012	0.915230445	0.501404909	-1.093396012	0.067950938	0.836364565
ERV_1012208_MSTB	1.516902878	0.47008925	0.439823785	-1.516902878	0.285154073	0.952880991
ERV_1012210_MER92C	1.596495633	0.410695519	0.463901422	-1.596495633	0.375990676	0.966109777
ERV_1012211_MER21A	1.530713923	0.428901902	0.457953381	-1.530713923	0.348983718	0.960810757
ERV_1012218_MER61C	1.624931748	0.80624323	0.443253212	-1.624931748	0.068923258	0.837168145
ERV_1012219_LTR26C	0.788593172	-0.08454535	0.668655321	-0.788593172	0.899382965	0.998999405
ERV_1012220_LTR26C	1.391203914	0.377837347	0.528225418	-1.391203914	0.474426372	0.978041992
ERV_1012222_LTR76	1.956361666	0.162530609	0.455141965	-1.956361666	0.721017909	0.994526708
ERV_1012223_LTR47A,ERVL47-int	1.817907203	0.406219867	0.423417355	-1.817907203	0.337365296	0.959872389
ERV_1012224_LTR29,LTR49-int	1.320777832	0.555230209	0.526409946	-1.320777832	0.29154027	0.954284656
ERV_1012225_LTR49-int	0.801759744	0.031795638	0.667109538	-0.801759744	0.961985783	0.999443384
ERV_1012226_MER4-int	1.112845586	0.583364432	0.552199381	-1.112845586	0.290768134	0.954044614
ERV_1012227_MER4B-int	6.952456192	1.021342875	0.310682147	-6.952456192	0.001011097	0.374736075
ERV_1012231_MER21-int	2.277069314	1.018486549	0.413935112	-2.277069314	0.013874431	0.639609792
ERV_1012232_LTR7	1.036219476	0.152709072	0.545006403	-1.036219476	0.77932649	0.996117193
ERV_1012234_LTR47A	3.985925938	0.955647798	0.342173308	-3.985925938	0.005224163	0.527142857
ERV_1012241_MLT1A0	1.848623586	0.759459778	0.426467456	-1.848623586	0.074942626	0.84671089
ERV_1012245_MamRep605	1.103376533	0.639275733	0.51356669	-1.103376533	0.213213927	0.932653799
ERV_1012253_MLT1J	0.950472718	1.093470855	0.612924852	-0.950472718	0.07442024	0.845489224
ERV_1012255_MLT1J	2.044641847	0.540834083	0.428032992	-2.044641847	0.206397466	0.929729091
ERV_101225_MSTB	5.73348052	0.19442639	0.366752865	-5.73348052	0.596022379	0.987576487
ERV_1012262_MER51B	0.7743397	1.207328789	0.677578378	-0.7743397	0.074777125	0.846545747
ERV_1012267_MSTC	1.290411177	0.67210974	0.521393318	-1.290411177	0.197375582	0.927627841
ERV_1012272_MSTA	0.93137417	0.22432149	0.537865502	-0.93137417	0.676635469	0.993672017
ERV_1012274_MSTC	0.924308243	0.425044596	0.583657078	-0.924308243	0.466464414	0.97753621
ERV_1012285_MLT1E1A	5.134556569	-0.1325463	0.301947097	-5.134556569	0.660681875	0.992412216
ERV_1012299_MLT1C	7.089672665	0.254927698	0.242447658	-7.089672665	0.293040397	0.954326314
ERV_1012308_LTR40a	6.161707038	-0.201386147	0.274981104	-6.161707038	0.46394668	0.97753621
ERV_1012311_MLT1F	4.607457848	0.025017739	0.350781806	-4.607457848	0.943143121	0.999443384
ERV_1012335_MLT1A	0.61332664	0.428917175	0.684289742	-0.61332664	0.530786162	NA
ERV_1012340_LTR9	0.258384013	0.33789749	1.124317352	-0.258384013	0.763768578	NA
ERV_1012342_LTR8	0.330091145	0.095717734	0.950235942	-0.330091145	0.919764405	NA
ERV_1012349_LTR8A	1.098784482	-0.165883144	0.621453966	-1.098784482	0.789524995	0.997110916
ERV_1012350_MER4B	0.522560599	-0.020382604	0.798962938	-0.522560599	0.979647115	NA
ERV_1012351_MER4E	0.786501812	-0.526883853	0.69126629	-0.786501812	0.445940053	0.974952458
ERV_1012352_MER4E1	0.527393922	-0.199641576	0.833177522	-0.527393922	0.810628973	NA
ERV_1012355_LTR38A1	0.499039792	0.469350651	0.714159205	-0.499039792	0.511047625	NA
ERV_1012358_LTR44	0.574612498	-0.23078996	0.798496979	-0.574612498	0.772558058	NA
ERV_1012360_ERV24_Prim-int	2.931394175	-0.271906715	0.449479448	-2.931394175	0.545220907	0.984106535
ERV_1012363_MER65-int	1.192860823	0.32010769	0.499033153	-1.192860823	0.521226615	0.982699949
ERV_1012368_MER101-int	1.798719382	-0.080234673	0.446117041	-1.798719382	0.857269408	0.997817668
ERV_1012376_MER41C	0.507813611	-0.578854343	0.744788469	-0.507813611	0.437037024	NA
ERV_1012379_MSTA	0.587614127	0.807116729	0.574043471	-0.587614127	0.15971812	NA
ERV_1012433_MLT1D	6.773289551	-0.215950529	0.279489546	-6.773289551	0.439723337	0.974076268
ERV_1012454_LTR10F	0.269648725	-0.111351237	1.011827913	-0.269648725	0.912370055	NA
ERV_1012462_MLT1O	0.261579209	-0.303713857	1.158177431	-0.261579209	0.793140804	NA
ERV_1012464_LTR16C	0.244554849	-0.243360509	1.153760414	-0.244554849	0.832943365	NA
ERV_1012475_MLT1C	0.314594143	-0.29641882	1.215110538	-0.314594143	0.807274258	NA
ERV_1012476_MLT1A0	0.241814428	-0.243360028	1.154924603	-0.241814428	0.833109608	NA
ERV_1012498_HERVE-int,LTR2C	0.22359597	-0.176694317	1.150630959	-0.22359597	0.877954329	NA
ERV_1012534_MLT1J2	0.346086102	-0.853654333	0.742394606	-0.346086102	0.250199057	NA
ERV_1012539_MLT1H	0.394615928	-0.770795494	0.701055634	-0.394615928	0.27155947	NA
ERV_1012547_LTR104_Mam	0.232128211	-0.68842811	0.986627424	-0.232128211	0.485327959	NA
ERV_1012549_MLT1L	0.261455438	-0.74887517	0.989338205	-0.261455438	0.449082473	NA
ERV_1012557_THE1D	0.222703909	-0.628127859	1.052359833	-0.222703909	0.550590469	NA
ERV_1012565_MER66A	0.187690033	-0.507548314	1.130615586	-0.187690033	0.653494239	NA
ERV_1012567_MLT1A0	0.219384702	-0.375507195	1.054307191	-0.219384702	0.72171709	NA
ERV_1012572_MamGypsy2-I	0.414883269	-0.9041378	0.790720079	-0.414883269	0.252857615	NA
ERV_1012574_LTR12	0.239790139	-0.435812829	0.984594924	-0.239790139	0.658032223	NA
ERV_1012575_MER74B	0.208761011	-0.624622738	0.983756204	-0.208761011	0.525469819	NA
ERV_1012617_LTR33	6.054791039	-0.512556472	0.278896273	-6.054791039	0.066091406	0.833262346
ERV_1012618_LTR48B	4.632556646	-0.471171547	0.302616202	-4.632556646	0.119471959	0.897275912
ERV_1012645_MLT1L	4.020201099	-0.8672338	0.365070145	-4.020201099	0.017523935	0.670755291
ERV_1012648_MER51B	3.331259401	-0.715416618	0.367550611	-3.331259401	0.051601449	0.812051742
ERV_1012649_HERV4_I-int	4.001410178	-0.572565218	0.357236386	-4.001410178	0.108987016	0.889636215
ERV_1012650_MER51B	3.659103211	-0.554028614	0.362765404	-3.659103211	0.126702181	0.903612078
ERV_1012678_MamGypLTR1d	3.07824228	-0.590543192	0.37281206	-3.07824228	0.113188294	0.89361788
ERV_1012685_MLT1K	5.169015003	-0.425386372	0.356523334	-5.169015003	0.232810022	0.93970717
ERV_1012696_MLT1A	1.675869636	-0.052026551	0.433920015	-1.675869636	0.904563201	0.998999405
ERV_1012707_MER31B	1.781119925	-0.27655123	0.464719335	-1.781119925	0.551781297	0.984232945
ERV_1012726_LTR67B	2.165623216	-0.53578919	0.476112953	-2.165623216	0.260444773	0.947375246
ERV_101272_THE1B-int,THE1B	6.53542679	-0.001666784	0.343831531	-6.53542679	0.996132129	0.999987065
ERV_1012743_LTR40b	4.009833549	-0.367790551	0.34175076	-4.009833549	0.281839935	0.952483217
ERV_1012751_THE1B	2.852371942	0.021067588	0.38184097	-2.852371942	0.956000064	0.999443384
ERV_1012760_LTR16A1	2.582478196	0.28423909	0.333472385	-2.582478196	0.394013369	0.969001881
ERV_1012776_THE1B	1.962613707	0.133291281	0.391909596	-1.962613707	0.733775789	0.994526708
ERV_1012815_MamRep1151	1.583953856	-0.196653047	0.461565176	-1.583953856	0.670066355	0.993190969
ERV_101282_MER31B	0.626645046	-0.126032848	0.640605061	-0.626645046	0.844030752	NA
ERV_1012833_MLT1D	1.770485294	-0.344216783	0.494120308	-1.770485294	0.486037223	0.978627654
ERV_101283_THE1B	0.853479979	-0.069025443	0.588865317	-0.853479979	0.906687534	0.999053417
ERV_101284_THE1B	0.755336649	-0.394585728	0.648671796	-0.755336649	0.542989876	0.98393765
ERV_101285_MLT1L	0.563212185	0.082979545	0.669161062	-0.563212185	0.901311047	NA
ERV_1012861_LTR67B	3.127272302	-0.46799036	0.375822297	-3.127272302	0.213042172	0.932504987
ERV_1012864_THE1D	4.937651843	-0.585327558	0.37806383	-4.937651843	0.121568335	0.898044396
ERV_1012868_THE1A	3.984226368	-0.778545869	0.382889278	-3.984226368	0.042017714	0.788141786
ERV_1012877_MLT2B1	6.808186117	-0.397669697	0.297614071	-6.808186117	0.181486354	0.9227854
ERV_1012883_MLT2A1	5.429266159	-0.518917892	0.358461646	-5.429266159	0.147722071	0.913160711
ERV_1012912_THE1C	2.673226928	-0.095784944	0.320564371	-2.673226928	0.765091914	0.996117193
ERV_1012914_LTR16A2	2.501383626	-0.161059617	0.344985461	-2.501383626	0.640600658	0.990986444
ERV_1012974_MER31A	3.155157177	-0.27300675	0.335347889	-3.155157177	0.415587608	0.971506746
ERV_1012985_MER57C2,MER57A-int	2.327373248	-0.114731973	0.371447384	-2.327373248	0.757414235	0.995942973
ERV_1012987_THE1B	2.419558454	-0.197764615	0.367123339	-2.419558454	0.590102761	0.987445873
ERV_1012995_MER21C	0.107778393	0.043504063	1.878497958	-0.107778393	0.981523473	NA
ERV_1013004_LTR16,ERV3-16A3_I-int	0.206288901	0.187033841	1.232585592	-0.206288901	0.879391173	NA
ERV_1013006_LTR88b	0.173062006	0.055524775	1.635561572	-0.173062006	0.972918261	NA
ERV_101300_MSTA	4.47469821	0.073792367	0.328059156	-4.47469821	0.822028938	0.997152376
ERV_1013019_LTR104_Mam	0.094880537	0.103617751	2.146642596	-0.094880537	0.961501318	NA
ERV_1013020_ERV3-16A3_LTR	0.155003111	0.368107033	1.484298933	-0.155003111	0.804133939	NA
ERV_1013027_MLT1E3	0.118333056	-0.016609206	1.67054792	-0.118333056	0.992067267	NA
ERV_1013030_LTR16E2	0.139199126	-0.076722289	1.489077402	-0.139199126	0.958908479	NA
ERV_1013031_LTR79	0.118624161	-0.016609209	1.670080687	-0.118624161	0.992065046	NA
ERV_1013034_MLT1A0	0.135740133	-0.07672141	1.656495359	-0.135740133	0.963058786	NA
ERV_1013036_LTR16C	0.106534052	0.043504078	1.881147933	-0.106534052	0.98154949	NA
ERV_1013040_MLT1B	0.118892885	-0.016608083	1.867793121	-0.118892885	0.992905446	NA
ERV_1013051_MLT1A0	0.106534052	0.043504078	1.881147933	-0.106534052	0.98154949	NA
ERV_1013065_MLT1G3	0.244474567	-0.228493686	1.077789722	-0.244474567	0.832105395	NA
ERV_1013067_MLT1G3	0.177769584	-0.005326885	1.237656706	-0.177769584	0.996565908	NA
ERV_1013069_MLT1J	0.245066986	0.257701444	1.161130237	-0.245066986	0.824360458	NA
ERV_101307_MLT1N2	0.463383426	-0.34978647	0.823638838	-0.463383426	0.671066843	NA
ERV_1013086_MLT1J2	7.708549267	-0.110327547	0.363949037	-7.708549267	0.761783097	0.996117193
ERV_1013092_LTR88b	5.525798342	-0.405053265	0.373905009	-5.525798342	0.278672949	0.951684017
ERV_1013108_HERVL40-int	1.652451907	0.035755109	0.491389775	-1.652451907	0.941994529	0.999443384
ERV_1013109_MLT1A1	4.131010743	-0.067076495	0.388360115	-4.131010743	0.862873676	0.998242392
ERV_1013122_LTR78	1.790029598	-0.099956956	0.480666231	-1.790029598	0.835264087	0.997372637
ERV_101312_THE1D	2.978723473	-0.084106302	0.386756174	-2.978723473	0.827845233	0.997240042
ERV_1013165_MLT1D	11.02774591	-0.366788011	0.345288463	-11.02774591	0.288115186	0.953171061
ERV_101320_MLT1K	4.663952742	0.329347213	0.333674962	-4.663952742	0.323627909	0.957486718
ERV_1013269_MLT1A0	0.21646494	-0.381796955	1.055591033	-0.21646494	0.717583535	NA
ERV_1013279_MER61C	0.112056509	-0.208966226	1.869654091	-0.112056509	0.9110079	NA
ERV_1013280_THE1B	0.132246388	-0.329191914	1.661344823	-0.132246388	0.842929384	NA
ERV_1013281_MamGypLTR2b	0.079966179	-0.341206093	2.506343302	-0.079966179	0.891712967	NA
ERV_1013282_LTR24	0.113692709	-0.20896625	1.866375937	-0.113692709	0.910852234	NA
ERV_1013287_LTR19A	0.510030525	-0.105947661	0.714438547	-0.510030525	0.882109965	NA
ERV_1013335_MLT1D	0.069130321	-0.028615231	3.440544017	-0.069130321	0.993364018	NA
ERV_1013351_MLT1D	0.023360361	-0.100747394	3.440544017	-0.023360361	0.976639362	NA
ERV_1013353_MLT1K	0.042269033	-0.160858976	3.440544017	-0.042269033	0.962709342	NA
ERV_1013354_MLT1K	0.023360361	-0.100747394	3.440544017	-0.023360361	0.976639362	NA
ERV_1013357_MLT1D	0.043512402	-0.160858976	3.440544017	-0.043512402	0.962709342	NA
ERV_1013362_MLT1H	0.037963402	-0.160858976	3.440544017	-0.037963402	0.962709342	NA
ERV_1013366_LTR101_Mam	0.040384721	-0.160858976	3.440544017	-0.040384721	0.962709342	NA
ERV_1013370_LTR33C	0.023360361	-0.100747394	3.440544017	-0.023360361	0.976639362	NA
ERV_1013377_THE1B	0	#VALUE!	NA	0	NA	NA
ERV_1013383_MLT1J	0	#VALUE!	NA	0	NA	NA
ERV_1013388_LTR12	0.015067192	0.151719514	3.440544017	-0.015067192	0.964826657	NA
ERV_1013395_MLT1K	0.109775244	0.295974269	1.874319648	-0.109775244	0.874527528	NA
ERV_1013404_MSTD	0.174645665	-0.512818354	1.355765661	-0.174645665	0.705244889	NA
ERV_1013416_MLT1D	0.046500708	-0.220970558	3.440544017	-0.046500708	0.948790697	NA
ERV_1013425_MLT1C	0.070214362	-0.341200326	2.978504055	-0.070214362	0.908798437	NA
ERV_1013430_MLT1D	0.187583593	0.186992664	1.358548568	-0.187583593	0.890523754	NA
ERV_1013434_THE1D	0.149398217	0.368107518	1.650467953	-0.149398217	0.823510437	NA
ERV_1013436_MLT1E2	0.796837328	0.992294101	0.741875663	-0.796837328	0.181043917	0.922675242
ERV_1013450_THE1C-int,THE1C	1.838019971	0.453005881	0.697974791	-1.838019971	0.516319631	0.981570484
ERV_1013452_THE1C-int	0.193571876	-0.320457819	1.354263051	-0.193571876	0.812944673	NA
ERV_1013460_MLT1H	0.1456251	0.368107532	1.655132581	-0.1456251	0.823999668	NA
ERV_1013469_MLT1K	0.157139999	-0.197757523	1.494056048	-0.157139999	0.894697294	NA
ERV_101347_LTR16A1	6.045608191	0.250032489	0.311160528	-6.045608191	0.421657938	0.97190175
ERV_1013485_MLT1J	0.277646029	-0.182866191	1.03045109	-0.277646029	0.859145298	NA
ERV_1013486_MLT1H	0.957062733	-0.284892754	0.775295626	-0.957062733	0.7132734	0.994526708
ERV_1013525_MLT1D	0.111057715	0.295976922	2.412657366	-0.111057715	0.902363089	NA
ERV_1013527_MLT1K	0.244770214	-0.499842233	1.070234992	-0.244770214	0.640471472	NA
ERV_1013530_MLT2D	0.076980697	0.163732258	2.520205458	-0.076980697	0.948199621	NA
ERV_1013533_MSTB1	0.080181583	-0.281089499	2.905277755	-0.080181583	0.922923872	NA
ERV_1013537_MLT1B	0.098606321	0.608558276	2.44281215	-0.098606321	0.803266403	NA
ERV_1013548_LTR12C	0.199607848	-0.126348088	1.248903435	-0.199607848	0.919417718	NA
ERV_1013551_LTR78	0.184312653	1.022262913	1.347768114	-0.184312653	0.448160239	NA
ERV_1013558_MER49	0.727996238	-1.228594965	0.949496634	-0.727996238	0.195684949	0.927627841
ERV_1013559_MLT1D	0.207657377	0.12916546	1.145890026	-0.207657377	0.910252036	NA
ERV_1013562_MLT1K	0.161242833	0.055523606	1.354346562	-0.161242833	0.967298605	NA
ERV_1013586_THE1D	0.366241876	-0.395468176	1.003034485	-0.366241876	0.693380407	NA
ERV_1013601_MER50	0.070405317	-0.341205564	2.553243071	-0.070405317	0.8936903	NA
ERV_1013605_MER34B	0.031018171	-0.160858976	3.440544017	-0.031018171	0.962709342	NA
ERV_1013613_MLT1I	0.031018171	-0.160858976	3.440544017	-0.031018171	0.962709342	NA
ERV_1013619_MLT1J-int	0.031018171	-0.160858976	3.440544017	-0.031018171	0.962709342	NA
ERV_1013620_MLT1J	0.031018171	-0.160858976	3.440544017	-0.031018171	0.962709342	NA
ERV_1013624_MLT1B	0.175530876	-0.444537458	1.34265807	-0.175530876	0.740578306	NA
ERV_1013631_MLT1J2	0.031018171	-0.160858976	3.440544017	-0.031018171	0.962709342	NA
ERV_1013632_MLT1E	0.046958838	-0.220970558	3.440544017	-0.046958838	0.948790697	NA
ERV_1013645_MLT2C1	0.031018171	-0.160858976	3.440544017	-0.031018171	0.962709342	NA
ERV_1013649_MSTB	0.065116587	-0.028620188	3.005498721	-0.065116587	0.992402172	NA
ERV_1013653_MLT1C	0.045925954	-0.220970558	3.440544017	-0.045925954	0.948790697	NA
ERV_1013662_LTR16B2	0.031018171	-0.160858976	3.440544017	-0.031018171	0.962709342	NA
ERV_1013664_MER49	0.06558498	-0.28108214	3.440544017	-0.06558498	0.934887661	NA
ERV_1013665_MER4D	0.043267247	0.031496351	3.440544017	-0.043267247	0.992695893	NA
ERV_1013678_MLT1L-int,MLT1L	0.141749359	-0.076722303	1.486161665	-0.141749359	0.958827924	NA
ERV_1013680_MLT1H	0.031018171	-0.160858976	3.440544017	-0.031018171	0.962709342	NA
ERV_1013681_MLT1I	0.071013766	-0.220970558	3.440544017	-0.071013766	0.948790697	NA
ERV_1013688_MLT1G1	0.031018171	-0.160858976	3.440544017	-0.031018171	0.962709342	NA
ERV_101368_MLT1H	6.951770103	0.195352489	0.267887192	-6.951770103	0.465858444	0.97753621
ERV_1013693_LTR5A	0.120258017	0.295976805	2.39134778	-0.120258017	0.901497488	NA
ERV_1013701_LTR40a	0.061185771	-0.28108214	3.440544017	-0.061185771	0.934887661	NA
ERV_1013706_LTR37A	0.06337556	-0.281088042	3.018801498	-0.06337556	0.925814217	NA
ERV_1013708_THE1B	0.140509803	-0.643732139	1.668140151	-0.140509803	0.699572127	NA
ERV_1013710_LTR86B2	0.097676528	-0.401321916	2.13847632	-0.097676528	0.851137525	NA
ERV_1013742_MLT1I	0.275446855	0.517691734	0.907546798	-0.275446855	0.568386226	NA
ERV_1013747_LTR33A	0.292259932	0.142572275	1.142825428	-0.292259932	0.900718145	NA
ERV_1013760_LTR89	1.393186649	-3.145889416	1.899403488	-1.393186649	NA	NA
ERV_1013761_LTR89	0.31873141	-1.349609994	2.657790104	-0.31873141	0.611597785	NA
ERV_1013776_MSTA	0.313407209	-0.674903645	1.243051801	-0.313407209	0.587170505	NA
ERV_1013778_MLT1J	0.40262131	0.093173225	0.907629834	-0.40262131	0.918236366	NA
ERV_1013783_MLT1A0	0.427062312	-1.245857244	0.894484671	-0.427062312	0.163673855	NA
ERV_1013787_MSTA	0.92114396	0.28028128	0.634997378	-0.92114396	0.658930923	0.992412216
ERV_1013793_MamGypLTR1a	0.082954791	-0.401313014	2.909588201	-0.082954791	0.890297502	NA
ERV_1013801_LTR78	0.03078225	-0.160858976	3.440544017	-0.03078225	0.962709342	NA
ERV_1013802_MamGypsy2-I	0.013498845	-0.100747394	3.440544017	-0.013498845	0.976639362	NA
ERV_1013804_MLT1B	0.041565959	-0.220970558	3.440544017	-0.041565959	0.948790697	NA
ERV_1013807_THE1B	0.025302131	-0.160858976	3.440544017	-0.025302131	0.962709342	NA
ERV_1013809_MLT1D	0.013498845	-0.100747394	3.440544017	-0.013498845	0.976639362	NA
ERV_1013814_LTR88a	0.050664698	-0.28108214	3.440544017	-0.050664698	0.934887661	NA
ERV_1013824_MLT2C2	0.037145916	0.031496351	3.440544017	-0.037145916	0.992695893	NA
ERV_1013831_LTR90B	0.013498845	-0.100747394	3.440544017	-0.013498845	0.976639362	NA
ERV_1013836_MLT1A	0.033650886	-0.160858976	3.440544017	-0.033650886	0.962709342	NA
ERV_1013838_MLT1A	0.013498845	-0.100747394	3.440544017	-0.013498845	0.976639362	NA
ERV_1013843_THE1B	0.061318373	-0.281087828	3.035155607	-0.061318373	0.926212858	NA
ERV_1013849_LTR16A	0.369488982	-0.612903769	1.115905099	-0.369488982	0.582838266	NA
ERV_1013850_MLT2A2	0.18156627	-0.829646908	1.362773344	-0.18156627	0.542661637	NA
ERV_1013852_ERV3-16A3_LTR	0.042053756	-0.220970558	3.440544017	-0.042053756	0.948790697	NA
ERV_1013853_MER39	0.184114826	-0.825043496	1.848920591	-0.184114826	0.655431247	NA
ERV_1013866_MLT1I	0.186794713	-0.258936545	1.479303112	-0.186794713	0.86104856	NA
ERV_1013884_MSTA	25.78396253	-0.335644114	0.366952147	-25.78396253	0.360359183	0.963115699
ERV_101388_MLT1J	6.974730746	0.179753429	0.29385468	-6.974730746	0.540730586	0.983790948
ERV_1013894_MLT1D	22.86638659	-0.222900599	0.358535824	-22.86638659	0.53414121	0.983769325
ERV_1013901_MLT1J1	17.84564602	-0.173243873	0.372196106	-17.84564602	0.641599241	0.990986444
ERV_1013902_MER90a	15.75723729	-0.299994561	0.369878802	-15.75723729	0.417330191	0.971782105
ERV_1013903_MER90a	19.91644245	-0.241994152	0.351754405	-19.91644245	0.491475838	0.978627654
ERV_1013907_MLT1J1	22.35405201	-0.236738507	0.324948895	-22.35405201	0.466282641	0.97753621
ERV_1013916_MER90a	23.37428659	-0.174148292	0.343848531	-23.37428659	0.612528119	0.988758525
ERV_1013919_MER4D	20.46138938	-0.199827496	0.349028624	-20.46138938	0.566966582	0.985231075
ERV_1013922_LTR12	20.22256906	-0.248481563	0.344461061	-20.22256906	0.470686028	0.97753621
ERV_1013937_LTR78	20.68745393	-0.212979528	0.369307469	-20.68745393	0.564142295	0.984926736
ERV_1013943_MLT1J	53.81542711	-0.315366225	0.343404563	-53.81542711	0.358434675	0.962752306
ERV_1013949_MER41A	37.45338339	-0.349544937	0.366682972	-37.45338339	0.340457349	0.960162424
ERV_1013950_MER39	38.33487866	-0.380052857	0.3689712	-38.33487866	0.302994076	0.955559711
ERV_1013953_LTR26	40.68644228	-0.392752227	0.35308865	-40.68644228	0.265994916	0.949831964
ERV_1013954_MER21C	48.00964124	-0.300150781	0.347492114	-48.00964124	0.387718176	0.96812846
ERV_1013972_MER70B	0.031879208	-0.220970558	3.440544017	-0.031879208	0.948790697	NA
ERV_1013975_MLT1F	0.04751532	-0.28108605	3.167408258	-0.04751532	0.929285973	NA
ERV_1013978_MLT1A	0.046650592	-0.02861831	3.177338961	-0.046650592	0.992813546	NA
ERV_1013981_LTR29	0.07226027	-0.14885139	2.225686228	-0.07226027	0.946678131	NA
ERV_1013982_MLT1E3	0.065943446	-0.341205282	2.577931505	-0.065943446	0.894702537	NA
ERV_1013985_MER21C	0.043727275	-0.02861791	3.212771801	-0.043727275	0.992892901	NA
ERV_1013_MLT1C	3.128922959	-0.042748579	0.322339629	-3.128922959	0.894494165	0.998683691
ERV_101400_MER95	0.711664092	-1.3722758	0.68965697	-0.711664092	0.046613553	0.797209958
ERV_1014011_LTR17	13.32302526	0.197116435	0.373827057	-13.32302526	0.597990052	0.987713933
ERV_1014014_LTR19C	19.36901568	0.47054689	0.3884217	-19.36901568	0.225729473	0.937312401
ERV_1014038_MLT1H	21.88169838	0.244351983	0.361114211	-21.88169838	0.498620925	0.979286383
ERV_101404_THE1D	6.822552097	0.298893213	0.378956712	-6.822552097	0.430271857	0.972703974
ERV_1014057_MLT2D	0.016754157	-0.100747394	3.440544017	-0.016754157	0.976639362	NA
ERV_1014058_MLT1N2	0	#VALUE!	NA	0	NA	NA
ERV_1014068_LTR16D1	0.029583395	0.091607932	3.440544017	-0.029583395	0.978758034	NA
ERV_1014070_MamGypLTR1c	0.009143673	-0.100747394	3.440544017	-0.009143673	0.976639362	NA
ERV_1014075_MLT1C	0.009143673	-0.100747394	3.440544017	-0.009143673	0.976639362	NA
ERV_101407_MER11A	8.38385035	0.295634503	0.289781509	-8.38385035	0.307634587	0.956099453
ERV_1014081_MLT1K	0.009143673	-0.100747394	3.440544017	-0.009143673	0.976639362	NA
ERV_1014082_LTR104_Mam	0.009143673	-0.100747394	3.440544017	-0.009143673	0.976639362	NA
ERV_1014091_LTR33A_	0	#VALUE!	NA	0	NA	NA
ERV_1014093_LTR78	0	#VALUE!	NA	0	NA	NA
ERV_1014094_MLT1J2	0.012090109	-0.100747394	3.440544017	-0.012090109	0.976639362	NA
ERV_1014095_THE1D	0.012090109	-0.100747394	3.440544017	-0.012090109	0.976639362	NA
ERV_1014097_LTR12	0.012090109	-0.100747394	3.440544017	-0.012090109	0.976639362	NA
ERV_1014103_LTR88b	0.012090109	-0.100747394	3.440544017	-0.012090109	0.976639362	NA
ERV_1014107_LTR32	0.024121484	-0.160858976	3.440544017	-0.024121484	0.962709342	NA
ERV_1014114_MLT2C2	0.026861493	0.091607932	3.440544017	-0.026861493	0.978758034	NA
ERV_1014122_MLT1H2	0.012090109	-0.100747394	3.440544017	-0.012090109	0.976639362	NA
ERV_1014144_THE1B	0.481234213	-0.170132267	0.898812972	-0.481234213	0.849869055	NA
ERV_1014149_LTR40c	0.419422484	-0.363090946	0.877771851	-0.419422484	0.679129932	NA
ERV_1014172_MamGypsy2-LTR	0.351669626	-1.142166633	1.043536552	-0.351669626	0.273729078	NA
ERV_1014194_MLT1C	0.423680029	-0.026437169	0.862877013	-0.423680029	0.975557919	NA
ERV_1014197_MLT1J2	0.147981562	-0.643659755	1.491513274	-0.147981562	0.666069869	NA
ERV_1014227_MLT1J	0.252301441	1.0706882	1.069597309	-0.252301441	0.316817184	NA
ERV_1014233_LTR37A	0.262968085	0.141185864	0.895012744	-0.262968085	0.874655909	NA
ERV_1014249_MLT1C	0.483833479	0.129207312	0.857428117	-0.483833479	0.88021891	NA
ERV_1014265_MSTD	0.483828723	0.12833932	0.855379852	-0.483828723	0.880734784	NA
ERV_1014267_MLT1D	0.467926074	0.007674225	0.928740216	-0.467926074	0.993407117	NA
ERV_1014280_MSTB	0.510418096	0.244453069	0.831782373	-0.510418096	0.768841457	NA
ERV_1014324_MER74A	0.345165263	-0.744925456	0.91362364	-0.345165263	0.414870479	NA
ERV_1014328_LTR86B2	0.309106813	-0.106958861	0.994069343	-0.309106813	0.914315392	NA
ERV_1014339_THE1B	0.216159695	0.005302991	1.081237634	-0.216159695	0.996086746	NA
ERV_1014348_MLT1J1	0.182970742	-0.066425588	1.24684687	-0.182970742	0.957512913	NA
ERV_1014371_MLT1A1-int,MLT1A1	0.365196617	-0.09518606	0.871355555	-0.365196617	0.913012882	NA
ERV_1014374_MLT1F2	0.091975132	0.043508145	2.482780792	-0.091975132	0.986018621	NA
ERV_1014375_MER57F	0.080127065	-0.148844527	2.930748967	-0.080127065	0.959495093	NA
ERV_1014376_MLT2D	0.116738574	-0.32918826	2.127606477	-0.116738574	0.877040215	NA
ERV_1014382_MLT1A1	0.104178521	-0.269076064	2.147983042	-0.104178521	0.900310455	NA
ERV_1014394_MLT1A0	0.217971466	-0.717889544	1.404037455	-0.217971466	0.609138416	NA
ERV_1014400_MLT1A1	0.147768478	-0.487008202	1.699046361	-0.147768478	0.774390889	NA
ERV_1014411_LTR88c	0.132913479	-0.385557296	1.678395639	-0.132913479	0.818311089	NA
ERV_1014415_MamGypsy2-LTR	0.227735631	-0.261338467	1.295928854	-0.227735631	0.840181658	NA
ERV_1014433_LTR79	0.472969696	-0.870773129	0.830925632	-0.472969696	0.294659086	NA
ERV_1014439_MLT1D	0.146480465	-0.193315706	1.511874585	-0.146480465	0.898255882	NA
ERV_1014451_MLT1D	0.350274164	-0.191607939	0.810992614	-0.350274164	0.813228222	NA
ERV_1014458_LTR16B1	0.16017057	-0.001087347	1.374739	-0.16017057	0.999368915	NA
ERV_101446_ERVL-E-int	0.225813099	0.02374546	1.169441168	-0.225813099	0.983800096	NA
ERV_1014497_LTR40a	0.413621731	0.059897587	0.775348708	-0.413621731	0.938422717	NA
ERV_1014499_MLT1D	0.365177746	-0.013420397	0.786805391	-0.365177746	0.986391287	NA
ERV_1014505_MLT2C2	0.346624733	-0.481331732	0.867086995	-0.346624733	0.578817002	NA
ERV_1014510_MLT1C	0.338626622	0.066239296	0.820220621	-0.338626622	0.935634488	NA
ERV_1014516_THE1D	0.246183322	0.257120708	1.069059124	-0.246183322	0.80993397	NA
ERV_1014517_MER39	0.243728973	0.257118353	1.069997881	-0.243728973	0.810099244	NA
ERV_101451_MSTA	0.238515382	-0.180935683	1.059296148	-0.238515382	0.864375164	NA
ERV_1014538_MER92D	0.254560722	0.257128607	1.065929412	-0.254560722	0.809380892	NA
ERV_1014541_MLT1A0	0.297832667	0.026629191	0.908700732	-0.297832667	0.976621589	NA
ERV_1014549_MER50	0.450831757	0.32921125	0.774503837	-0.450831757	0.670792326	NA
ERV_1014569_MLT1C	0.495673545	-0.25438364	0.726907295	-0.495673545	0.726373711	NA
ERV_101456_MLT2B2	0.19387484	-0.565243542	1.239835302	-0.19387484	0.648460365	NA
ERV_1014576_THE1C	0.386227658	0.449490249	0.86695489	-0.386227658	0.604130267	NA
ERV_1014592_MLT1H	0.575597304	-0.448634197	0.781409378	-0.575597304	0.56587669	NA
ERV_101461_MLT1A0	0.204819558	-0.565077525	1.346540043	-0.204819558	0.674740073	NA
ERV_1014623_LTR48B	0.265184778	-0.051082879	1.001452834	-0.265184778	0.959318531	NA
ERV_1014641_LTR78B	0.251994463	0.145304277	1.109154922	-0.251994463	0.895771754	NA
ERV_101464_MSTB,MSTB-int	0.245169073	-0.735103833	1.066060999	-0.245169073	0.490476352	NA
ERV_1014661_MamGypLTR2c	0.499655884	-0.059935831	0.905239756	-0.499655884	0.947210718	NA
ERV_1014664_MER57C2	1.219291744	-0.125554718	0.486879685	-1.219291744	0.796502398	0.997152376
ERV_1014665_MER57C2	0.714562643	-0.281182651	0.651635824	-0.714562643	0.666102852	0.992958463
ERV_1014681_MER21C	9.526151221	0.186262391	0.348338556	-9.526151221	0.592845875	0.987534228
ERV_1014689_MLT1D	5.980255417	0.608411874	0.32460121	-5.980255417	0.060884069	0.82988593
ERV_1014690_MER89	4.163890259	0.449958815	0.319618179	-4.163890259	0.159189984	0.915275582
ERV_1014712_LTR40c	0.215794293	-0.382124173	1.141702817	-0.215794293	0.737853886	NA
ERV_1014718_ERVL-E-int	0.314482485	-0.337864885	1.0572827	-0.314482485	0.749302169	NA
ERV_1014730_MLT2A2	0.145143642	-0.136832387	1.846585304	-0.145143642	0.940930636	NA
ERV_1014734_MER57B1	0.088683752	-0.148849133	2.479781238	-0.088683752	0.952135639	NA
ERV_1014735_MLT1C	0.10590511	-0.208964223	2.126881114	-0.10590511	0.921734469	NA
ERV_1014750_ERV3-16A3_I-int,LTR16A	0.469325185	0.328225713	0.753888521	-0.469325185	0.663288812	NA
ERV_1014751_MLT2B3	0.097827425	-0.20896404	2.148868969	-0.097827425	0.922532839	NA
ERV_1014760_MER34A	0.160656271	-0.197785208	1.648784732	-0.160656271	0.90451628	NA
ERV_1014768_MLT1A0	0.163710345	0.560465631	1.487676929	-0.163710345	0.706367721	NA
ERV_1014772_MLT1D	0.387365763	0.994974316	0.748731404	-0.387365763	0.183887507	NA
ERV_1014773_MamGypLTR2b	0.100680453	0.295975499	2.140859153	-0.100680453	0.890042205	NA
ERV_1014778_LTR103_Mam	0.288990799	-0.421278599	1.532603553	-0.288990799	0.78341017	NA
ERV_1014780_LTR33B	0.401967488	0.652808606	0.902689366	-0.401967488	0.469568141	NA
ERV_1014788_THE1D	0.191446611	0.186961045	1.487412642	-0.191446611	0.89997298	NA
ERV_1014790_MLT1C	0.111843997	-0.016608	1.881526755	-0.111843997	0.992957265	NA
ERV_1014791_MLT1C	0.044829935	0.031496351	3.440544017	-0.044829935	0.992695893	NA
ERV_1014794_LTR12	0.104584698	-0.016606319	2.141236477	-0.104584698	0.993812083	NA
ERV_1014795_MSTD	0.115763537	0.990615029	2.793247698	-0.115763537	0.722854567	NA
ERV_1014807_MLT1B	3.629871183	2.974993858	1.406721174	-3.629871183	NA	NA
ERV_1014813_MLT1D	0.106689989	0.800917377	3.32254114	-0.106689989	0.809511971	NA
ERV_1014814_MLT1D	0.199177031	1.806946391	3.08915157	-0.199177031	0.558592835	NA
ERV_1014828_MLT1K	0.100278925	-0.14884953	2.437038754	-0.100278925	0.951297065	NA
ERV_101485_LTR16C	0.256422495	-1.06762665	1.078708228	-0.256422495	0.322307578	NA
ERV_1014863_MSTB,MSTB-int	0.063068114	0.091607932	3.440544017	-0.063068114	0.978758034	NA
ERV_1014867_MSTB	0.039995595	-0.100747394	3.440544017	-0.039995595	0.976639362	NA
ERV_1014868_MLT1A0	0.070805392	-0.220970558	3.440544017	-0.070805392	0.948790697	NA
ERV_1014869_MLT1J	0.070805392	-0.220970558	3.440544017	-0.070805392	0.948790697	NA
ERV_101487_MER21C	1.206521473	-1.886376633	0.986879575	-1.206521473	NA	NA
ERV_101488_MER50-int,MER50	0.432601662	-1.474335142	1.164609386	-0.432601662	0.205531632	NA
ERV_1014900_LTR85c	0.102080741	-0.341207036	2.420350782	-0.102080741	0.887890317	NA
ERV_1014902_MLT1D	0.039995595	-0.100747394	3.440544017	-0.039995595	0.976639362	NA
ERV_1014913_MLT2C1	0.273528341	0.829527008	1.169032815	-0.273528341	0.47796213	NA
ERV_1014922_MLT2B2	0.314116618	-0.49574765	0.863032319	-0.314116618	0.565679996	NA
ERV_1014933_MLT1J2	0.054474189	0.091607932	3.440544017	-0.054474189	0.978758034	NA
ERV_101493_LTR88c	0.174163272	-0.451294504	1.478032449	-0.174163272	0.760111297	NA
ERV_1014945_MLT1D	0.133353482	-0.269078512	1.842387352	-0.133353482	0.883882843	NA
ERV_1014946_MLT1I	0.078427636	0.223851677	3.440544017	-0.078427636	0.948123941	NA
ERV_1014968_MamRep605	0.054572379	0.091607932	3.440544017	-0.054572379	0.978758034	NA
ERV_1014972_MLT1D	0.13214127	0.043510074	2.722083124	-0.13214127	0.987247069	NA
ERV_1014981_MSTB	0.128044124	-0.016608182	1.851323194	-0.128044124	0.99284229	NA
ERV_1014992_LTR85a	0.084445433	-0.02862148	2.881314002	-0.084445433	0.992074359	NA
ERV_1014993_LTR32	0.144810739	-0.269076805	2.060289683	-0.144810739	0.896090601	NA
ERV_1014997_MLT1L	0.094691476	-0.088733714	2.839314959	-0.094691476	0.975068727	NA
ERV_1014999_MLT1A0	0.068895766	0.031496351	3.440544017	-0.068895766	0.992695893	NA
ERV_10149_MLT1G1	11.52366336	-0.054247904	0.175362647	-11.52366336	0.757057603	0.995942973
ERV_1015003_MLT1A	0.113967088	-0.148849927	2.393484954	-0.113967088	0.950411826	NA
ERV_1015007_MamGypLTR2c	0.084449846	-0.028621481	2.881289999	-0.084449846	0.992074292	NA
ERV_1015030_MLT1C	0.149607681	-0.016606922	2.051906704	-0.149607681	0.993542464	NA
ERV_1015053_LTR16A1	0.142922261	0.115637008	1.658560544	-0.142922261	0.944415483	NA
ERV_1015055_MLT1L	0.155183165	-0.136833612	1.643573601	-0.155183165	0.933649801	NA
ERV_1015058_MamGypsy2-I	0.107632048	-0.20896426	2.122443805	-0.107632048	0.921571357	NA
ERV_1015070_MLT1D	0.109658386	0.295975384	2.117346014	-0.109658386	0.888829055	NA
ERV_1015071_MLT1B	0.047067026	0.031496351	3.440544017	-0.047067026	0.992695893	NA
ERV_1015073_MLT1J2	0.047067026	0.031496351	3.440544017	-0.047067026	0.992695893	NA
ERV_1015075_MLT2B3	0.085693625	0.16373198	2.481375514	-0.085693625	0.947390276	NA
ERV_1015157_LTR12C	0.480195113	-0.471842918	0.851038309	-0.480195113	0.579283194	NA
ERV_1015159_MLT2B2	0.135439653	-0.390146553	1.668437577	-0.135439653	0.815109609	NA
ERV_1015190_LTR78B	10.82899774	-0.359877336	0.33880456	-10.82899774	0.288146062	0.953171061
ERV_1015197_MER52A	11.9671173	-0.38863994	0.323660376	-11.9671173	0.229842506	0.938756772
ERV_1015199_MLT1F	7.693030294	-0.240082911	0.366142828	-7.693030294	0.512011793	0.980952228
ERV_1015338_MLT1D	0.415761673	-0.962396281	0.780979893	-0.415761673	0.217839546	NA
ERV_1015342_MER61A	0.776292464	-0.835608114	0.647476168	-0.776292464	0.196855613	0.927627841
ERV_1015348_MER52A	2.179414038	-0.32319704	0.426683476	-2.179414038	0.448772393	0.975119524
ERV_1015368_MLT1J	0.327408172	-0.660848914	0.853809648	-0.327408172	0.438930621	NA
ERV_1015390_MLT2C2	0.32100994	-0.65956436	0.848378338	-0.32100994	0.436898453	NA
ERV_1015392_MSTA	0.289102959	0.011031426	0.912181328	-0.289102959	0.990351053	NA
ERV_1015394_MSTD-int,MSTD	2.025829726	0.026685817	0.368631304	-2.025829726	0.942290254	0.999443384
ERV_1015400_MSTB2	0.64752971	-0.916444246	0.689176937	-0.64752971	0.183595292	NA
ERV_1015401_MER65A	0.403920633	-0.883204939	0.743703997	-0.403920633	0.23500054	NA
ERV_1015404_LTR54	0.227339211	-0.496070317	1.076297166	-0.227339211	0.64486705	NA
ERV_1015405_MER65A	0.303438731	-0.537204901	0.918296427	-0.303438731	0.558546625	NA
ERV_1015415_MER34A	0.217317874	-0.189490838	1.068138631	-0.217317874	0.859191968	NA
ERV_1015418_LTR16B1	0.215944803	-0.443763275	1.068675154	-0.215944803	0.677961696	NA
ERV_1015430_MLT1K	0.188250503	-0.37954053	1.156244182	-0.188250503	0.742720438	NA
ERV_1015436_MLT1K	0.24500166	-0.364129708	0.963953344	-0.24500166	0.705619147	NA
ERV_1015437_LTR33	0.305700528	-1.050515427	1.001708919	-0.305700528	0.294305513	NA
ERV_1015439_MLT1C	0.214243125	-0.127763852	1.142531615	-0.214243125	0.910961988	NA
ERV_1015457_MLT1L	0.267796051	-0.374252393	0.950390357	-0.267796051	0.693737507	NA
ERV_1015461_THE1B	0.21902579	-0.443270829	0.992577045	-0.21902579	0.655174139	NA
ERV_1015474_LTR88b	0.887023049	0.30346013	0.656880371	-0.887023049	0.644101628	0.991160269
ERV_1015479_MamRep605	1.189092545	-0.743877594	0.669331746	-1.189092545	0.266407596	0.949831964
ERV_1015520_LTR8	0.258888925	-0.859761777	0.893057944	-0.258888925	0.335689725	NA
ERV_1015521_LTR8	0.197534589	-0.567869432	1.051217085	-0.197534589	0.589057826	NA
ERV_1015522_MLT1K	0.142006177	-0.582472976	1.48585198	-0.142006177	0.695048766	NA
ERV_1015535_LTR85a	0.284268176	-0.366870939	0.890441302	-0.284268176	0.680331914	NA
ERV_1015547_LTR89	0.683749367	-0.575014698	0.667275535	-0.683749367	0.388833348	NA
ERV_1015573_MLT1B	0.331066772	0.416347922	0.832267445	-0.331066772	0.616893868	NA
ERV_1015578_MLT1A1	0.35447226	0.039976044	0.782010617	-0.35447226	0.959230244	NA
ERV_1015584_MLT1A0	0.359154057	0.743891719	0.781520541	-0.359154057	0.341172156	NA
ERV_1015587_MLT2F	2.129106439	-1.648696073	0.801356476	-2.129106439	0.039649533	0.78098662
ERV_1015589_MLT1C	0.455029272	0.130620132	0.859578639	-0.455029272	0.879219804	NA
ERV_1015590_LTR33	0.69164654	-0.746076023	0.843549203	-0.69164654	0.376454026	NA
ERV_1015592_MLT2B3	0.536065286	0.063052004	0.732622158	-0.536065286	0.931415964	NA
ERV_1015600_MLT1D	0.347241747	0.297301705	0.820906355	-0.347241747	0.717230412	NA
ERV_1015601_MLT1F2	0.297979673	0.540116606	0.858829906	-0.297979673	0.529415686	NA
ERV_1015622_MER90a	0.339754662	0.350799039	0.770585818	-0.339754662	0.648938872	NA
ERV_1015629_LTR55	0.331473415	0.403581207	0.794886048	-0.331473415	0.611648253	NA
ERV_1015642_MLT1J	0.331788202	0.149725633	0.835960207	-0.331788202	0.857854335	NA
ERV_1015652_LTR78	0.331819991	0.149725655	0.835957077	-0.331819991	0.857853788	NA
ERV_1015653_MER54A	0.371680326	0.373695648	0.789493955	-0.371680326	0.635973719	NA
ERV_1015655_LTR103_Mam	0.304862434	0.210316776	0.87035482	-0.304862434	0.809055352	NA
ERV_1015657_MamGypLTR3a	0.304862434	0.210316776	0.87035482	-0.304862434	0.809055352	NA
ERV_1015659_THE1B	0.328513787	0.325827737	0.804065671	-0.328513787	0.685311924	NA
ERV_1015663_MLT1J2	0.304228919	0.465915978	0.922719426	-0.304228919	0.613602477	NA
ERV_1015666_MLT1K	0.301706611	0.448551694	0.866201554	-0.301706611	0.604571614	NA
ERV_1015667_LTR80A	0.301706611	0.448551694	0.866201554	-0.301706611	0.604571614	NA
ERV_1015676_MLT1J	0.323355891	0.09708023	0.845418679	-0.323355891	0.908579117	NA
ERV_1015689_MLT1J	0.323355891	0.09708023	0.845418679	-0.323355891	0.908579117	NA
ERV_1015698_MER77B	0.335159177	0.04024888	0.816234549	-0.335159177	0.960671905	NA
ERV_1015720_LTR50	0.45124701	0.093719873	0.784524757	-0.45124701	0.904910377	NA
ERV_1015750_THE1B	4.699881533	-0.304352735	0.27369769	-4.699881533	0.26613673	0.949831964
ERV_1015769_MSTD	3.045432998	0.042140695	0.313985225	-3.045432998	0.893234661	0.998546463
ERV_1015794_THE1C	11.17278976	-0.163971931	0.18146475	-11.17278976	0.366206422	0.964692152
ERV_1015839_MLT1N2	0.441724916	-0.031064835	0.709130106	-0.441724916	0.965058279	NA
ERV_1015864_MLT1J	0.428104019	-0.646401111	0.84790577	-0.428104019	0.445851036	NA
ERV_1015872_MamGypLTR1d	0.439431104	-0.493560773	0.818680094	-0.439431104	0.546592652	NA
ERV_1015890_MER11A	0.458991986	-0.500911854	0.733489241	-0.458991986	0.494659652	NA
ERV_1015901_MLT1D	0.483943932	-0.596624518	0.70204148	-0.483943932	0.39541279	NA
ERV_1015933_LTR16A	0.440736088	-0.890983077	0.74457662	-0.440736088	0.231450616	NA
ERV_1015941_MER4B	0.504377644	-0.357275941	0.703701015	-0.504377644	0.611656836	NA
ERV_1015942_MER4B	0.714139232	0.055326675	0.589381384	-0.714139232	0.925210478	0.999359412
ERV_1015943_MER92C	0.565608797	-0.516421827	0.68625284	-0.565608797	0.451735919	NA
ERV_1015978_LTR76	9.448432708	0.122428955	0.195963763	-9.448432708	0.532133162	0.983769325
ERV_1015979_MLT1K	8.662974043	0.088114886	0.206862739	-8.662974043	0.670138282	0.993190969
ERV_1016002_THE1B	12.33052261	0.062843904	0.185158745	-12.33052261	0.734304244	0.994526708
ERV_1016011_LTR16C	11.89971507	-0.104031132	0.210527419	-11.89971507	0.621203577	0.989201768
ERV_1016013_MLT1B	12.4730511	-0.122787957	0.193607126	-12.4730511	0.525942495	0.982930609
ERV_101602_MamGypsy2-I	7.444037499	-0.012389253	0.384109951	-7.444037499	0.97426914	0.999629082
ERV_1016074_MER129	12.4566949	-0.251252824	0.19285883	-12.4566949	0.192649531	0.926109548
ERV_1016109_LTR24	23.00064569	-0.040339828	0.176991287	-23.00064569	0.819708551	0.997152376
ERV_1016153_LTR107_Mam	1.319070797	-0.331762367	0.46133582	-1.319070797	0.472058236	0.977618934
ERV_1016156_MLT1F	0.947879751	0.08569811	0.533458016	-0.947879751	0.872371907	0.998262544
ERV_1016171_MER41A	1.103957154	0.368536389	0.504144183	-1.103957154	0.464770682	0.97753621
ERV_1016184_MLT2B3	3.011472792	0.887372606	0.344200457	-3.011472792	0.009935409	0.60648982
ERV_1016195_MER39	6.725413424	-0.003020905	0.311894609	-6.725413424	0.992272083	0.999930151
ERV_1016231_MSTA	16.79504024	0.039820413	0.21613888	-16.79504024	0.853828863	0.997659018
ERV_1016238_MER4A1	19.71254357	0.050004096	0.218036391	-19.71254357	0.818605984	0.997152376
ERV_1016243_LTR49-int	4.522868705	0.149628855	0.292696552	-4.522868705	0.609205332	0.988674954
ERV_1016246_MSTA1	5.041815748	0.046177046	0.279961369	-5.041815748	0.868990595	0.998262544
ERV_1016248_MLT1I	14.17715613	0.367370558	0.238875341	-14.17715613	0.124068797	0.900097172
ERV_1016263_LTR87	4.297069422	-0.476485758	0.272779463	-4.297069422	0.080675476	0.857656828
ERV_1016302_LTR104_Mam	0.427883252	-0.244322799	0.857750799	-0.427883252	0.775765778	NA
ERV_1016303_LTR48B	0.481574293	-0.447196514	0.807169664	-0.481574293	0.579558056	NA
ERV_101630_MLT1D	1.055011606	-0.452323554	0.579345862	-1.055011606	0.434950286	0.972944108
ERV_1016324_MLT1J	0.427280573	-0.238965022	0.792391933	-0.427280573	0.762976621	NA
ERV_1016335_MLT1A	0.408002281	-0.181775887	0.817298162	-0.408002281	0.823994154	NA
ERV_1016336_MLT1A1	0.408002281	-0.181775887	0.817298162	-0.408002281	0.823994154	NA
ERV_1016337_MLT1A0	0.424756439	-0.238953168	0.792800148	-0.424756439	0.763106414	NA
ERV_1016340_MER4A1_	0.392597382	-0.125652338	0.844731777	-0.392597382	0.88175232	NA
ERV_1016348_MLT1H	0.383195267	-0.119140526	0.846188997	-0.383195267	0.888030636	NA
ERV_1016349_LTR16D2	0.383195267	-0.119140526	0.846188997	-0.383195267	0.888030636	NA
ERV_1016352_HERVL-int	0.359597259	-0.014930804	0.869918915	-0.359597259	0.986306226	NA
ERV_1016353_LTR33	0.374174043	0.17040185	0.872679911	-0.374174043	0.845187283	NA
ERV_1016354_MSTA	0.359597259	-0.014930804	0.869918915	-0.359597259	0.986306226	NA
ERV_1016355_LTR37A	0.359597259	-0.014930804	0.869918915	-0.359597259	0.986306226	NA
ERV_1016357_THE1B	0.581429596	0.589299743	0.589995914	-0.581429596	0.317881876	NA
ERV_1016392_LTR105_Mam	4.89617441	-0.405339376	0.295392712	-4.89617441	0.169999608	0.917676242
ERV_1016409_MER41C	8.516526969	-0.110231733	0.292244164	-8.516526969	0.706032012	0.994526708
ERV_1016414_MLT1O	0.160081965	0.368107018	1.479047175	-0.160081965	0.803452687	NA
ERV_1016417_MLT1C	0.193277094	0.188470328	1.240327162	-0.193277094	0.879224709	NA
ERV_1016422_LTR47B4	0.176177809	0.560465611	1.476302081	-0.176177809	0.704211513	NA
ERV_1016424_LTR35B	0.177303323	0.307994471	1.341333802	-0.177303323	0.818388569	NA
ERV_1016426_MamGypLTR2c	0.160081965	0.368107018	1.479047175	-0.160081965	0.803452687	NA
ERV_1016427_MSTD	0.160081965	0.368107018	1.479047175	-0.160081965	0.803452687	NA
ERV_1016428_MLT1J2	0.151800717	0.428219606	1.635913431	-0.151800717	0.79350511	NA
ERV_1016432_THE1B-int,THE1B	0.150253211	0.175749049	1.637784969	-0.150253211	0.914543854	NA
ERV_1016436_MLT1B	0.119940529	0.295975267	2.093129239	-0.119940529	0.887551391	NA
ERV_1016439_MER31A	0.119940529	0.295975267	2.093129239	-0.119940529	0.887551391	NA
ERV_1016445_THE1B	0.093876102	0.163731754	2.449296102	-0.093876102	0.946702318	NA
ERV_1016458_LTR16A	0.080916599	-0.028621279	2.901032779	-0.080916599	0.992128284	NA
ERV_1016460_MER31A	0.080916599	-0.028621279	2.901032779	-0.080916599	0.992128284	NA
ERV_1016461_MER31A	0.080916599	-0.028621279	2.901032779	-0.080916599	0.992128284	NA
ERV_1016469_MER34B	0.080916599	-0.028621279	2.901032779	-0.080916599	0.992128284	NA
ERV_1016472_LTR8A	0.096958475	-0.088737584	2.43806705	-0.096958475	0.970966049	NA
ERV_1016475_LTR90A	0.080916599	-0.028621279	2.901032779	-0.080916599	0.992128284	NA
ERV_1016486_MLT1J1,MLT1J1-int	0.294942022	0.144264387	0.886390085	-0.294942022	0.870711368	NA
ERV_1016491_MER41A,MER41-int	0.208152899	-0.258849819	1.332239308	-0.208152899	0.8459435	NA
ERV_1016492_PRIMA41-int	0.080916599	-0.028621279	2.901032779	-0.080916599	0.992128284	NA
ERV_1016493_PABL_A-int	0.080916599	-0.028621279	2.901032779	-0.080916599	0.992128284	NA
ERV_1016497_MLT1L	0.132759044	0.043503794	1.831824403	-0.132759044	0.981052909	NA
ERV_1016502_MLT1H2	0.253207964	0.72107566	1.510314536	-0.253207964	0.633053038	NA
ERV_1016515_LTR33	3.036520115	-0.867330978	0.466608258	-3.036520115	0.06305563	0.833194138
ERV_1016530_MLT1A	0.509200253	-0.98711908	1.044123296	-0.509200253	0.3444523	NA
ERV_1016532_MLT1C	0.571682246	-0.160999369	1.031195391	-0.571682246	0.875931444	NA
ERV_1016534_LTR45C	0.446580392	-0.714604416	1.183292558	-0.446580392	0.545902239	NA
ERV_1016535_MER21C	0.461183432	-0.788304817	1.201382788	-0.461183432	0.511718245	NA
ERV_1016547_MER4D	1.671052931	1.069623457	0.816802239	-1.671052931	NA	NA
ERV_1016550_MLT1A	0.138841181	-0.269076761	2.065589187	-0.138841181	0.896355703	NA
ERV_1016567_MLT1J	0.055275179	-0.220970558	3.440544017	-0.055275179	0.948790697	NA
ERV_1016575_MLT1G	0.113502121	-0.461431091	2.405160833	-0.113502121	0.847859383	NA
ERV_1016581_MLT1J	0.127985367	-0.521550361	1.655769587	-0.127985367	0.752769476	NA
ERV_1016584_MLT1L	0.127985367	-0.521550361	1.655769587	-0.127985367	0.752769476	NA
ERV_1016586_MER21C	0.127985367	-0.521550361	1.655769587	-0.127985367	0.752769476	NA
ERV_1016588_MER21B	0.143926035	-0.580901913	1.48370078	-0.143926035	0.695411223	NA
ERV_1016589_MER31B	0.15465226	-0.388574354	1.347460694	-0.15465226	0.773059489	NA
ERV_1016592_LTR67B	0.127985367	-0.521550361	1.655769587	-0.127985367	0.752769476	NA
ERV_1016594_MLT1N2	0.144081211	-0.32919307	1.483546999	-0.144081211	0.824394884	NA
ERV_1016596_MER74B	0.127985367	-0.521550361	1.655769587	-0.127985367	0.752769476	NA
ERV_1016598_LTR75B	0.174670632	-0.447845621	1.226774288	-0.174670632	0.715066984	NA
ERV_1016613_LTR82A	0.583118858	1.11182207	0.878770361	-0.583118858	0.205798905	NA
ERV_101661_MamRep1527	0.124982596	-0.329190358	1.874073969	-0.124982596	0.860565034	NA
ERV_1016622_MLT1D	0.588490856	0.62888286	0.944155888	-0.588490856	0.505360302	NA
ERV_1016624_THE1B	0.525126403	0.892525665	1.08741463	-0.525126403	0.411772911	NA
ERV_1016625_LTR40a	0.524816973	0.691027068	1.028419578	-0.524816973	0.501627579	NA
ERV_1016628_MER57E2	0.497996187	0.833062315	1.078813568	-0.497996187	0.439994621	NA
ERV_1016638_MamGypLTR1d	0.462712022	0.958824235	1.120944347	-0.462712022	0.392345325	NA
ERV_1016646_MLT2D	0.56735119	1.332665069	1.033796339	-0.56735119	0.197363926	NA
ERV_1016649_MLT1D	0.507125643	0.952866251	1.073371288	-0.507125643	0.374684823	NA
ERV_1016650_LTR16C	0.477483406	1.074520609	1.124207223	-0.477483406	0.339171785	NA
ERV_1016651_MLT1J	0.515305376	0.903935338	1.02116631	-0.515305376	0.376049342	NA
ERV_1016653_MLT1C	0.511673268	0.775556567	1.161125228	-0.511673268	0.504174871	NA
ERV_1016663_MLT1J	0.503830926	1.280629714	1.126766914	-0.503830926	0.255725421	NA
ERV_101667_MLT1J	0.026011879	-0.160858976	3.440544017	-0.026011879	0.962709342	NA
ERV_1016684_LTR81B	0.386806587	1.246086417	1.553073036	-0.386806587	0.42235862	NA
ERV_101668_MLT1J	0.026011879	-0.160858976	3.440544017	-0.026011879	0.962709342	NA
ERV_1016694_MLT1C	0.012358833	-0.100747394	3.440544017	-0.012358833	0.976639362	NA
ERV_1016697_MLT1F1,MLT1F1-int	0	#VALUE!	NA	0	NA	NA
ERV_10166_MLT1D	6.900201801	0.015309837	0.236540856	-6.900201801	0.948393866	0.999443384
ERV_1016700_MLT1F1,MLT1F1-int	0.023387306	-0.100747394	3.440544017	-0.023387306	0.976639362	NA
ERV_1016702_MLT1F1-int	0.023387306	-0.100747394	3.440544017	-0.023387306	0.976639362	NA
ERV_1016709_MER57B1	0.023387306	-0.100747394	3.440544017	-0.023387306	0.976639362	NA
ERV_1016720_MLT1B	0.092604929	-0.148849275	2.4645725	-0.092604929	0.951840582	NA
ERV_1016728_LTR79	0.028476955	-0.160858976	3.440544017	-0.028476955	0.962709342	NA
ERV_1016749_MER52D	0.028476955	-0.160858976	3.440544017	-0.028476955	0.962709342	NA
ERV_1016765_MLT2B1	0.07794469	-0.341205989	2.51565744	-0.07794469	0.892111472	NA
ERV_1016774_MSTA	0.095166048	-0.401321844	2.145795442	-0.095166048	0.851639405	NA
ERV_1016776_MER31B	0.07794469	-0.341205989	2.51565744	-0.07794469	0.892111472	NA
ERV_1016778_MLT1N2	0.091907852	-0.401318453	2.467213185	-0.091907852	0.870785646	NA
ERV_1016780_MSTD	0.281896206	-0.436051463	0.912143064	-0.281896206	0.63261347	NA
ERV_1016783_MER57E2	0.159008924	-0.136835161	1.343614063	-0.159008924	0.918882786	NA
ERV_1016801_MLT1H	12.79467397	-0.119974336	0.241828274	-12.79467397	0.619814147	0.989197634
ERV_1016802_MLT1K	11.86604167	-0.031094499	0.255061909	-11.86604167	0.902970602	0.998999405
ERV_1016816_MLT2B1	16.74809119	-0.146693438	0.206979846	-16.74809119	0.478490211	0.978595303
ERV_1016820_MSTB	14.9559671	-0.333903092	0.211666827	-14.9559671	0.114681965	0.89430597
ERV_1016831_LTR8	8.468991987	0.001092429	0.23725606	-8.468991987	0.996326209	0.999987065
ERV_1016833_MLT1J2	8.442017866	0.066403812	0.233199612	-8.442017866	0.775834951	0.996117193
ERV_1016854_MLT1G3	7.557556913	-0.217068793	0.254660548	-7.557556913	0.394000525	0.969001881
ERV_1016879_MLT1B	0.714787665	0.082868915	0.647771208	-0.714787665	0.898204926	0.998999405
ERV_1016892_MLT1B	0.327713137	-0.686557816	0.951991378	-0.327713137	0.47079834	NA
ERV_1016894_MLT1B	0.358144349	-0.513217572	0.895934084	-0.358144349	0.566760068	NA
ERV_1016899_LTR16,ERV3-16A3_I-int,LTR16B	2.756315168	-0.445909374	0.439141929	-2.756315168	0.309910138	0.956399557
ERV_1016900_MLT1J1	0.157281515	-0.447700206	1.493891761	-0.157281515	0.76441578	NA
ERV_1016901_MLT1A0	0.157281515	-0.447700206	1.493891761	-0.157281515	0.76441578	NA
ERV_1016906_LTR16B2	0.430544862	-0.019031938	0.940009447	-0.430544862	0.983846703	NA
ERV_1016910_LTR78	0.638638119	-0.923168683	0.820340717	-0.638638119	0.26044165	NA
ERV_1016911_MER57C2	0.321274261	-1.10760943	0.983969248	-0.321274261	0.260311782	NA
ERV_1016920_MLT2B4	0.169665091	-0.507274569	1.493999587	-0.169665091	0.734201987	NA
ERV_1016930_LTR40c	0.244080658	-0.600960669	1.277397758	-0.244080658	0.638028576	NA
ERV_1016939_MER39	0.960106216	-0.245894283	0.54416915	-0.960106216	0.651361884	0.991786272
ERV_101693_MSTC	0.026011879	-0.160858976	3.440544017	-0.026011879	0.962709342	NA
ERV_1016944_MLT1C	27.64734652	-0.102493277	0.288485379	-27.64734652	0.72237934	0.994526708
ERV_101694_MSTC	0.037859946	0.031496351	3.440544017	-0.037859946	0.992695893	NA
ERV_101695_THE1D-int,THE1D	0.041647991	-0.220970558	3.440544017	-0.041647991	0.948790697	NA
ERV_1016969_MLT1G1	11.47648985	0.103021236	0.339180168	-11.47648985	0.761329009	0.996117193
ERV_101698_MLT2A1,HERVL-int	0.026011879	-0.160858976	3.440544017	-0.026011879	0.962709342	NA
ERV_1017003_MSTB1	0.582342231	0.367762546	0.813258842	-0.582342231	0.651118799	NA
ERV_1017034_MSTA	0.546694198	-0.111874092	0.715104342	-0.546694198	0.875682718	NA
ERV_1017046_MLT1E2,MLT1E2-int	2.016377354	-0.348356962	0.557033945	-2.016377354	0.531722777	0.983769325
ERV_1017050_MLT1C	0.316201441	-0.640267217	0.859859059	-0.316201441	0.456502202	NA
ERV_1017075_MLT1J	0.301522335	0.155248688	1.00679116	-0.301522335	0.877450874	NA
ERV_1017078_LTR78	0.327363248	0.029490471	0.966627497	-0.327363248	0.975661419	NA
ERV_1017084_MLT1I	0.454565563	-0.187203167	0.807405033	-0.454565563	0.81664845	NA
ERV_1017093_MSTB	0.286556888	-0.50523946	1.120259097	-0.286556888	0.651987871	NA
ERV_10170_MER4E1	5.785763116	-0.05765639	0.255086441	-5.785763116	0.821180521	0.997152376
ERV_1017111_LTR79	0.214962888	-0.18305099	1.162463141	-0.214962888	0.87487586	NA
ERV_1017112_MSTB	0.250171317	-0.051031927	1.087646833	-0.250171317	0.962577327	NA
ERV_1017115_MLT2C1	0.265513969	-0.17094233	0.969331502	-0.265513969	0.8600184	NA
ERV_1017116_LTR47A2	0.238975235	-0.303710293	1.018488701	-0.238975235	0.765552798	NA
ERV_1017123_MER21C	0.264861272	-0.161780179	0.968560583	-0.264861272	0.867345222	NA
ERV_1017132_MLT1A0	1.500189213	-0.385839883	0.501285041	-1.500189213	0.441476939	0.974244543
ERV_1017136_LTR16	2.637118197	-0.052208872	0.425438133	-2.637118197	0.902330493	0.998999405
ERV_1017142_THE1B	2.905104095	-0.175063855	0.383744539	-2.905104095	0.648246922	0.991510597
ERV_101715_THE1B	0.024544409	-0.160858976	3.440544017	-0.024544409	0.962709342	NA
ERV_1017170_MLT1O	1.785937654	0.338166299	0.408074608	-1.785937654	0.407281299	0.971246757
ERV_1017189_MER4E1	0.615079613	0.329219458	0.653415316	-0.615079613	0.614370928	NA
ERV_1017191_MamRep605	0.073735784	-0.341205759	2.536051103	-0.073735784	0.892973886	NA
ERV_1017195_MLT1D	0.15189067	-0.136832449	1.836849745	-0.15189067	0.940618111	NA
ERV_1017199_MLT2B1	0.093941686	-0.341202084	2.842863556	-0.093941686	0.904466859	NA
ERV_10171_LTR82A	6.202143963	-0.083586387	0.23784651	-6.202143963	0.725265817	0.994526708
ERV_1017201_MLT2B1	0.047220963	-0.220970558	3.440544017	-0.047220963	0.948790697	NA
[truncated: 517,061 more rows]
