# Supplementary material for: Endogenous Retrovirus RNA Expression Differences between Race, Stage and HPV Status Offer Improved Prognostication among Women with Cervical Cancer
Source: Int J Mol Sci. 2023 Jan 12;24(2):1492. doi: 10.3390/ijms24021492 (PMC9864224; doi:10.3390/ijms24021492)
Supplement: Supplementary file 1 [file ijms-24-01492-s001.zip › Supplementary Table S2.xlsx]

## Sheet: cervical_ethnicity_significant_
chr	start	end	ERVID	padj	log2FoldChange (BA vs WA)	Chromosome	Start	End	Gene Symbol	Ensembl ID	Aliases	GO Accession	Gene Type	Description	log2FoldChange (BA vs WA)	padj	distance
chr1	59909223	59909732	ERV_65773_MLT1D	0.0990851	-2.75528	chr1	59893308	59926790	CYP2J2	ENSG00000134716	CPJ2|CYPIIJ2	GO:0004497|GO:0005506|GO:0005789|GO:0006690|GO:0006805|GO:0008016|GO:0008392|GO:0008395|GO:0008404|GO:0008405|GO:0019373|GO:0020037|GO:0031090|GO:0043651|GO:0055114|GO:0070062|GO:0070330|GO:0071614	protein-coding	cytochrome P450 family 2 subfamily J member 2	-1.55636	0.0111588	0
chr1	59914345	59915366	ERV_65779_LTR5B	0.013624	-2.28731	chr1	59893308	59926790	CYP2J2	ENSG00000134716	CPJ2|CYPIIJ2	GO:0004497|GO:0005506|GO:0005789|GO:0006690|GO:0006805|GO:0008016|GO:0008392|GO:0008395|GO:0008404|GO:0008405|GO:0019373|GO:0020037|GO:0031090|GO:0043651|GO:0055114|GO:0070062|GO:0070330|GO:0071614	protein-coding	cytochrome P450 family 2 subfamily J member 2	-1.55636	0.0111588	0
chr1	169683070	169688724	ERV_145072_LTR7,HERVH-int	0.0608481	-1.75292	chr1	171185208	171211230	FMO2	ENSG00000094963	FMO1B1	GO:0004497|GO:0004499|GO:0005789|GO:0006082|GO:0006739|GO:0006805|GO:0009404|GO:0016020|GO:0016021|GO:0017144|GO:0031090|GO:0050660|GO:0050661|GO:0070995|GO:0072592	protein-coding	flavin containing monooxygenase 2	-2.70151	0.0106305	1496485
chr11	67028324	67028413	ERV_614221_LTR89	0.0346137	1.89549	chr11	67006778	67050863	SYT12	ENSG00000173227	SYT11|sytXII	GO:0005509|GO:0005544|GO:0005886|GO:0006906|GO:0016021|GO:0017158|GO:0019905|GO:0030054|GO:0030276|GO:0030672|GO:0046928|GO:0048488|GO:0048791|GO:0048792|GO:0060291	protein-coding	synaptotagmin 12	1.78962	6.01e-06	0
chr11	67035339	67035401	ERV_614228_MER66B	0.0990851	1.94146	chr11	67006778	67050863	SYT12	ENSG00000173227	SYT11|sytXII	GO:0005509|GO:0005544|GO:0005886|GO:0006906|GO:0016021|GO:0017158|GO:0019905|GO:0030054|GO:0030276|GO:0030672|GO:0046928|GO:0048488|GO:0048791|GO:0048792|GO:0060291	protein-coding	synaptotagmin 12	1.78962	6.01e-06	0
chr11	67040489	67040555	ERV_614233_LTR33	0.000466551	2.5613	chr11	67006778	67050863	SYT12	ENSG00000173227	SYT11|sytXII	GO:0005509|GO:0005544|GO:0005886|GO:0006906|GO:0016021|GO:0017158|GO:0019905|GO:0030054|GO:0030276|GO:0030672|GO:0046928|GO:0048488|GO:0048791|GO:0048792|GO:0060291	protein-coding	synaptotagmin 12	1.78962	6.01e-06	0
chr11	67041508	67041917	ERV_614234_LTR33	0.000466551	2.66602	chr11	67006778	67050863	SYT12	ENSG00000173227	SYT11|sytXII	GO:0005509|GO:0005544|GO:0005886|GO:0006906|GO:0016021|GO:0017158|GO:0019905|GO:0030054|GO:0030276|GO:0030672|GO:0046928|GO:0048488|GO:0048791|GO:0048792|GO:0060291	protein-coding	synaptotagmin 12	1.78962	6.01e-06	0
chr11	67049912	67050183	ERV_614244_LTR16A1	0.000265533	2.77777	chr11	67006778	67050863	SYT12	ENSG00000173227	SYT11|sytXII	GO:0005509|GO:0005544|GO:0005886|GO:0006906|GO:0016021|GO:0017158|GO:0019905|GO:0030054|GO:0030276|GO:0030672|GO:0046928|GO:0048488|GO:0048791|GO:0048792|GO:0060291	protein-coding	synaptotagmin 12	1.78962	6.01e-06	0
chr12	41008561	41008686	ERV_926309_PABL_A-int	0.0979893	-3.10089	chr12	52644558	52652164	KRT2	ENSG00000172867	CK-2e|K2e|KRT2A|KRT2E|KRTE	GO:0003334|GO:0005200|GO:0005515|GO:0005615|GO:0005634|GO:0005737|GO:0005794|GO:0005882|GO:0008092|GO:0008544|GO:0016020|GO:0031424|GO:0032980|GO:0043616|GO:0045095|GO:0045109|GO:0045111|GO:0051546|GO:0070062	protein-coding	keratin 2	-3.64243	9.64e-05	11635873
chr15	49803357	49805511	ERV_1357293_THE1B-int,THE1B	0.0990851	3.12382	chr15	92393828	92468728	ST8SIA2	ENSG00000140557	HsT19690|SIAT8-B|SIAT8B|ST8SIA-II|ST8SiaII|STX	GO:0000139|GO:0001574|GO:0003828|GO:0005769|GO:0005975|GO:0006464|GO:0006486|GO:0006491|GO:0007399|GO:0009311|GO:0030173|GO:0033691|GO:0055037|GO:0097503	protein-coding	ST8 alpha-N-acetyl-neuraminide alpha-2,8-sialyltransferase 2	-2.21899	0.0460128	42588318
chr15	90518733	90519448	ERV_1328697_LTR40c	0.0990851	1.77737	chr15	92393828	92468728	ST8SIA2	ENSG00000140557	HsT19690|SIAT8-B|SIAT8B|ST8SIA-II|ST8SiaII|STX	GO:0000139|GO:0001574|GO:0003828|GO:0005769|GO:0005975|GO:0006464|GO:0006486|GO:0006491|GO:0007399|GO:0009311|GO:0030173|GO:0033691|GO:0055037|GO:0097503	protein-coding	ST8 alpha-N-acetyl-neuraminide alpha-2,8-sialyltransferase 2	-2.21899	0.0460128	1874381
chr16	10311256	10312361	ERV_1487941_MER34A	0.0616109	2.2443	chr16	68358325	68448688	SMPD3	ENSG00000103056	NSMASE2	GO:0000137|GO:0000139|GO:0002244|GO:0004767|GO:0005886|GO:0006685|GO:0006687|GO:0007049|GO:0030072|GO:0046872|GO:1903543|GO:2000304	protein-coding	sphingomyelin phosphodiesterase 3	-1.70793	0.00414363	58045965
chr16	10315849	10316702	ERV_1405034_MER4A1_	0.0939692	2.6056	chr16	68358325	68448688	SMPD3	ENSG00000103056	NSMASE2	GO:0000137|GO:0000139|GO:0002244|GO:0004767|GO:0005886|GO:0006685|GO:0006687|GO:0007049|GO:0030072|GO:0046872|GO:1903543|GO:2000304	protein-coding	sphingomyelin phosphodiesterase 3	-1.70793	0.00414363	58041624
chr17	60074569	60075432	ERV_1602779_MLT1L	0.0899552	1.01082	chr17	48723168	48724758	PRAC2	ENSG00000229637	C17orf93|HOXB-AS5|HOXB13-AS1|NCRNA00253	GO:0005634	protein-coding	prostate cancer susceptibility candidate 2	-2.97528	0.0863676	11349812
chr19	38098148	38098824	ERV_1889663_MLT1L	0.0939692	1.04442	chr19	40222208	40226690	CNTD2	ENSG00000105219	CCNP		protein-coding	cyclin N-terminal domain containing 2	-1.96327	0.0148179	2123385
chr19	44636399	44636604	ERV_1895289_MLT1O	0.0116796	2.76458	chr19	43353659	43363172	CD177	ENSG00000204936	HNA-2a|HNA2A|NB1|NB1 GP|PRV-1|PRV1	GO:0005515|GO:0005886|GO:0007596|GO:0031225|GO:0050900|GO:0070062	protein-coding	CD177 molecule	-1.95083	0.0535558	1273228
chr2	111257626	111258253	ERV_2004602_LTR51	0.055423	-1.40826	chr2	101991844	102028544	IL1R2	ENSG00000115590	CD121b|CDw121b|IL-1R-2|IL-1RT-2|IL-1RT2|IL1R2c|IL1RB	GO:0004908|GO:0004910|GO:0005515|GO:0005576|GO:0005737|GO:0005886|GO:0006955|GO:0010955|GO:0016021|GO:0019221|GO:0019966|GO:0050712|GO:1900016|GO:2000660	protein-coding	interleukin 1 receptor type 2	-1.44906	0.0734209	9229083
chr20	38150186	38150417	ERV_2294402_MLT1H	0.0939692	1.98865	chr20	35433347	35454746	GDF5	ENSG00000125965	BDA1C|BMP-14|BMP14|CDMP1|LAP-4|LAP4|OS5|SYM1B|SYNS2	GO:0002062|GO:0005125|GO:0005160|GO:0005515|GO:0005576|GO:0005615|GO:0005622|GO:0005886|GO:0007179|GO:0007184|GO:0007267|GO:0008083|GO:0010862|GO:0030326|GO:0030513|GO:0032331|GO:0032332|GO:0035136|GO:0035137|GO:0036122|GO:0040007|GO:0040014|GO:0042802|GO:0042981|GO:0043408|GO:0043524|GO:0045666|GO:0048468|GO:0050680|GO:0060395|GO:0060591|GO:2001054	protein-coding	growth differentiation factor 5	3.14111	0.000226919	2695441
chr20	38406088	38406381	ERV_2348580_MLT1J	0.0123262	1.6272	chr20	35433347	35454746	GDF5	ENSG00000125965	BDA1C|BMP-14|BMP14|CDMP1|LAP-4|LAP4|OS5|SYM1B|SYNS2	GO:0002062|GO:0005125|GO:0005160|GO:0005515|GO:0005576|GO:0005615|GO:0005622|GO:0005886|GO:0007179|GO:0007184|GO:0007267|GO:0008083|GO:0010862|GO:0030326|GO:0030513|GO:0032331|GO:0032332|GO:0035136|GO:0035137|GO:0036122|GO:0040007|GO:0040014|GO:0042802|GO:0042981|GO:0043408|GO:0043524|GO:0045666|GO:0048468|GO:0050680|GO:0060395|GO:0060591|GO:2001054	protein-coding	growth differentiation factor 5	3.14111	0.000226919	2951343
chr20	38406440	38406829	ERV_2294757_LTR41	0.0990851	1.41309	chr20	35433347	35454746	GDF5	ENSG00000125965	BDA1C|BMP-14|BMP14|CDMP1|LAP-4|LAP4|OS5|SYM1B|SYNS2	GO:0002062|GO:0005125|GO:0005160|GO:0005515|GO:0005576|GO:0005615|GO:0005622|GO:0005886|GO:0007179|GO:0007184|GO:0007267|GO:0008083|GO:0010862|GO:0030326|GO:0030513|GO:0032331|GO:0032332|GO:0035136|GO:0035137|GO:0036122|GO:0040007|GO:0040014|GO:0042802|GO:0042981|GO:0043408|GO:0043524|GO:0045666|GO:0048468|GO:0050680|GO:0060395|GO:0060591|GO:2001054	protein-coding	growth differentiation factor 5	3.14111	0.000226919	2951695
chr20	38411405	38412143	ERV_2348586_MSTB	0.00341592	2.00955	chr20	35433347	35454746	GDF5	ENSG00000125965	BDA1C|BMP-14|BMP14|CDMP1|LAP-4|LAP4|OS5|SYM1B|SYNS2	GO:0002062|GO:0005125|GO:0005160|GO:0005515|GO:0005576|GO:0005615|GO:0005622|GO:0005886|GO:0007179|GO:0007184|GO:0007267|GO:0008083|GO:0010862|GO:0030326|GO:0030513|GO:0032331|GO:0032332|GO:0035136|GO:0035137|GO:0036122|GO:0040007|GO:0040014|GO:0042802|GO:0042981|GO:0043408|GO:0043524|GO:0045666|GO:0048468|GO:0050680|GO:0060395|GO:0060591|GO:2001054	protein-coding	growth differentiation factor 5	3.14111	0.000226919	2956660
chr3	158698782	158699390	ERV_2628018_LTR36	2.72e-07	3.47734	chr3	158696892	158732696	RARRES1	ENSG00000118849	LXNL|PERG-1|TIG1	GO:0008285|GO:0016021|GO:0070062	protein-coding	retinoic acid receptor responder 1	2.42544	0.000226919	0
chr7	55046773	55046861	ERV_3727739_MSTC	0.0990851	1.4775	chr7	64888527	64890100	LOC441239				protein-coding	uncharacterized LOC441239	-2.2811	0.0815809	9841667
chr7	55401477	55401661	ERV_3727925_LTR5_Hs	0.0391121	1.61788	chr7	64888527	64890100	LOC441239				protein-coding	uncharacterized LOC441239	-2.2811	0.0815809	9486867
chr7	55754212	55754570	ERV_3728133_MLT1D	0.0899552	1.70558	chr7	64888527	64890100	LOC441239				protein-coding	uncharacterized LOC441239	-2.2811	0.0815809	9133958
chr7	55755106	55756524	ERV_3604021_MER21C	0.0346137	1.78853	chr7	64888527	64890100	LOC441239				protein-coding	uncharacterized LOC441239	-2.2811	0.0815809	9132004
chr7	55758741	55759522	ERV_3728138_LTR41	0.00994687	1.72145	chr7	64888527	64890100	LOC441239				protein-coding	uncharacterized LOC441239	-2.2811	0.0815809	9129006
chr7	55760537	55760761	ERV_3604031_MLT1D	0.0990851	1.64156	chr7	64888527	64890100	LOC441239				protein-coding	uncharacterized LOC441239	-2.2811	0.0815809	9127767
chr7	64900396	64900960	ERV_3608547_LTR9A1	0.0939692	-2.93414	chr7	64888527	64890100	LOC441239				protein-coding	uncharacterized LOC441239	-2.2811	0.0815809	10297
chr7	72956644	72957419	ERV_3617828_MLT1D	0.0918559	-1.4371	chr7	64888527	64890100	LOC441239				protein-coding	uncharacterized LOC441239	-2.2811	0.0815809	8066545
chr7	72968512	72968586	ERV_3617848_MSTD	0.00185639	-2.00705	chr7	64888527	64890100	LOC441239				protein-coding	uncharacterized LOC441239	-2.2811	0.0815809	8078413
chr7	72974858	72975264	ERV_3738785_MLT1K	0.0105492	-1.66242	chr7	64888527	64890100	LOC441239				protein-coding	uncharacterized LOC441239	-2.2811	0.0815809	8084759
chr7	72978967	72979903	ERV_3617863_MER50	0.0664311	-1.23302	chr7	64888527	64890100	LOC441239				protein-coding	uncharacterized LOC441239	-2.2811	0.0815809	8088868
chr7	72982312	72982434	ERV_3617868_LTR81A	0.0119561	-1.65811	chr7	64888527	64890100	LOC441239				protein-coding	uncharacterized LOC441239	-2.2811	0.0815809	8092213
chr7	73016110	73016496	ERV_3617926_MSTA	0.0990851	-1.22572	chr7	64888527	64890100	LOC441239				protein-coding	uncharacterized LOC441239	-2.2811	0.0815809	8126011
chr7	73016518	73016644	ERV_3738835_MER84-int	0.0990851	-1.21032	chr7	64888527	64890100	LOC441239				protein-coding	uncharacterized LOC441239	-2.2811	0.0815809	8126419
chr7	73016667	73016794	ERV_3738836_HERV9-int	0.0990851	-1.21032	chr7	64888527	64890100	LOC441239				protein-coding	uncharacterized LOC441239	-2.2811	0.0815809	8126568
chr7	73018204	73018414	ERV_3617931_MER21C	0.0990851	-1.21032	chr7	64888527	64890100	LOC441239				protein-coding	uncharacterized LOC441239	-2.2811	0.0815809	8128105
chr7	73032021	73032151	ERV_3617950_MLT1B	0.0990851	-1.21032	chr7	64888527	64890100	LOC441239				protein-coding	uncharacterized LOC441239	-2.2811	0.0815809	8141922
chr7	73034098	73035132	ERV_3617954_MLT1H1	0.0990851	-1.21032	chr7	64888527	64890100	LOC441239				protein-coding	uncharacterized LOC441239	-2.2811	0.0815809	8143999
chr7	73042848	73043559	ERV_3738860_LTR45B	0.0990851	-1.21032	chr7	64888527	64890100	LOC441239				protein-coding	uncharacterized LOC441239	-2.2811	0.0815809	8152749
chr7	73070958	73071669	ERV_3738886_LTR45B	0.0990851	-1.21032	chr7	64888527	64890100	LOC441239				protein-coding	uncharacterized LOC441239	-2.2811	0.0815809	8180859
chr7	73072363	73072749	ERV_3618024_MSTA	0.0990851	-1.21032	chr7	64888527	64890100	LOC441239				protein-coding	uncharacterized LOC441239	-2.2811	0.0815809	8182264
chr7	73072771	73072897	ERV_3738887_MER84-int	0.0990851	-1.21032	chr7	64888527	64890100	LOC441239				protein-coding	uncharacterized LOC441239	-2.2811	0.0815809	8182672
chr7	73072920	73073047	ERV_3738888_HERV9-int	0.0990851	-1.21032	chr7	64888527	64890100	LOC441239				protein-coding	uncharacterized LOC441239	-2.2811	0.0815809	8182821
chr7	73074457	73074667	ERV_3618029_MER21C	0.0990851	-1.21032	chr7	64888527	64890100	LOC441239				protein-coding	uncharacterized LOC441239	-2.2811	0.0815809	8184358
chr7	73088293	73088423	ERV_3618048_MLT1B	0.0990851	-1.20797	chr7	64888527	64890100	LOC441239				protein-coding	uncharacterized LOC441239	-2.2811	0.0815809	8198194
chr7	73090374	73090417	ERV_3618052_MLT1H1	0.0990851	-1.20797	chr7	64888527	64890100	LOC441239				protein-coding	uncharacterized LOC441239	-2.2811	0.0815809	8200275
chr7	73098994	73099705	ERV_3738912_LTR45B	0.0990851	-1.20797	chr7	64888527	64890100	LOC441239				protein-coding	uncharacterized LOC441239	-2.2811	0.0815809	8208895
chr7	73100399	73100785	ERV_3618074_MSTA	0.0990851	-1.20797	chr7	64888527	64890100	LOC441239				protein-coding	uncharacterized LOC441239	-2.2811	0.0815809	8210300
chr7	73100807	73100933	ERV_3738913_MER84-int	0.0990851	-1.20797	chr7	64888527	64890100	LOC441239				protein-coding	uncharacterized LOC441239	-2.2811	0.0815809	8210708
chr7	73100956	73101083	ERV_3738914_HERV9-int	0.0990851	-1.20797	chr7	64888527	64890100	LOC441239				protein-coding	uncharacterized LOC441239	-2.2811	0.0815809	8210857
chr7	73102493	73102703	ERV_3618079_MER21C	0.0990851	-1.20797	chr7	64888527	64890100	LOC441239				protein-coding	uncharacterized LOC441239	-2.2811	0.0815809	8212394
chr7	73118854	73120291	ERV_3618102_MLT1A	0.0990851	-1.21646	chr7	64888527	64890100	LOC441239				protein-coding	uncharacterized LOC441239	-2.2811	0.0815809	8228755
chr7	73119045	73120115	ERV_3738931_MSTA	0.0990851	-1.21341	chr7	64888527	64890100	LOC441239				protein-coding	uncharacterized LOC441239	-2.2811	0.0815809	8228946
chr7	73123201	73123451	ERV_3618105_LTR16C	0.0862442	-1.24936	chr7	64888527	64890100	LOC441239				protein-coding	uncharacterized LOC441239	-2.2811	0.0815809	8233102
chr7	73130856	73131348	ERV_3738949_LTR16	0.0990851	-1.20758	chr7	64888527	64890100	LOC441239				protein-coding	uncharacterized LOC441239	-2.2811	0.0815809	8240757
chr7	73140549	73140613	ERV_3738969_MLT1N2	0.0664311	-1.27998	chr7	64888527	64890100	LOC441239				protein-coding	uncharacterized LOC441239	-2.2811	0.0815809	8250450
chr7	73141148	73141220	ERV_3738971_MLT1N2	0.0664311	-1.27998	chr7	64888527	64890100	LOC441239				protein-coding	uncharacterized LOC441239	-2.2811	0.0815809	8251049
chr7	73143106	73144467	ERV_3618147_MLT1G3	0.0414792	-1.26812	chr7	64888527	64890100	LOC441239				protein-coding	uncharacterized LOC441239	-2.2811	0.0815809	8253007
chr7	73143212	73143617	ERV_3738973_MSTB1	0.0664311	-1.25573	chr7	64888527	64890100	LOC441239				protein-coding	uncharacterized LOC441239	-2.2811	0.0815809	8253113
chr7	73148113	73148770	ERV_3738982_LTR32	0.0664311	-1.28542	chr7	64888527	64890100	LOC441239				protein-coding	uncharacterized LOC441239	-2.2811	0.0815809	8258014
chr7	73148918	73149707	ERV_3738983_MLT1H2	0.0492671	-1.28721	chr7	64888527	64890100	LOC441239				protein-coding	uncharacterized LOC441239	-2.2811	0.0815809	8258819
chr7	73149694	73149966	ERV_3738986_MLT1H2	0.0664311	-1.28542	chr7	64888527	64890100	LOC441239				protein-coding	uncharacterized LOC441239	-2.2811	0.0815809	8259595
chr7	73156078	73156138	ERV_3738996_PRIMA4-int	0.0841407	-1.16142	chr7	64888527	64890100	LOC441239				protein-coding	uncharacterized LOC441239	-2.2811	0.0815809	8265979
chr7	73161603	73161984	ERV_3739005_MLT1L	0.0380121	-1.30951	chr7	64888527	64890100	LOC441239				protein-coding	uncharacterized LOC441239	-2.2811	0.0815809	8271504
chr7	73165991	73166423	ERV_3618178_MLT1F	0.0939692	-1.17494	chr7	64888527	64890100	LOC441239				protein-coding	uncharacterized LOC441239	-2.2811	0.0815809	8275892
chrX	19067018	19067353	ERV_4215261_MER51B	0.0181968	2.26412	chrX	3905687	3920746	TRI-GAT1-3		TRNAI26		tRNA	transfer RNA-Ile (GAT) 1-3	-3.92153	0.0860801	15146273
chrX	123793777	123794173	ERV_4294825_MSTA	0.00137562	3.85996	chrX	110673856	110795819	CHRDL1	ENSG00000101938	CHL|MGC1|MGCN|NRLN1|VOPT|dA141H5.1	GO:0001503|GO:0001654|GO:0005576|GO:0007399|GO:0030154|GO:0030509|GO:0030514|GO:0048749	protein-coding	chordin like 1	3.33238	7.84e-08	12997959
chrX	155561132	155563506	ERV_4412584_THE1D-int,THE1D	0.0681516	1.20631	chrX	110673856	110795819	CHRDL1	ENSG00000101938	CHL|MGC1|MGCN|NRLN1|VOPT|dA141H5.1	GO:0001503|GO:0001654|GO:0005576|GO:0007399|GO:0030154|GO:0030509|GO:0030514|GO:0048749	protein-coding	chordin like 1	3.33238	7.84e-08	44765314
