# Supplementary material for: Endogenous Retrovirus RNA Expression Differences between Race, Stage and HPV Status Offer Improved Prognostication among Women with Cervical Cancer
Source: Int J Mol Sci. 2023 Jan 12;24(2):1492. doi: 10.3390/ijms24021492 (PMC9864224; doi:10.3390/ijms24021492)
Supplement: Supplementary file 1 [file ijms-24-01492-s001.zip › Supplementary Table S3.csv]

	baseMean	log2FoldChange (Late Stage vs Early Stage)	lfcSE	stat	pvalue	padj
ERV_1000006_THE1A	1.603371058	-0.360103027	0.423709945	-0.849880988	0.395391257	0.879630632
ERV_1000011_THE1B	1.164947225	0.102042134	0.502696525	0.202989535	0.839143212	0.981309108
ERV_1000030_MLT1F2	2.703443514	-0.300706721	0.382344442	-0.786481213	0.431585621	0.893346393
ERV_1000047_MLT1C	3.425279377	-0.362344144	0.406216921	-0.891996677	0.372394713	0.869413925
ERV_1000058_MLT1D	7.485129866	-0.618617447	0.268534525	-2.303679376	0.021240648	0.514058635
ERV_1000061_MLT1C	4.320866514	0.330442892	0.384187955	0.860107371	0.389729858	0.876942075
ERV_1000108_THE1B	0.311724065	-0.75267985	0.759943763	-0.990441513	0.321958363	NA
ERV_100010_MLT2D,ERVL-B4-int	1.41760025	0.3633524	0.561122173	0.647545966	0.517278655	0.919851971
ERV_1000121_LTR33,ERVL-E-int	5.854536254	-0.04961965	0.338884339	-0.146420607	0.883589361	0.986255442
ERV_1000129_MSTC	1.552067583	-0.0738936	0.468014557	-0.157887395	0.87454553	0.985112129
ERV_1000135_HERV9NC-int,LTR12D	11.7329057	0.2780542	0.296346094	0.938275229	0.348102986	0.858872445
ERV_1000156_THE1A	2.3285234	-0.563151143	0.363223589	-1.550425577	0.121039403	0.718308392
ERV_1000166_LTR8B	1.851821749	-0.559791093	0.384871656	-1.454487711	0.145811138	0.741356152
ERV_1000169_LTR64	0.551531761	-0.215883063	0.680142293	-0.317408673	0.750933527	NA
ERV_1000170_MER66B	0.582158677	-0.544041252	0.623310115	-0.872825965	0.382757945	NA
ERV_1000173_LTR64	3.022158849	-0.643153177	0.353681043	-1.818455327	0.068994569	0.652426322
ERV_1000191_MLT1L	0.564608539	-0.542478071	0.682489375	-0.794852038	0.426699576	NA
ERV_1000193_MLT1H	1.195886013	-1.053410475	0.430564437	-2.446580315	0.014421866	0.475148001
ERV_1000199_LTR1A2	0.176817992	-0.393583477	1.190155509	-0.330699202	0.740871705	NA
ERV_1000201_MLT1C	0.187849677	-0.570273773	1.097861242	-0.519440664	0.60345348	NA
ERV_1000208_LTR45B	0.16169088	-0.213247362	1.302882067	-0.163673572	0.869988124	NA
ERV_1000211_LTR45B	0.16169088	-0.213247362	1.302882067	-0.163673572	0.869988124	NA
ERV_1000218_LTR86A1	0.16169088	-0.213247362	1.302882067	-0.163673572	0.869988124	NA
ERV_1000219_MLT1B	0.16169088	-0.213247362	1.302882067	-0.163673572	0.869988124	NA
ERV_1000220_MLT1A	0.16169088	-0.213247362	1.302882067	-0.163673572	0.869988124	NA
ERV_1000222_LTR48	0.194222441	-0.330857699	1.192004406	-0.277564157	0.78134695	NA
ERV_100022_LTR1D1	0.033660193	0.014116036	3.349761661	0.004214042	0.996637691	NA
ERV_100024_UCON51	0.033392811	-0.228942487	3.349761661	-0.068345903	0.945510284	NA
ERV_1000273_LTR84b	0.153697512	-0.275973504	1.4313443	-0.192807212	0.847109955	NA
ERV_1000279_MamGypsy2-LTR	0.177706357	-0.213247324	1.290149153	-0.165288892	0.868716601	NA
ERV_10002_MLT1J	4.063036565	0.237319274	0.269588225	0.880302816	0.378695287	0.87173903
ERV_1000321_LTR1A2	0.278383939	-0.673727322	0.980698562	-0.686987162	0.492090819	NA
ERV_1000335_LTR12F	0.167311771	-0.213247759	1.43057865	-0.149063988	0.881503142	NA
ERV_1000345_MER90	0.167311771	-0.213247759	1.43057865	-0.149063988	0.881503142	NA
ERV_1000353_MSTB1	0.234484604	-0.451791971	1.018033701	-0.443788816	0.657195275	NA
ERV_1000354_MLT1O	0.202033978	-0.330857689	1.187389728	-0.278642876	0.780518905	NA
ERV_1000375_MamRep605	9.327075338	-0.235239174	0.230390874	-1.021043803	0.307233686	0.842097979
ERV_100037_MSTB,MSTB-int	0.0908384	-0.221091741	2.100916672	-0.105235845	0.916188669	NA
ERV_1000384_MLT1M	0.158150642	-0.213247787	1.43919882	-0.14817118	0.882207676	NA
ERV_1000385_MLT1J	0.158150642	-0.213247787	1.43919882	-0.14817118	0.882207676	NA
ERV_100038_MLT1F2	0.033538224	0.014116036	3.349761661	0.004214042	0.996637691	NA
ERV_1000411_MSTC	0.195551116	-0.21242919	1.127692393	-0.18837512	0.850582602	NA
ERV_1000414_THE1D	0.258319261	0.267601862	0.929235946	0.287980532	0.773361641	NA
ERV_1000432_MLT1N2	0.255337189	-0.457317165	0.99354737	-0.460287229	0.645310067	NA
ERV_1000433_MSTD	0.255337189	-0.457317165	0.99354737	-0.460287229	0.645310067	NA
ERV_1000434_MLT1B	0.234221536	-0.040641052	1.003457863	-0.040501006	0.967693705	NA
ERV_1000436_MLT1A1	0.334260342	0.157518951	0.802417719	0.196305424	0.844371116	NA
ERV_1000463_MSTB2	0.548022853	-0.21525908	0.638974	-0.336882377	0.736205571	NA
ERV_1000465_MSTB	0.75794573	0.262640485	0.569034207	0.461554827	0.644400595	NA
ERV_100048_MLT1J2	0.033821147	0.014116036	3.349761661	0.004214042	0.996637691	NA
ERV_1000499_MLT2B1	6.862579048	0.204779193	0.316067814	0.647896381	0.517051972	0.919851971
ERV_1000501_MLT1G	6.617553857	0.119511851	0.32228187	0.370830201	0.710764005	0.962318971
ERV_1000534_LTR8A	9.21950556	-0.098181007	0.27477791	-0.357310407	0.72085944	0.963790691
ERV_1000535_LTR85a	4.756029468	-0.077563442	0.290111289	-0.267357546	0.789193884	0.974507217
ERV_1000539_MLT1O	70.86701096	-0.059999515	0.278113319	-0.215737654	0.829192249	0.979865621
ERV_1000578_MLT1B	0.948551011	-0.389553807	0.54788909	-0.711008514	0.47707896	NA
ERV_1000580_ERVL-E-int	0.525274462	0.09368903	0.830153616	0.112857462	0.910143561	NA
ERV_1000583_MLT1K	0.243370433	0.300060284	1.153129587	0.260213845	0.794698825	NA
ERV_1000584_MSTB1	0.255211335	0.119133999	1.079477611	0.11036264	0.912121781	NA
ERV_1000590_ERV3-16A3_I-int,LTR16A	0.215345759	0.170996806	1.343995445	0.127230197	0.898758206	NA
ERV_1000600_ERVL-E-int	0.215345759	0.170996806	1.343995445	0.127230197	0.898758206	NA
ERV_1000607_MLT2F	0.215788985	0.170621707	1.228675291	0.138866394	0.889555727	NA
ERV_1000618_MER21C	0.189182042	0.286488239	1.45908391	0.196348022	0.844337777	NA
ERV_1000630_MLT1B,MLT1B-int	0.365351461	0.509335769	1.009415872	0.504584665	0.613850583	NA
ERV_1000641_MSTA	0.232134316	0.404679583	1.126499582	0.359236336	0.719418296	NA
ERV_1000648_LTR10A	0.137828346	0.576217131	1.630281889	0.353446318	0.723753867	NA
ERV_100064_MER4B	0.053159848	0.139566371	3.349761661	0.041664567	0.966766101	NA
ERV_100065_MER39	0.033660193	0.014116036	3.349761661	0.004214042	0.996637691	NA
ERV_1000664_MamRep605	0.25588569	0.099746703	1.008139318	0.098941387	0.921184808	NA
ERV_1000668_LTR85c	0.25588569	0.099746703	1.008139318	0.098941387	0.921184808	NA
ERV_1000670_LTR67B	0.267856576	0.16147487	0.953776639	0.169300509	0.865560276	NA
ERV_100067_THE1D	0.021567338	-0.048609132	3.349761661	-0.014511221	0.988422127	NA
ERV_1000691_MLT1B	0.243792835	0.038153266	1.071643471	0.035602574	0.971599256	NA
ERV_1000693_MLT1N2	0.267499629	0.099769989	1.004099004	0.099362701	0.920850296	NA
ERV_1000694_MSTC	0.243792835	0.038153266	1.071643471	0.035602574	0.971599256	NA
ERV_100069_MLT1B	0.038570176	-0.228942487	3.349761661	-0.068345903	0.945510284	NA
ERV_1000701_MLT1B	0.24521124	0.038490337	1.000451245	0.038472977	0.969310577	NA
ERV_1000702_LTR33A	0.24521124	0.038490337	1.000451245	0.038472977	0.969310577	NA
ERV_1000703_LTR8	0.24521124	0.038490337	1.000451245	0.038472977	0.969310577	NA
ERV_1000728_MSTD	0.414381899	-0.796682255	0.919711584	-0.866230532	0.386363753	NA
ERV_100072_MLT1A	0.034930401	0.014116036	3.349761661	0.004214042	0.996637691	NA
ERV_1000732_LTR79	0.284248742	-0.237624354	0.975115533	-0.24368841	0.80747215	NA
ERV_1000743_LTR67B	0.427843158	-0.385874097	0.962283912	-0.40099818	0.688421464	NA
ERV_100075_MLT1H	0.021567338	-0.048609132	3.349761661	-0.014511221	0.988422127	NA
ERV_1000770_MER74A	0.303840172	-0.145757764	1.136787009	-0.128219062	0.897975615	NA
ERV_1000778_MLT1K	0.201527725	-0.144988583	1.356610592	-0.106875609	0.914887663	NA
ERV_1000779_MLT1J1	0.177876779	0.215699324	1.334286935	0.161658875	0.871574492	NA
ERV_1000792_MLT1N2	0.199000066	-0.144989638	1.358195704	-0.106751654	0.914986003	NA
ERV_100080_MSTD	0.055457903	0.076841203	3.349761661	0.022939305	0.981698688	NA
ERV_1000838_MLT1E2	0.282229631	0.414464865	1.088025809	0.380932935	0.703253013	NA
ERV_1000844_LTR50	0.229560701	-0.266610934	1.167439162	-0.228372444	0.81935671	NA
ERV_1000847_MLT1H2	0.250395133	0.044003943	1.079064582	0.040779712	0.967471513	NA
ERV_1000853_MLT1D	0.21430524	0.098352298	1.224900079	0.08029414	0.936003319	NA
ERV_1000854_MLT1G3-int,MLT1G3	0.409455586	-0.119706125	0.908175095	-0.131809522	0.895134955	NA
ERV_100091_MamGypLTR1a	0.071220149	0.139566371	3.349761661	0.041664567	0.966766101	NA
ERV_1000921_LTR47B4	0.341639576	0.113205146	0.861451458	0.131412101	0.895449316	NA
ERV_1000978_MER57E1	0.475847203	-1.400198287	0.634821346	-2.205657224	0.027408009	NA
ERV_1000992_MLT1B	0.453499612	-0.048057684	0.674478409	-0.071251627	0.943197493	NA
ERV_1001005_MSTB	0.258106534	-0.614314027	1.060682728	-0.579168502	0.562475482	NA
ERV_1001055_MLT1J	0.314286591	-0.988570108	0.739606167	-1.336616908	0.181347717	NA
ERV_1001065_MLT1F2	0.50494876	-1.511151793	0.573770247	-2.633722818	0.00844544	NA
ERV_1001067_LTR9	0.314487686	-0.80796706	0.757266631	-1.066951885	0.285993563	NA
ERV_1001070_MLT1F2	0.358582576	-1.167610949	0.737172921	-1.583903744	0.113215625	NA
ERV_1001091_MLT1G1	0.920510161	0.169945642	0.617744676	0.275106608	0.783234335	NA
ERV_1001092_ERVL-B4-int	0.464866767	-0.622106552	0.728741431	-0.853672545	0.39328645	NA
ERV_1001094_LTR33C,ERVL-E-int	1.37449007	0.008722291	0.430556578	0.020258177	0.983837419	0.998124874
ERV_1001095_MLT2F	0.94544454	-0.330869361	0.528040824	-0.62659807	0.530922734	NA
ERV_100119_MLT1G3	0.127969787	0.147421008	2.03636114	0.072394334	0.942288094	NA
ERV_100124_MLT1G	0.098179037	0.265023907	2.765958798	0.095816289	0.92366648	NA
ERV_1001259_MLT1C	2.949138266	0.434797356	0.377762613	1.15098038	0.249740307	0.812822249
ERV_100129_ERV3-16A3_I-int,ERV3-16A3_LTR	0.182262063	0.647543029	1.793754259	0.360998741	0.718100388	NA
ERV_100130_MLT1A0	0.098179037	0.265023907	2.765958798	0.095816289	0.92366648	NA
ERV_1001359_MER4A1	7.043408182	0.145297035	0.312933449	0.464306503	0.642428166	0.949021101
ERV_100135_MLT1H	0.093556982	0.265017437	3.295193185	0.080425463	0.935898876	NA
ERV_1001395_MLT1C	4.503075618	0.387708492	0.346316498	1.119520711	0.26291806	0.819191091
ERV_1001397_MER50	4.623364785	0.126167464	0.372816262	0.338417276	0.735048757	0.965486173
ERV_1001429_MSTB	3.113424726	0.040958227	0.453836548	0.090248851	0.928089465	0.992544337
ERV_1001439_MLT1B	2.434795602	-0.216045761	0.476515829	-0.453386327	0.65027058	0.950519882
ERV_100144_LTR16B	0.091459328	-0.221091731	2.099020685	-0.105330897	0.916113247	NA
ERV_1001453_MLT1H	3.373488977	-0.192405188	0.461888413	-0.416562059	0.676998766	0.955678147
ERV_1001457_LTR88b	3.166332057	-0.218517167	0.427624262	-0.511002733	0.609349143	0.942215006
ERV_1001474_MLT1J	0.076201944	-0.346547182	2.854975469	-0.121383593	0.903387211	NA
ERV_1001475_MLT1B	0.090919141	-0.283818927	2.395723578	-0.118468979	0.905696073	NA
ERV_1001480_MLT1I	0.051318941	-0.346548478	3.047968097	-0.113698197	0.909477042	NA
ERV_1001496_MLT1A0	0.035691064	-0.16621732	3.349761661	-0.049620641	0.960424698	NA
ERV_1001511_MER52A	0.035691064	-0.16621732	3.349761661	-0.049620641	0.960424698	NA
ERV_1001512_MER52A	0.065766867	-0.526879984	2.511780245	-0.209763567	0.83385221	NA
ERV_1001518_LTR16A1	0.096770482	-0.401427207	2.094175803	-0.191687444	0.847987042	NA
ERV_1001519_MLT1A	0.081789596	-0.464154207	2.44300801	-0.189992912	0.849314685	NA
ERV_1001523_MSTB	0.050409044	-0.103489313	3.05723605	-0.033850613	0.972996276	NA
ERV_1001537_THE1B	0.05640783	-0.103488786	2.999814355	-0.034498397	0.972479721	NA
ERV_1001540_LTR81A	0.05640783	-0.103488786	2.999814355	-0.034498397	0.972479721	NA
ERV_1001541_MamGypLTR2b	0.05640783	-0.103488786	2.999814355	-0.034498397	0.972479721	NA
ERV_1001542_MLT1K	0.05640783	-0.103488786	2.999814355	-0.034498397	0.972479721	NA
ERV_1001547_LTR81C	0.341339583	-0.600513353	0.907046666	-0.662053427	0.507936982	NA
ERV_1001551_MSTD	0.20520358	-0.026419132	1.017956602	-0.025953102	0.979294745	NA
ERV_1001574_MLT1H2	0.052166642	0.139566371	3.349761661	0.041664567	0.966766101	NA
ERV_1001576_MLT1J2	0.039912832	0.076841203	3.349761661	0.022939305	0.981698688	NA
ERV_100157_MLT1L	0.066367721	0.139571465	2.920216428	0.047794904	0.961879698	NA
ERV_1001581_LTR33	0.069347228	0.202291538	3.349761661	0.06038983	0.951845158	NA
ERV_1001591_LTR91	0.031524492	0.014116036	3.349761661	0.004214042	0.996637691	NA
ERV_1001595_LTR1A2	0.174703271	-0.641507667	1.436616108	-0.446540773	0.655206667	NA
ERV_1001596_MamGypLTR2c	0.090581957	0.021963762	2.796279608	0.007854637	0.993732971	NA
ERV_1001622_MLT1I	0.044670844	0.076841203	3.349761661	0.022939305	0.981698688	NA
ERV_1001623_MLT1I	0.524099131	0.384898981	0.736088622	0.52289761	0.601045508	NA
ERV_1001659_MER52A	0.132971296	-0.213249176	1.814662576	-0.117514506	0.90645235	NA
ERV_1001660_MER52A	0.847093467	0.142329526	0.571348139	0.249111735	0.803274352	NA
ERV_1001663_LTR12F	0.672631495	0.994242898	0.785634451	1.265528639	0.205681889	NA
ERV_1001689_MamGypLTR3a	1.954070696	0.531121967	0.502915374	1.056086161	0.290928852	0.832897219
ERV_100169_LTR54	0.097991861	0.265027907	2.380664017	0.111325204	0.91135847	NA
ERV_1001700_MLT1F1	0.129106557	-0.095638914	1.798528531	-0.053176201	0.957591518	NA
ERV_1001705_MLT1B	0.598907865	0.829816443	0.699289698	1.186656182	0.235363265	NA
ERV_1001707_LTR16	0.292700729	0.593250401	0.87507574	0.677941776	0.497808611	NA
ERV_100170_MER31-int	0.078381862	0.202301757	2.447786612	0.082646811	0.934132379	NA
ERV_1001719_MSTB1	0.140981665	-0.456309797	1.456988139	-0.313187036	0.754138567	NA
ERV_100171_MER31-int	0.066367721	0.139571465	2.920216428	0.047794904	0.961879698	NA
ERV_1001721_MSTB1	0.153778701	0.029814165	1.443513798	0.020653883	0.983521757	NA
ERV_1001722_MLT1I	0.11235718	-0.338700558	1.828812056	-0.185202496	0.853070211	NA
ERV_1001728_MER31A	0.301132616	-0.509415098	1.079759813	-0.47178557	0.637079852	NA
ERV_100172_MER31-int	0.173270687	-0.032912114	1.566868034	-0.021005033	0.983241641	NA
ERV_1001733_MER39	0.125145893	-0.095638037	1.613418757	-0.059276637	0.95273177	NA
ERV_1001741_MLT1D	0.076014728	-0.283819294	2.458773936	-0.115431228	0.908103328	NA
ERV_100174_LTR54	0.134005651	0.390479756	2.299098158	0.169840402	0.865135652	NA
ERV_1001766_ERVL-E-int,LTR16E2	0.060176571	-0.346547928	2.967670785	-0.116774384	0.907038843	NA
ERV_1001767_LTR16E2	0.029080142	-0.47200101	3.349761661	-0.140905849	0.887944322	NA
ERV_1001770_MSTA,MSTA-int	0.04379734	-0.409275842	3.349761661	-0.122180586	0.902756002	NA
ERV_1001771_MLT1A0	0.029080142	-0.47200101	3.349761661	-0.140905849	0.887944322	NA
ERV_1001775_LTR16A	0.059710051	-0.346547954	2.971504835	-0.116623722	0.907158238	NA
ERV_1001777_LTR16E1	0.054762575	-0.346548249	3.014740994	-0.114951251	0.908483762	NA
ERV_1001781_LTR78B	0.066034739	-0.283825507	3.349761661	-0.08473006	0.932475997	NA
ERV_1001786_MER31B	0.029508478	-0.228942487	3.349761661	-0.068345903	0.945510284	NA
ERV_1001787_MER67B	0.149827467	0.273548992	1.604097944	0.170531353	0.86459228	NA
ERV_1001816_LTR33A_	0.04265483	-0.16621732	3.349761661	-0.049620641	0.960424698	NA
ERV_100182_LTR82A	0.083313004	0.202297883	2.823892484	0.071637955	0.942890034	NA
ERV_1001840_MLT1A	0.059388412	0.202296065	2.984002533	0.06779353	0.945949994	NA
ERV_1001843_MER57B1	0.069162864	-0.283819498	2.493138385	-0.113840251	0.909364431	NA
ERV_1001847_MSTA	0.066918697	-0.103488038	2.916276616	-0.035486359	0.971691924	NA
ERV_1001852_MLT1H2	0.089482942	-0.15836623	2.115820861	-0.0748486	0.940335173	NA
ERV_1001855_THE1D	0.037644989	-0.16621732	3.349761661	-0.049620641	0.960424698	NA
ERV_1001860_LTR12F	0.012253809	-0.048609132	3.349761661	-0.014511221	0.988422127	NA
ERV_1001898_MLT2D	0.012253809	-0.048609132	3.349761661	-0.014511221	0.988422127	NA
ERV_1001902_LTR12	0.027530701	0.014116036	3.349761661	0.004214042	0.996637691	NA
ERV_1001904_MLT1D	0.025936807	0.014116036	3.349761661	0.004214042	0.996637691	NA
ERV_1001926_MamRep605	0.026793931	-0.228942487	3.349761661	-0.068345903	0.945510284	NA
ERV_1001931_LTR10D	0.078700208	0.202297596	2.849786228	0.070986937	0.943408152	NA
ERV_1001937_THE1C	0.074091012	0.202291538	3.349761661	0.06038983	0.951845158	NA
ERV_1001946_MLT1A	0.061837203	0.139566371	3.349761661	0.041664567	0.966766101	NA
ERV_1001947_MSTB	0.061837203	0.139566371	3.349761661	0.041664567	0.966766101	NA
ERV_1001949_MSTB	0.076555183	0.202297454	2.862494547	0.070671734	0.943659017	NA
ERV_1001950_LTR27C	0.061837203	0.139566371	3.349761661	0.041664567	0.966766101	NA
ERV_1001965_MSTA	0.042639934	-0.16621732	3.349761661	-0.049620641	0.960424698	NA
ERV_1001984_MLT2C1	0.028016055	0.014116036	3.349761661	0.004214042	0.996637691	NA
ERV_1001985_MLT2C1	0.028016055	0.014116036	3.349761661	0.004214042	0.996637691	NA
ERV_1001990_MER21B	0.156145216	-0.150522663	1.608193904	-0.093597335	0.925429027	NA
ERV_1002037_LTR55	0.046448082	-0.16621732	3.349761661	-0.049620641	0.960424698	NA
ERV_1002038_MLT1A	0.015762246	-0.048609132	3.349761661	-0.014511221	0.988422127	NA
ERV_1002044_MER52A	0.172398074	0.157150071	1.616862591	0.09719445	0.922571975	NA
ERV_1002062_THE1B	0.084944987	0.26502324	2.825106726	0.093809992	0.925260094	NA
ERV_1002078_LTR40a	0.113147313	0.327753791	2.343138504	0.139878112	0.888756295	NA
ERV_1002080_MLT1J2	0.113147313	0.327753791	2.343138504	0.139878112	0.888756295	NA
ERV_1002101_MLT1D	0.094857408	0.265023794	2.776045254	0.09546811	0.923943019	NA
ERV_1002107_MER11C	0.115104371	0.327756491	2.047461982	0.160079403	0.872818526	NA
ERV_1002125_MSTD	0.223018507	0.53162083	1.32712982	0.400579372	0.688729836	NA
ERV_100213_LTR79	0	NA	NA	NA	NA	NA
ERV_1002142_THE1C	0.187914248	0.647538014	1.787721409	0.362214163	0.717191997	NA
ERV_1002159_MLT2B4	0.219698555	0.532236581	1.607533941	0.33108886	0.740577366	NA
ERV_100215_MSTB	0	NA	NA	NA	NA	NA
ERV_100218_MLT1F2	0	NA	NA	NA	NA	NA
ERV_1002199_MLT1D	0.305676518	0.483713912	1.190499992	0.406311563	0.684513691	NA
ERV_1002249_MLT1J	19.29347226	-0.071217393	0.256292618	-0.277875318	0.781108071	0.973156303
ERV_100225_MLT1C	0	NA	NA	NA	NA	NA
ERV_1002264_MLT1E1A	11.94058398	-0.123841601	0.252910658	-0.489665408	0.624370684	0.945232886
ERV_1002265_MLT1E1A	13.95635453	-0.188997476	0.255234442	-0.740485783	0.459005284	0.902771368
ERV_1002267_MER9a3	15.78885898	-0.154240247	0.230220311	-0.669968025	0.502878174	0.91553378
ERV_100226_MLT1C	0	NA	NA	NA	NA	NA
ERV_1002280_LTR33	13.92270437	-0.262548822	0.267923895	-0.979938062	0.327116693	0.850504312
ERV_100228_MSTA	0.011031685	-0.291667654	3.349761661	-0.087071166	0.930614944	NA
ERV_1002308_MLT1K	0.086513279	-0.46415288	2.114572822	-0.21950196	0.826259053	NA
ERV_1002312_MLT1B	0.086513279	-0.46415288	2.114572822	-0.21950196	0.826259053	NA
ERV_1002318_MLT1K	0.069510441	-0.283819487	2.491294828	-0.113924488	0.909297653	NA
ERV_1002337_MER21A	3.988374934	-0.466708601	0.643976853	-0.724728845	0.468618396	0.905387968
ERV_1002349_LTR33	0.295834073	-0.780567764	0.933247471	-0.83639955	0.402930166	NA
ERV_1002350_MER4E	1.213414413	-1.140917071	0.669381685	-1.704434251	0.08829999	0.679043711
ERV_1002358_MLT1I	0.354456891	-0.852208714	0.923899749	-0.922403881	0.356317946	NA
ERV_1002366_MLT1H	3.615884826	0.312553657	0.798284474	0.391531674	NA	NA
ERV_1002368_MLT1D	0.864066867	0.693807149	1.0318557	0.672387766	0.501336869	NA
ERV_1002369_MLT1D	2.8144618	0.126563349	0.906593005	0.139603272	0.888973456	0.987067345
ERV_100236_LTR5B	0	NA	NA	NA	NA	NA
ERV_1002380_LTR82B	3.297483928	-0.058358626	0.967177373	-0.060339114	0.95188555	0.994539844
ERV_1002384_MLT1F	6.367363038	-0.097635434	0.837996254	-0.116510586	NA	NA
ERV_1002390_MLT1C	0.515013484	1.365731373	1.180982223	1.15643686	0.247502512	NA
ERV_1002395_MamRep1151	0.07844535	0.021966679	2.457800854	0.008937534	0.992868974	NA
ERV_1002399_MLT1L	0.106831484	0.327753606	2.36204411	0.138758461	0.889641019	NA
ERV_100239_MSTA	0	NA	NA	NA	NA	NA
ERV_1002404_MLT1H2	0.100620061	0.265030673	2.072732597	0.127865347	0.898255535	NA
ERV_1002411_MLT1C	0.086583035	0.021969254	2.11434608	0.010390567	0.991709676	NA
ERV_1002428_MER66B	0.119685566	0.147422513	1.814950829	0.081226726	0.935261646	NA
ERV_1002433_MSTA	0.149338437	0.272287572	1.31368187	0.207270556	0.835798568	NA
ERV_100243_LTR88a	0	NA	NA	NA	NA	NA
ERV_1002445_MLT1B	6.912896987	-0.218861734	0.269128691	-0.813223346	0.416090017	0.887227311
ERV_1002477_MLT1J	6.537439014	-0.194980814	0.28660643	-0.680308581	0.496309092	0.913928448
ERV_1002478_MLT1L	6.741338164	-0.207337181	0.269104983	-0.770469498	0.441021442	0.897023621
ERV_100249_LTR81B	0.024028282	0.014116036	3.349761661	0.004214042	0.996637691	NA
ERV_1002511_MER90a	10.55594158	-0.367963907	0.228534434	-1.610102692	0.10737544	0.703045872
ERV_1002544_MamRep605	0.099489976	0.265027956	2.375552469	0.111564766	0.91116851	NA
ERV_1002552_MLT1J	0.086343624	0.202298059	2.807852763	0.072047246	0.942564309	NA
ERV_1002553_MER57C2	0.086343624	0.202298059	2.807852763	0.072047246	0.942564309	NA
ERV_1002557_MER41B	0.086343624	0.202298059	2.807852763	0.072047246	0.942564309	NA
ERV_100255_LTR79	0	NA	NA	NA	NA	NA
ERV_1002563_MLT1N2	0.086343624	0.202298059	2.807852763	0.072047246	0.942564309	NA
ERV_1002567_MER21C	0.086343624	0.202298059	2.807852763	0.072047246	0.942564309	NA
ERV_1002572_HERVL66-int	0.086343624	0.202298059	2.807852763	0.072047246	0.942564309	NA
ERV_1002579_MLT1B	0.071527795	0.139566371	3.349761661	0.041664567	0.966766101	NA
ERV_1002581_MLT1D	0.071527795	0.139566371	3.349761661	0.041664567	0.966766101	NA
ERV_1002594_MLT1J	0.063380844	0.139566371	3.349761661	0.041664567	0.966766101	NA
ERV_1002601_LTR103b_Mam	0.12511493	-0.032913341	1.816614313	-0.018117957	0.985544752	NA
ERV_1002606_LTR48B	0.285016589	0.286167275	1.289415277	0.221935694	0.824363943	NA
ERV_1002607_MER39	0.48097305	0.208753632	0.914422733	0.228290073	0.819420742	NA
ERV_1002621_LTR8A	0.253624879	0.466737142	1.406232159	0.331906179	0.739960104	NA
ERV_1002622_MLT2C1	0.254299451	0.221318462	1.405266682	0.157492144	0.874856999	NA
ERV_1002625_MER34A1	0.307533938	0.661639078	1.306346339	0.5064806	0.612519305	NA
ERV_1002626_LTR8	0.256944921	0.46673439	1.404660032	0.332275696	0.73968109	NA
ERV_1002641_MSTA	0.291755363	0.098459336	1.090782982	0.090264826	0.928076771	NA
ERV_1002647_MSTA	0.220964974	0.337460349	1.548838288	0.217879653	0.827522881	NA
ERV_1002651_MSTC	0.208950833	0.273562461	1.721856502	0.158876457	0.873766209	NA
ERV_1002660_MLT1C	0.283072175	0.351207615	1.30174078	0.269798428	0.787315333	NA
ERV_1002668_MLT2B3	0.232979115	0.40178441	1.551529479	0.258960217	0.795665936	NA
ERV_1002678_MER31A	0.218213933	0.337461102	1.550702905	0.217618153	0.827726639	NA
ERV_1002683_MER34B	0.263509206	0.526332677	1.183338542	0.44478622	0.656474253	NA
ERV_1002689_MLT1A1	0.218213933	0.337461102	1.550702905	0.217618153	0.827726639	NA
ERV_1002690_LTR89	0.233072978	0.401012853	1.557758668	0.257429383	0.796847323	NA
ERV_1002693_LTR33	0.235159215	0.400912062	1.404186531	0.285511969	0.775251936	NA
ERV_1002704_LTR8A	0.248792008	0.463604415	1.284676085	0.360872613	0.718194678	NA
ERV_1002705_MLT1F2	0.218213933	0.337461102	1.550702905	0.217618153	0.827726639	NA
ERV_1002706_MLT1F2	0.247932023	0.463826919	1.568110438	0.295787151	0.767392636	NA
ERV_100270_MSTA	0	NA	NA	NA	NA	NA
ERV_1002712_LTR36	0.241920727	0.400909207	1.40049595	0.286262311	0.774677222	NA
ERV_1002713_LOR1-int	0.349016486	0.172911752	0.876345563	0.19731001	0.843584947	NA
ERV_1002714_LTR57-int	0.287346133	0.165526054	1.106542247	0.149588553	0.88108924	NA
ERV_1002715_MER4-int	0.218213933	0.337461102	1.550702905	0.217618153	0.827726639	NA
ERV_1002716_LTR12	0.24937966	0.463604134	1.284413562	0.360946153	0.718139701	NA
ERV_1002718_MER4-int	0.230467742	0.400914217	1.406993207	0.284943961	0.775687076	NA
ERV_1002719_MER41-int	0.27934254	0.589068612	1.097128678	0.536918434	0.591323957	NA
ERV_1002720_LTR49-int	0.276360632	0.58925837	1.190488455	0.494971932	0.620619934	NA
ERV_1002721_MER49	0.230467742	0.400914217	1.406993207	0.284943961	0.775687076	NA
ERV_1002722_LTR36	0.259593052	0.526335232	1.184981999	0.4441715	0.656918595	NA
ERV_1002723_MER34C_	0.254476587	0.463722408	1.412702313	0.328252034	0.742721108	NA
ERV_1002724_MER39	0.230467742	0.400914217	1.406993207	0.284943961	0.775687076	NA
ERV_1002725_MamRep1151	0.33173171	0.353909165	0.989332042	0.357725364	0.720548849	NA
ERV_1002730_LTR23-int	0.243540707	0.220471876	1.286692894	0.171347706	0.863950371	NA
ERV_1002731_LTR54,MER57A-int	0.35280501	0.534468617	1.041172788	0.513333256	0.607718225	NA
ERV_1002732_MER31-int	0.279101172	0.589269595	1.196871476	0.492341582	0.622477889	NA
ERV_100273_THE1B-int,THE1B	0.02533395	0.014116036	3.349761661	0.004214042	0.996637691	NA
ERV_1002745_MER101,MER101-int	0.501705596	-0.313580159	0.766274489	-0.409226933	0.682373131	NA
ERV_100274_MLT1B	0	NA	NA	NA	NA	NA
ERV_1002753_MLT1C	0.081926616	0.021966803	2.442418021	0.008993875	0.992824023	NA
ERV_1002755_MLT1A	0.054609067	-0.103492152	3.349761661	-0.030895378	0.975352976	NA
ERV_1002757_MLT1L	0.054609067	-0.103492152	3.349761661	-0.030895378	0.975352976	NA
ERV_1002758_THE1C	0.071016833	-0.283822117	2.897744063	-0.097945889	0.921975261	NA
ERV_1002761_MLT1I	0.106544633	0.14741834	2.378611793	0.061976629	0.950581444	NA
ERV_1002775_MLT1B	0.039750022	-0.16621732	3.349761661	-0.049620641	0.960424698	NA
ERV_1002780_MLT1D	0.130953716	-0.032912346	1.616904014	-0.020355163	0.983760051	NA
ERV_1002787_MLT1B	0.039750022	-0.16621732	3.349761661	-0.049620641	0.960424698	NA
ERV_1002810_MLT1C	0.223262527	0.463626302	1.305660787	0.355089397	0.72252262	NA
ERV_1002823_LTR84b	0.356329094	0.483002203	0.883794024	0.546509922	0.584715469	NA
ERV_1002832_MamRep605	0.193877747	-0.026594723	1.204829411	-0.022073434	0.982389378	NA
ERV_1002836_THE1B	0.262626313	-0.132841893	0.882202564	-0.150579808	0.880307191	NA
ERV_1002840_MLT2B2	0.101764741	0.084696695	1.83964569	0.046039678	0.963278625	NA
ERV_1002857_MLT1I	0.395906208	-0.799510541	0.696500624	-1.147896375	0.251011345	NA
ERV_100285_THE1D	0.032072394	-0.228942487	3.349761661	-0.068345903	0.945510284	NA
ERV_1002861_LTR84b	0.876490483	-0.091512021	0.540246793	-0.16938929	0.865490447	NA
ERV_100286_MLT1D	0.015127112	-0.291667654	3.349761661	-0.087071166	0.930614944	NA
ERV_1002878_MER52A	1.99806234	-0.069298896	0.40174338	-0.172495426	0.863048057	0.983557373
ERV_1002879_MLT1B	3.119207088	-0.378428305	0.318960531	-1.18644242	0.235447628	0.804738566
ERV_1002884_MLT1G3	3.065143658	0.233201164	0.369998633	0.630275745	0.52851419	0.922775522
ERV_1002888_MLT2B4	4.940590208	-0.246089084	0.31714075	-0.775961727	0.437771584	0.896153521
ERV_1002894_MLT2F	3.09709241	-0.359397796	0.31873473	-1.127576514	0.25949881	0.817597852
ERV_1002903_MER21C	3.277564802	0.233427605	0.359600895	0.649129655	0.516254575	0.919498945
ERV_1002913_MLT1A0	3.790721693	-0.052697986	0.29632281	-0.17783979	0.858848797	0.983453336
ERV_100292_LTR78B	0.015127112	-0.291667654	3.349761661	-0.087071166	0.930614944	NA
ERV_100293_MLT1F1	0.015127112	-0.291667654	3.349761661	-0.087071166	0.930614944	NA
ERV_1002948_THE1D-int,THE1D	5.628809653	-0.27439499	0.339461584	-0.808324131	0.418904014	0.888155328
ERV_100296_MLT1B	0.030254224	-0.47200101	3.349761661	-0.140905849	0.887944322	NA
ERV_1002970_THE1B	1.263808834	-0.393835799	0.496168017	-0.793754908	0.427338128	0.891955944
ERV_1002973_LTR50	1.661003301	0.064193843	0.452623875	0.14182602	0.887217431	0.986729644
ERV_1002974_LTR33A	0.771359687	-0.338188887	0.625908413	-0.540316891	0.588978512	NA
ERV_1002986_MamRep1527	4.424057674	0.077448094	0.359313699	0.215544507	0.829342816	0.979909656
ERV_100298_LTR23	0.015127112	-0.291667654	3.349761661	-0.087071166	0.930614944	NA
ERV_1002992_LTR40a	1.637413637	-0.304399015	0.42089642	-0.723215975	0.469547206	0.905712976
ERV_1002994_MLT1B	1.119147365	-0.32116968	0.557723134	-0.575858632	0.564710739	NA
ERV_1002997_MLT1J	0.711346721	-0.869362779	0.66875376	-1.299974415	0.193609738	NA
ERV_1002_MSTD	91.25504375	-0.013229893	0.218963553	-0.060420525	0.951820712	0.994539844
ERV_1003015_MSTB1	2.012777468	-0.375688453	0.475452683	-0.790170013	0.429428486	0.892489713
ERV_1003036_MLT1N2	1.775812542	-0.118987646	0.424147686	-0.280533527	0.779068207	0.972805123
ERV_1003053_LTR67B	2.340607704	-0.414420189	0.429097547	-0.965794821	0.33414686	0.853506969
ERV_100305_LTR8B	0.015127112	-0.291667654	3.349761661	-0.087071166	0.930614944	NA
ERV_100306_MER34C_	0.015127112	-0.291667654	3.349761661	-0.087071166	0.930614944	NA
ERV_100308_MER4E1	0.029908581	-0.228942487	3.349761661	-0.068345903	0.945510284	NA
ERV_1003106_THE1C	0.268080844	0.100666811	0.880506821	0.114328258	0.908977583	NA
ERV_100310_MER34C_	0.015127112	-0.291667654	3.349761661	-0.087071166	0.930614944	NA
ERV_1003110_MLT1O	2.06181303	-0.360833773	0.39175334	-0.92107389	0.357011851	0.862855001
ERV_100315_LTR79	0.015127112	-0.291667654	3.349761661	-0.087071166	0.930614944	NA
ERV_100317_MER52C	0.046651604	-0.16621732	3.349761661	-0.049620641	0.960424698	NA
ERV_100320_MLT1O	0.015127112	-0.291667654	3.349761661	-0.087071166	0.930614944	NA
ERV_1003210_MSTD	0.649269546	-0.232026531	0.643669716	-0.360474518	0.718492309	NA
ERV_1003211_MSTB2	0.877375986	-0.123998185	0.536774613	-0.231006054	0.817310099	NA
ERV_1003227_MSTB	0.88239772	-0.940918997	0.515327492	-1.825866096	0.067870434	NA
ERV_1003229_MamRep605	0.740018868	-0.206747979	0.580619999	-0.356081395	0.72177961	NA
ERV_1003233_MLT1E3	1.212776445	-0.581110549	0.435843207	-1.333301838	0.182432771	0.770798962
ERV_1003265_MER21B	1.783484456	0.051989814	0.434776557	0.119578236	0.904817262	0.989659036
ERV_1003270_MLT1H2	0.713739491	-0.284736987	0.63169468	-0.450750965	0.652169046	NA
ERV_1003272_THE1C	1.175262827	0.102858917	0.499315467	0.205999861	0.83679102	0.981039885
ERV_1003273_LTR84b	2.404828461	-0.147414578	0.447550151	-0.329381137	0.741867623	0.966684019
ERV_1003277_LTR16E2	1.254508199	-0.180721482	0.497365895	-0.363357207	0.716338064	0.963197683
ERV_1003287_MLT1C	1.4364147	-0.146202968	0.515552051	-0.283585271	0.776728226	0.972640285
ERV_1003297_MLT1A	1.916485677	0.014806194	0.413520848	0.035805193	0.971437693	0.996568073
ERV_100329_THE1A-int,THE1A	0.180366463	-0.456309714	1.419174685	-0.321531746	0.747807459	NA
ERV_1003323_MLT1A0	1.31748126	0.036353015	0.471109019	0.077164761	0.938492475	0.993338337
ERV_1003327_MLT1C	1.264706234	-0.164174753	0.485003465	-0.338502227	0.734984749	0.965486173
ERV_1003333_LTR7B	1.770728402	0.203391213	0.421295028	0.482776201	0.629254651	0.94614018
ERV_1003336_MLT1H2	1.364475842	-0.13069	0.500916642	-0.260901693	0.794168319	0.975358494
ERV_1003337_MLT1H2	1.102442349	0.023457215	0.488023145	0.048065785	0.961663815	NA
ERV_1003341_THE1D	2.187579962	0.079525897	0.422932505	0.188034488	0.850849616	0.982429131
ERV_1003342_MLT1F	2.551529128	0.487482614	0.36474752	1.336493295	0.181388091	0.769893945
ERV_1003343_LTR79	1.864725251	-0.168785318	0.405266891	-0.416479416	0.677059227	0.955678147
ERV_1003349_MER21C	0.923683175	0.081582991	0.612177725	0.13326684	0.893982352	NA
ERV_1003356_MER21C	10.13691315	-0.16530905	0.28621558	-0.577568312	0.563555606	0.931672528
ERV_1003357_MER65A	9.422502399	-0.116055589	0.273934429	-0.423661932	0.671812382	0.954991284
ERV_100335_MLT1I	0.015127112	-0.291667654	3.349761661	-0.087071166	0.930614944	NA
ERV_1003369_MLT1L	3.317521747	-0.142132481	0.383105134	-0.371001243	0.710636606	0.962267799
ERV_1003393_MLT1A0	0.208309408	-0.507542692	1.10007527	-0.461370877	0.644532542	NA
ERV_1003395_LTR54B	0.123927384	-0.338699814	1.615225393	-0.209691982	0.833908084	NA
ERV_1003414_MSTB	0.090787831	-0.221091742	2.101071772	-0.105228077	0.916194832	NA
ERV_1003415_MLT1J	0.116061256	-0.338699854	1.627402634	-0.20812296	0.83513296	NA
ERV_1003416_MLT1I	0.090787831	-0.221091742	2.101071772	-0.105228077	0.916194832	NA
ERV_1003418_LTR1A2	0.123476214	-0.095638963	1.808166658	-0.052892781	0.957817336	NA
ERV_1003419_ERV3-16A3_LTR	0.122274032	-0.095638973	1.810291444	-0.052830705	0.957866797	NA
ERV_1003420_LTR78B	0.225728189	-1.048830078	1.204467553	-0.870783174	0.383872554	NA
ERV_1003425_LTR8	0.073842548	-0.283819356	2.469237039	-0.114942126	0.908490994	NA
ERV_1003429_MLT1F	0.091458608	-0.221091731	2.099022875	-0.105330787	0.916113335	NA
ERV_1003444_MLT1J	0.056839709	-0.103488765	2.997457176	-0.034525519	0.972458093	NA
ERV_1003445_MSTB1	0.056839709	-0.103488765	2.997457176	-0.034525519	0.972458093	NA
ERV_1003446_ERVL-E-int,MLT2F	0.170745818	-0.393584017	1.439608791	-0.273396509	0.784548436	NA
ERV_1003447_MLT1C	0.056839709	-0.103488765	2.997457176	-0.034525519	0.972458093	NA
ERV_1003448_MLT2F	0.056839709	-0.103488765	2.997457176	-0.034525519	0.972458093	NA
ERV_1003452_MLT1K	0.094281626	-0.46415279	2.090594562	-0.222019515	0.824298692	NA
ERV_1003454_MLT2B1	0.080109592	-0.526879692	2.440024068	-0.21593217	0.829040621	NA
ERV_1003472_MLT1D	35.06832593	0.331760037	0.307227986	1.079849663	0.280209132	0.826455593
ERV_100347_MLT1K	0.079031598	-0.409275842	3.349761661	-0.122180586	0.902756002	NA
ERV_1003496_MLT1A0	0.373115779	0.023036121	0.76966007	0.029930253	0.976122678	NA
ERV_100349_LTR88b	0.015127112	-0.291667654	3.349761661	-0.087071166	0.930614944	NA
ERV_1003503_MSTB2-int,MSTB2	0.829860927	1.043792045	0.674989476	1.546382695	0.122012171	NA
ERV_1003504_MSTB2	0.154202742	-0.213247799	1.443089246	-0.147771733	0.882522918	NA
ERV_1003513_MLT1K	0.663759639	-0.783995916	0.62284077	-1.258742128	0.208123489	NA
ERV_100351_LTR16A	0.015127112	-0.291667654	3.349761661	-0.087071166	0.930614944	NA
ERV_1003522_LTR88c	0.265660794	-0.257161274	0.973468566	-0.264170086	0.791648861	NA
ERV_1003523_ERV3-16A3_LTR	0.381976026	-0.388807651	0.75389841	-0.515729501	0.606043347	NA
ERV_1003529_MER74A	0.248024938	0.208825835	0.987719006	0.211422311	0.832557748	NA
ERV_1003530_MLT1J2	0.275900475	-0.196129497	0.920851474	-0.212987114	0.831337014	NA
ERV_100353_MLT1C	0.015127112	-0.291667654	3.349761661	-0.087071166	0.930614944	NA
ERV_1003548_MLT1I	2.460433266	-0.251430033	0.565587928	-0.444546322	0.656647646	0.952144143
ERV_1003555_LTR40b	0.17678181	-0.860315308	1.30100341	-0.661270602	0.508438791	NA
ERV_1003563_MLT2C1	0.234827377	-0.60784389	1.028160637	-0.59119545	0.554389471	NA
ERV_1003568_MER31B	0.163260321	0.029814755	1.301573693	0.022906698	0.981724698	NA
ERV_1003569_LTR37B	0.128675202	-0.095638014	1.60829799	-0.059465357	0.952581458	NA
ERV_1003571_MER74A	0.139122999	-0.275974074	1.605915637	-0.171848425	0.863556694	NA
ERV_1003586_MER4B	0.111218962	0.021969723	2.045704136	0.010739443	0.991431329	NA
ERV_1003590_MER57D	0.066493351	-0.103488065	2.919314316	-0.035449442	0.97172136	NA
ERV_1003591_MLT1K	0.066493351	-0.103488065	2.919314316	-0.035449442	0.97172136	NA
ERV_1003622_THE1C	0.133762525	-0.275974098	1.613039226	-0.171089515	0.86415338	NA
ERV_1003625_MLT2D	0.235070555	-0.087181743	1.286219781	-0.067781373	0.945959672	NA
ERV_1003630_MER52C	0.094133047	-0.221091688	2.091030518	-0.105733363	0.915793909	NA
ERV_1003658_MLT1H	0.070654417	-0.040759028	2.485307192	-0.016399996	0.986915283	NA
ERV_1003661_LTR8	0.070654417	-0.040759028	2.485307192	-0.016399996	0.986915283	NA
ERV_1003662_MER87B	0.070654417	-0.040759028	2.485307192	-0.016399996	0.986915283	NA
ERV_100366_LTR16B2	0.032072394	-0.228942487	3.349761661	-0.068345903	0.945510284	NA
ERV_1003671_MSTB	0.064525355	-0.283819653	2.518896811	-0.112676173	0.910287292	NA
ERV_100367_MER74A	0.015127112	-0.291667654	3.349761661	-0.087071166	0.930614944	NA
ERV_100371_MLT1K	0.032072394	-0.228942487	3.349761661	-0.068345903	0.945510284	NA
ERV_1003744_MSTA	0.06661811	-0.040759199	2.506996727	-0.016258178	0.987028422	NA
ERV_1003745_MSTB1	0.06661811	-0.040759199	2.506996727	-0.016258178	0.987028422	NA
ERV_1003751_MLT1B	0.06661811	-0.040759199	2.506996727	-0.016258178	0.987028422	NA
ERV_100375_MLT1A	0.032072394	-0.228942487	3.349761661	-0.068345903	0.945510284	NA
ERV_1003763_MER41A,MER41-int	0.06661811	-0.040759199	2.506996727	-0.016258178	0.987028422	NA
ERV_1003788_MLT1D	0.081335308	0.021969131	2.132048806	0.010304235	0.991778556	NA
ERV_1003790_THE1B	0.081335308	0.021969131	2.132048806	0.010304235	0.991778556	NA
ERV_100379_MER67C	0.044761108	-0.409275842	3.349761661	-0.122180586	0.902756002	NA
ERV_1003821_MLT1L	0.38368587	0.704924021	0.768946605	0.916739883	0.359278961	NA
ERV_1003828_MER51A	0.136965297	0.029813315	1.626476219	0.018330004	0.985375592	NA
ERV_1003834_MSTB1	0.200728637	-0.507535085	1.103288147	-0.460020427	0.645501558	NA
ERV_1003835_LTR12_	0.172620691	0.147061875	1.614503334	0.091087997	0.92742267	NA
ERV_1003837_MER57C2	0.184361394	-0.088323484	1.100265775	-0.080274681	0.936018795	NA
ERV_1003843_MLT1I	0.13520967	0.271076307	1.463510651	0.185223324	0.853053876	NA
ERV_1003844_MLT1I	0.150788507	0.029814713	1.312379222	0.022718062	0.981875168	NA
ERV_1003850_MER21C	0.343147715	-0.265370461	0.879894721	-0.301593423	0.762962022	NA
ERV_1003852_MER51A	0.331565459	0.543212183	0.8293744	0.65496618	0.512489529	NA
ERV_1003853_MLT1I	0.177404	-0.088385496	1.315448704	-0.067190378	0.946430145	NA
ERV_1003864_MLT1J	1.239119422	0.168903856	0.498379557	0.338906069	0.734680493	0.965477235
ERV_1003892_MamRep605	3.777478093	-0.008349502	0.268119226	-0.031141005	0.975157088	0.996923414
ERV_1003905_LTR67B	4.287287095	0.167307926	0.281019516	0.595360523	0.551602508	0.929118504
ERV_1003906_MLT1N2	4.244123366	0.204174567	0.283798846	0.719434097	0.471873494	0.906413154
ERV_1003908_MLT1A0	2.622021918	0.204264268	0.35420184	0.576688895	0.564149635	0.931810477
ERV_1003919_LTR27E	8.310389672	-0.197846596	0.228628584	-0.86536247	0.386839873	0.876343593
ERV_1003920_THE1A-int,THE1A	8.401326831	0.075145772	0.262660327	0.28609487	0.774805461	0.972429114
ERV_1003921_THE1A-int	5.843831765	0.073518856	0.274315394	0.268008496	0.788692779	0.974459412
ERV_1003934_MLT1F2	0.115254669	-0.095639038	1.823208077	-0.052456458	0.958164989	NA
ERV_1003938_MER61A	0.014859045	-0.048609132	3.349761661	-0.014511221	0.988422127	NA
ERV_1003940_MER48	0.046798357	-0.16621732	3.349761661	-0.049620641	0.960424698	NA
ERV_1003949_LTR1A2	0.014859045	-0.048609132	3.349761661	-0.014511221	0.988422127	NA
ERV_1003950_THE1B-int,THE1B	0.014859045	-0.048609132	3.349761661	-0.014511221	0.988422127	NA
ERV_1003952_MSTA	0.014859045	-0.048609132	3.349761661	-0.014511221	0.988422127	NA
ERV_1003953_PABL_B-int	0.041547911	0.076841203	3.349761661	0.022939305	0.981698688	NA
ERV_1003954_PRIMA41-int	0.014859045	-0.048609132	3.349761661	-0.014511221	0.988422127	NA
ERV_1003955_LOR1b,LOR1-int	0.0405726	-0.228942487	3.349761661	-0.068345903	0.945510284	NA
ERV_1003958_MER52-int,MER52C	0.014859045	-0.048609132	3.349761661	-0.014511221	0.988422127	NA
ERV_1003959_MER52-int	0.035284215	0.014116036	3.349761661	0.004214042	0.996637691	NA
ERV_1003978_MSTA	0	NA	NA	NA	NA	NA
ERV_100397_MLT1J	0.015127112	-0.291667654	3.349761661	-0.087071166	0.930614944	NA
ERV_1003980_LTR37A	0	NA	NA	NA	NA	NA
ERV_1003981_MER51B,MER51-int	0.135057787	-0.338701289	2.016731065	-0.167945689	0.866626006	NA
ERV_1003983_MER61-int	0	NA	NA	NA	NA	NA
ERV_1003985_MER57-int	0.101813849	-0.221093247	2.367809206	-0.093374604	0.925605965	NA
ERV_1003989_MLT2C1	0	NA	NA	NA	NA	NA
ERV_1003995_MLT1B	0.015861894	-0.048609132	3.349761661	-0.014511221	0.988422127	NA
ERV_100399_MLT1J	0.015127112	-0.291667654	3.349761661	-0.087071166	0.930614944	NA
ERV_1004003_MLT1D	0	NA	NA	NA	NA	NA
ERV_1004008_MER50	0	NA	NA	NA	NA	NA
ERV_1004023_LTR28	0	NA	NA	NA	NA	NA
ERV_1004024_LTR27	0	NA	NA	NA	NA	NA
ERV_1004033_MLT1C	0.015127112	-0.291667654	3.349761661	-0.087071166	0.930614944	NA
ERV_1004039_MLT1J2	0	NA	NA	NA	NA	NA
ERV_1004044_MER57A1	0	NA	NA	NA	NA	NA
ERV_1004045_MER21C	0	NA	NA	NA	NA	NA
ERV_1004046_MLT2B1	0	NA	NA	NA	NA	NA
ERV_1004059_MLT1E1A	0.029631659	0.014116036	3.349761661	0.004214042	0.996637691	NA
ERV_1004063_MLT1J	0	NA	NA	NA	NA	NA
ERV_1004072_MLT1A1	0	NA	NA	NA	NA	NA
ERV_1004075_THE1D	0	NA	NA	NA	NA	NA
ERV_1004076_THE1D	0	NA	NA	NA	NA	NA
ERV_1004080_LTR85c	0	NA	NA	NA	NA	NA
ERV_1004087_MLT1F	0	NA	NA	NA	NA	NA
ERV_1004102_LTR8A	0.032542077	0.014116036	3.349761661	0.004214042	0.996637691	NA
ERV_1004107_MLT1I	0	NA	NA	NA	NA	NA
ERV_1004112_LTR40b	0	NA	NA	NA	NA	NA
ERV_1004116_MLT1J1,MLT1J1-int	0	NA	NA	NA	NA	NA
ERV_1004119_MamGypLTR1c	0	NA	NA	NA	NA	NA
ERV_1004130_MLT1L	0	NA	NA	NA	NA	NA
ERV_1004131_ERV3-16A3_I-int	0	NA	NA	NA	NA	NA
ERV_1004132_MLT1H1,MLT1H1-int	0	NA	NA	NA	NA	NA
ERV_1004138_LTR2	0	NA	NA	NA	NA	NA
ERV_1004140_MLT1A0,MLT1A0-int	0	NA	NA	NA	NA	NA
ERV_1004141_LTR35	0.014859045	-0.048609132	3.349761661	-0.014511221	0.988422127	NA
ERV_1004147_LTR67B	0.01740587	-0.291667654	3.349761661	-0.087071166	0.930614944	NA
ERV_1004150_MLT1J	0.01740587	-0.291667654	3.349761661	-0.087071166	0.930614944	NA
ERV_1004154_MLT1A0	0.04734184	-0.409275842	3.349761661	-0.122180586	0.902756002	NA
ERV_1004157_MLT1H2	0.01740587	-0.291667654	3.349761661	-0.087071166	0.930614944	NA
ERV_1004160_LTR16E2	0.033735823	-0.228942487	3.349761661	-0.068345903	0.945510284	NA
ERV_1004166_LTR7	0.02579421	-0.228942487	3.349761661	-0.068345903	0.945510284	NA
ERV_1004170_LTR8A	0.079766227	-0.769941152	2.843633483	-0.270759631	0.78657591	NA
ERV_1004176_MSTB	0.01740587	-0.291667654	3.349761661	-0.087071166	0.930614944	NA
ERV_1004177_MER9a2	0.01740587	-0.291667654	3.349761661	-0.087071166	0.930614944	NA
ERV_1004180_LTR16A	0.01740587	-0.291667654	3.349761661	-0.087071166	0.930614944	NA
ERV_1004183_PABL_A-int	0.01740587	-0.291667654	3.349761661	-0.087071166	0.930614944	NA
ERV_1004188_LTR16D2	0.01740587	-0.291667654	3.349761661	-0.087071166	0.930614944	NA
ERV_1004195_MER110	0.01740587	-0.291667654	3.349761661	-0.087071166	0.930614944	NA
ERV_1004240_MER4D1	0.029498725	-0.228942487	3.349761661	-0.068345903	0.945510284	NA
ERV_1004241_MER39	0.029498725	-0.228942487	3.349761661	-0.068345903	0.945510284	NA
ERV_1004243_MSTB	0.029498725	-0.228942487	3.349761661	-0.068345903	0.945510284	NA
ERV_1004247_MLT1J	0.029498725	-0.228942487	3.349761661	-0.068345903	0.945510284	NA
ERV_1004248_MLT1F2	0.029498725	-0.228942487	3.349761661	-0.068345903	0.945510284	NA
ERV_1004291_MamRep605	0.027835956	0.014116036	3.349761661	0.004214042	0.996637691	NA
ERV_1004319_MST-int	0.072552781	-0.040762439	2.8877258	-0.014115758	0.988737629	NA
ERV_1004323_MSTB1,MSTB1-int	0.08361223	-0.221091865	2.124203177	-0.104082259	0.91710407	NA
ERV_1004340_MER41A	0.068823821	-0.040759104	2.494947815	-0.016336656	0.986965814	NA
ERV_1004341_MLT1C	0.068823821	-0.040759104	2.494947815	-0.016336656	0.986965814	NA
ERV_1004343_LTR16A	0.068823821	-0.040759104	2.494947815	-0.016336656	0.986965814	NA
ERV_1004347_LTR26D	0.068823821	-0.040759104	2.494947815	-0.016336656	0.986965814	NA
ERV_1004352_MLT1A	0.659464055	-0.467978795	0.747690993	-0.625898665	0.53138141	NA
ERV_1004353_MER77B	0.068823821	-0.040759104	2.494947815	-0.016336656	0.986965814	NA
ERV_1004396_THE1B	0.478928147	-0.553927372	0.736093238	-0.752523381	0.451736374	NA
ERV_1004432_LTR16E1	0.306264169	0.725698186	1.029312663	0.705031825	0.480790431	NA
ERV_1004483_LTR81A	0.217363078	-0.613228682	1.460982581	-0.419737162	0.674677474	NA
ERV_1004485_THE1A-int,THE1A	2.30363741	-0.838702336	0.508181292	-1.650399865	0.098861179	0.692908433
ERV_1004489_MLT1A0	0.581315152	-1.345431945	0.664539003	-2.024609449	0.042907483	NA
ERV_1004573_THE1B	1.785123472	0.065877641	0.538413793	0.12235504	0.902617844	0.989626846
ERV_1004574_MLT1A1	1.644930981	0.274248133	0.559535045	0.490135758	0.624037836	0.945232886
ERV_1004575_MamRep605	1.518721051	0.372516391	0.565623907	0.658593787	0.510156653	0.917704388
ERV_1004644_MLT1F	0.570325748	-0.407163019	0.600454934	-0.678090888	0.497714068	NA
ERV_100475_THE1C	0.053483887	-0.16621732	3.349761661	-0.049620641	0.960424698	NA
ERV_1004766_LTR12_	2.884421583	-0.073642657	0.449306551	-0.163902922	0.869807567	0.984390821
ERV_1004790_LTR13A	2.745765945	-0.137336413	0.406111813	-0.338173892	0.735232149	0.965486173
ERV_1004807_THE1C-int,THE1C	47.45185403	-0.036261109	0.262785518	-0.137987471	0.89025032	0.987497629
ERV_100483_LTR06	0.097537937	0.021967279	2.382231941	0.009221301	0.99264257	NA
ERV_1004854_LTR33A	1.946975524	0.045004755	0.404625408	0.111225728	0.911437351	0.99026085
ERV_1004860_HERVL18-int,LTR18B	16.26045337	0.330139942	0.292625773	1.128198442	0.259236122	0.817342838
ERV_1004923_MLT1F2	41.03951389	0.027070933	0.227651728	0.118913803	0.905343646	0.989659036
ERV_1004931_MLT1A0	0.222566712	-0.45315089	1.105996898	-0.409721664	0.682010136	NA
ERV_1004941_MSTB2	0.20509304	-0.51533233	1.101664137	-0.46777626	0.639944599	NA
ERV_1004942_LTR82A	0.249058411	-0.557114624	0.964241944	-0.577774725	0.563416222	NA
ERV_1004956_MLT1A0	0.163049533	-0.393583733	1.31435672	-0.299449706	0.764596941	NA
ERV_1004958_LTR47B	0.163049533	-0.393583733	1.31435672	-0.299449706	0.764596941	NA
ERV_100495_LTR16E1	0.085113813	-0.040761778	2.814274011	-0.014483941	0.988443891	NA
ERV_1004967_MER41B	0.178792633	-0.330857719	1.201749798	-0.275313314	0.783075537	NA
ERV_1004968_MLT1A0	0.181867309	-0.330857715	1.199735949	-0.275775445	0.782720545	NA
ERV_100496_MER88	0.137530577	0.210144473	2.306665348	0.091103147	0.927410632	NA
ERV_1004973_LTR82A	0.184758637	-0.088355749	1.197856441	-0.073761551	0.941200121	NA
ERV_1004979_LTR42	0.185069919	-0.330857711	1.197677677	-0.276249376	0.782356536	NA
ERV_1004980_MLT2D	0.178331148	-0.089517289	1.314760369	-0.068086391	0.945716863	NA
ERV_1004985_THE1C-int,THE1C	0.203731041	-0.026510189	1.102769101	-0.024039655	0.980820977	NA
ERV_1004986_MLT1D	0.197316164	-0.268662176	1.106160299	-0.242878158	0.808099786	NA
ERV_100498_MSTD	0.085113813	-0.040761778	2.814274011	-0.014483941	0.988443891	NA
ERV_1005004_MSTD	6.445870387	-0.167396473	0.247375169	-0.676690688	0.498602226	0.91444224
ERV_1005007_MLT1L	4.493456871	-0.503532996	0.249689623	-2.016635651	0.04373355	0.594656561
ERV_100502_LTR67B	0.085113813	-0.040761778	2.814274011	-0.014483941	0.988443891	NA
ERV_100503_MLT2C1	0.163466626	0.273584886	2.003675232	0.136541532	0.891393194	NA
ERV_100504_LTR71A	0.163466626	0.273584886	2.003675232	0.136541532	0.891393194	NA
ERV_1005080_MER66B	5.621809753	0.061366568	0.290465086	0.21127003	0.832676568	0.980620967
ERV_10050_MER11C	1.348969346	0.270051885	0.496326184	0.544101628	0.58637154	0.937159696
ERV_1005135_LTR78	0.500521066	-0.32770885	0.705796376	-0.464310757	0.642425118	NA
ERV_1005144_LTR88b	0.127305135	0.084697001	1.790191715	0.047311693	0.962264809	NA
ERV_100514_MER57E1	0.069813839	-0.103492152	3.349761661	-0.030895378	0.975352976	NA
ERV_1005167_HUERS-P1-int,LTR8	0.17298458	0.029814244	1.425503923	0.02091488	0.983313557	NA
ERV_1005180_MLT1F2	0.100004877	-0.040758095	2.363314057	-0.017246161	0.986240236	NA
ERV_1005196_MLT1B	0.100004877	-0.040758095	2.363314057	-0.017246161	0.986240236	NA
ERV_1005199_MLT1C	0.144631471	-0.09563792	1.587004276	-0.060263177	0.951946029	NA
ERV_1005203_MLT2A1	0.100004877	-0.040758095	2.363314057	-0.017246161	0.986240236	NA
ERV_1005207_MLT1A0	0.100004877	-0.040758095	2.363314057	-0.017246161	0.986240236	NA
ERV_1005209_HERV16-int	0.231363124	-0.44451826	1.019323819	-0.436091311	0.662770481	NA
ERV_1005212_LTR16,ERV3-16A3_I-int	0.115866771	0.021969796	2.034814567	0.010796952	0.991385446	NA
ERV_1005213_ERVL-int	0.153703264	0.21014959	1.58803041	0.13233348	0.894720527	NA
ERV_1005214_MLT1A0	0.100004877	-0.040758095	2.363314057	-0.017246161	0.986240236	NA
ERV_1005215_LTR16C	0.100004877	-0.040758095	2.363314057	-0.017246161	0.986240236	NA
ERV_1005230_MLT1C	0.064170559	0.076841203	3.349761661	0.022939305	0.981698688	NA
ERV_1005232_MLT1C	0.064170559	0.076841203	3.349761661	0.022939305	0.981698688	NA
ERV_1005236_MamGypLTR3	0.023706794	-0.048609132	3.349761661	-0.014511221	0.988422127	NA
ERV_100523_MLT2A1	0.053483887	-0.16621732	3.349761661	-0.049620641	0.960424698	NA
ERV_1005240_MLT1H	0.038833906	-0.228942487	3.349761661	-0.068345903	0.945510284	NA
ERV_1005241_MER65D	0.038833906	-0.228942487	3.349761661	-0.068345903	0.945510284	NA
ERV_1005242_MLT1L	0.038833906	-0.228942487	3.349761661	-0.068345903	0.945510284	NA
ERV_100524_MER31B	0.053483887	-0.16621732	3.349761661	-0.049620641	0.960424698	NA
ERV_1005252_MER34A	0.038833906	-0.228942487	3.349761661	-0.068345903	0.945510284	NA
ERV_1005257_LTR16E2	0.050848047	-0.16621732	3.349761661	-0.049620641	0.960424698	NA
ERV_1005265_MLT1D	0.038833906	-0.228942487	3.349761661	-0.068345903	0.945510284	NA
ERV_1005273_MLT1L	0.090955636	-0.464154051	2.406868431	-0.192845627	0.847079869	NA
ERV_1005280_MamGypLTR1a	0.053692951	-0.16621732	3.349761661	-0.049620641	0.960424698	NA
ERV_1005300_LTR51	0.099462498	0.021969519	2.075891552	0.010583173	0.991556008	NA
ERV_1005307_MamGypLTR3a	0.099462498	0.021969519	2.075891552	0.010583173	0.991556008	NA
ERV_1005308_MLT2D	0.554297403	0.00528533	0.662787219	0.0079744	0.993637417	NA
ERV_1005324_MLT1A0	0.099462498	0.021969519	2.075891552	0.010583173	0.991556008	NA
ERV_1005326_MLT1A0	0.099462498	0.021969519	2.075891552	0.010583173	0.991556008	NA
ERV_100532_MamRep605	0.097319501	0.265017837	3.264994852	0.08116945	0.935307195	NA
ERV_100533_MER68	0.094794002	0.265023791	2.776336862	0.095458082	0.923950984	NA
ERV_1005343_MLT1H2	0.154952302	0.570128318	1.807125784	0.315489007	0.752390397	NA
ERV_1005350_LTR37-int,LTR37A	0.248527942	0.739330885	1.072717401	0.689213099	0.490689175	NA
ERV_1005354_MLT1H	0.159667415	0.389990256	1.63006791	0.239247858	0.810913395	NA
ERV_1005375_LTR33A_	0.101613667	-0.158366035	2.08085414	-0.076106264	0.939334556	NA
ERV_1005394_LTR104_Mam	0.073086275	-0.283819378	2.472970042	-0.114768628	0.908628516	NA
ERV_1005408_MLT1L	1.390445789	-0.149642796	0.496862805	-0.301175284	0.763280836	0.970622143
ERV_1005411_MLT1L	5.683147075	0.39139464	0.375125901	1.043368742	0.296777545	0.836869996
ERV_1005422_THE1B	2.195808322	0.740688648	0.454808637	1.628572079	0.103403639	0.699454449
ERV_100542_MLT1A	0.053138244	0.076841203	3.349761661	0.022939305	0.981698688	NA
ERV_1005431_LTR28C	3.273730523	0.187956967	0.423821367	0.443481575	0.657417443	0.9521677
ERV_1005435_MLT1A	2.079835679	0.282728124	0.449163366	0.629454994	0.529051224	0.922965591
ERV_1005442_LTR35	1.991302847	0.042109229	0.436494538	0.096471377	0.923146206	0.991904194
ERV_1005444_MER41E	1.804597759	0.478650479	0.521617464	0.917627403	0.358813966	0.863966555
ERV_1005457_MLT1I	2.169538634	1.069867262	0.453316534	2.360088773	0.018270562	0.499809802
ERV_1005490_LTR86A1	2.213698014	0.100123812	0.431550228	0.232009638	0.816530528	0.977937548
ERV_1005500_LTR32	2.619773755	0.220766844	0.421048267	0.52432669	0.600051336	0.940352606
ERV_1005502_LTR32	3.337582919	0.280319464	0.390502263	0.717843379	0.472853863	0.90656368
ERV_1005512_MLT1O	4.504432071	0.232161932	0.411725955	0.5638749	0.572839273	0.933957879
ERV_1005513_MLT1A	3.111794148	-0.04062227	0.370056788	-0.109773071	0.912589349	0.99032347
ERV_1005517_LOR1b	3.595125384	0.159640051	0.380514373	0.419537504	0.674823351	0.955175476
ERV_1005518_LTR28	4.646924673	0.30787	0.4046023	0.760920044	0.446704826	0.898827106
ERV_100551_MamGypLTR2b	0.038356775	0.014116036	3.349761661	0.004214042	0.996637691	NA
ERV_1005529_MLT1H	2.534174025	0.001821147	0.408555765	0.004457524	0.996443422	0.999795943
ERV_1005539_LTR1B0	3.286051241	0.126622365	0.394315136	0.321119718	0.748119668	0.967669646
ERV_1005543_THE1B	1.630488039	0.377313421	0.457681235	0.824402209	0.40971106	0.884505392
ERV_1005551_MLT1G3	2.182209329	0.542777502	0.455147911	1.192529922	0.233053525	0.80418543
ERV_1005558_MLT1B	2.192811408	0.605824978	0.471677442	1.284405242	0.1990002	0.781811327
ERV_1005570_MLT2A1	1.654935498	0.645326298	0.541910435	1.19083571	0.233718087	0.804444147
ERV_1005611_MLT1A	1.588382551	-0.756685144	0.540739641	-1.399352086	0.161707427	0.754738785
ERV_1005631_MLT1F2	1.839181728	-0.069375473	0.515282541	-0.134635791	0.892899842	0.988058905
ERV_1005640_LTR12C	1.586729698	-0.188495868	0.658277424	-0.286347155	0.774612245	0.972429114
ERV_100565_HERV16-int	0.098148115	0.26502396	2.761240454	0.095980037	0.923536428	NA
ERV_1005678_LTR40b,HERVL40-int	1.128528594	0.32396791	0.878364663	0.368830764	0.712253872	NA
ERV_1005684_LTR16B2	0.557472978	0.093816228	0.903894033	0.103791179	0.917335067	NA
ERV_1005685_LTR1B	0.949741013	-0.08024909	0.897075045	-0.089456385	0.928719214	NA
ERV_1005709_LTR2	0.362163118	0.244310422	1.035041199	0.236039321	0.813402158	NA
ERV_1005721_LTR16B2	0.535006169	-0.303744718	1.174785012	-0.25855345	0.795979804	NA
ERV_1005725_MLT1A0	0.239731684	-0.008730552	1.633369625	-0.005345117	0.995735234	NA
ERV_1005738_MSTD	0.426044026	0.710569284	1.462974414	0.485701785	0.627178618	NA
ERV_1005740_LOR1a,LOR1-int	1.443280596	0.102941987	0.8971599	0.114742073	NA	NA
ERV_1005742_MER49	0.303814767	0.495211534	1.403291264	0.352892907	0.724168728	NA
ERV_1005745_MSTA	0.416920041	-0.392560281	1.384672195	-0.283504126	0.776790419	NA
ERV_1005748_LOR1b	0.352549124	0.015404578	1.361145088	0.011317366	0.990970241	NA
ERV_1005749_LTR8A	0.494739468	0.181242855	1.317428191	0.137573233	0.890577712	NA
ERV_1005753_LTR1B	0.599160085	0.236446297	1.272046245	0.185878696	0.852539889	NA
ERV_1005754_MER41A	0.495073098	-0.054342154	1.172425313	-0.046350205	0.963031124	NA
ERV_1005766_MLT1K,MLT1K-int	1.490364179	0.224975992	0.825819402	0.272427593	NA	NA
ERV_1005768_MLT1C	0.327956658	0.065709683	1.540807871	0.042646253	0.965983524	NA
ERV_100576_MLT1C	0.218923948	0.04005083	1.210724363	0.033080056	0.973610747	NA
ERV_1005770_LTR79	0.461758583	-0.663238604	0.998095082	-0.66450443	0.506367514	NA
ERV_1005771_LTR88c	0.407615275	0.164683979	1.281231134	0.12853573	0.897725025	NA
ERV_1005778_MER31A	1.190869311	-0.726487454	0.676919269	-1.073226141	0.283169665	0.828253031
ERV_1005782_LTR33	0.372004115	0.211020455	1.245828441	0.169381632	0.86549647	NA
ERV_1005791_THE1B	0.269410115	-0.019133817	1.138516042	-0.016805926	0.986591442	NA
ERV_1005792_LTR78	0.328200376	-0.397008623	1.174348675	-0.338067076	0.735312641	NA
ERV_1005797_MSTB1	1.951111159	-0.42606176	0.542769632	-0.784977152	0.432466965	0.893545903
ERV_1005809_MLT1A	0.763171506	-1.22556161	0.839679642	-1.45955856	0.144411435	NA
ERV_1005820_MER57B1	0.526811481	0.248836208	1.009078804	0.246597398	0.805219818	NA
ERV_1005823_MSTB2	0.671259962	-0.313913411	1.008823037	-0.311167964	0.755672936	NA
ERV_1005828_MSTA	0.192367701	-0.703967417	1.281195234	-0.54946147	0.582688799	NA
ERV_1005843_LOR1b	1.639443207	-0.120935634	0.690482462	-0.175146569	0.860964467	0.983453336
ERV_100586_THE1B	0.038356775	0.014116036	3.349761661	0.004214042	0.996637691	NA
ERV_1005878_MER57B2	0.816635431	-0.302299067	0.928486346	-0.325582674	0.744740123	NA
ERV_1005882_MLT1M	0.899161004	0.513882186	0.849488561	0.604931261	0.545224671	NA
ERV_1005886_MLT1H	1.478064599	-0.180419296	0.774317941	-0.233004153	0.815758181	0.977937548
ERV_1005890_MLT1A1	1.474114411	-0.465425645	0.712633088	-0.653106981	0.513687312	0.918303492
ERV_1005893_MLT1H1	1.299461918	0.441033804	0.744581832	0.592324155	0.553633544	0.929561521
ERV_10058_THE1C	20.59173318	0.099116075	0.167866378	0.590446261	0.554891504	0.929883359
ERV_1005900_MER21B	3.567082848	-0.028539121	0.551930781	-0.05170779	0.95876153	0.995245159
ERV_1005905_MER57B1	1.107499496	0.19573241	0.844994631	0.23163746	0.81681961	NA
ERV_1005915_LTR12C	1.265992858	-0.665158006	0.496884954	-1.338655961	0.180682699	0.769446376
ERV_1005918_MER51B	0.597768993	-0.431130255	0.692130455	-0.622903171	0.533348154	NA
ERV_100591_MLT1J2	0.038356775	0.014116036	3.349761661	0.004214042	0.996637691	NA
ERV_1005921_MLT1G	3.287611439	-0.145631692	0.516904712	-0.281737984	0.778144427	0.972740579
ERV_1005924_LOR1b	0.154433194	-0.581761503	1.576590003	-0.368999868	0.712127823	NA
ERV_1005936_MLT1O	0.114106951	-0.526879219	2.319571001	-0.227145114	0.820310905	NA
ERV_1005945_MLT1E2	0.123155519	-0.158367404	2.31568897	-0.068388892	0.945476064	NA
ERV_1005946_THE1D	0.115454134	-0.2210914	2.035759887	-0.108603869	0.913516692	NA
ERV_1005957_LTR45C	0.1116837	-0.401426185	1.818871297	-0.220700709	0.825325479	NA
ERV_1005959_MER39	0.108852605	-0.464152647	2.051461319	-0.226254642	0.821003374	NA
ERV_1005960_LTR12F	0.148560762	-0.519035827	1.59410778	-0.325596445	0.744729702	NA
ERV_1005961_MLT1E2	0.091325357	-0.526879509	2.39419733	-0.220065198	0.825820378	NA
ERV_1005962_MER84	0.091325357	-0.526879509	2.39419733	-0.220065198	0.825820378	NA
ERV_1005965_MSTB1	0.050814477	-0.346548513	3.053079725	-0.113507849	0.90962794	NA
ERV_1005973_LTR48B	0.146729717	-0.213247825	1.45077161	-0.146989246	0.883140509	NA
ERV_1005982_LTR48B	0.050814477	-0.346548513	3.053079725	-0.113507849	0.90962794	NA
ERV_1006000_MER4B	0.024707356	-0.47200101	3.349761661	-0.140905849	0.887944322	NA
ERV_1006005_MER39	0.040978395	-0.409275842	3.349761661	-0.122180586	0.902756002	NA
ERV_100600_MLT1H	0.038356775	0.014116036	3.349761661	0.004214042	0.996637691	NA
ERV_1006012_MER4CL34	0.035739041	-0.652334365	3.349761661	-0.194740531	0.84559608	NA
ERV_1006015_LTR23	0.024707356	-0.47200101	3.349761661	-0.140905849	0.887944322	NA
ERV_1006030_MSTB	0.053005682	-0.346548363	3.031341138	-0.114321796	0.908982705	NA
ERV_1006031_MLT1B	0.042113226	-0.652334365	3.349761661	-0.194740531	0.84559608	NA
ERV_1006032_MLT1E3	0.091533575	-0.769940099	2.393418306	-0.32169057	0.747687123	NA
ERV_1006039_MLT1C	0.036711543	-0.228942487	3.349761661	-0.068345903	0.945510284	NA
ERV_1006048_MLT1J2	0.036711543	-0.228942487	3.349761661	-0.068345903	0.945510284	NA
ERV_1006068_LTR16C	7.449917273	0.332268538	0.275641715	1.205436333	0.228034902	0.800360919
ERV_1006089_LTR79	0.893555626	0.517709917	0.596740334	0.867563139	0.385633533	NA
ERV_1006090_MER95	1.263970358	-0.18327364	0.529801471	-0.345928901	0.729396148	0.965176358
ERV_1006093_MLT1B	1.252409827	0.102061054	0.511478074	0.199541405	0.841839258	0.981630246
ERV_1006097_ERVL-B4-int	1.989970804	0.109211844	0.498582241	0.219044793	0.826615155	0.979630352
ERV_1006099_HERVL-int	1.326271421	-0.114346604	0.494805958	-0.231093829	0.817241909	0.978167578
ERV_1006100_MLT1N2-int,MLT1N2	3.046726063	0.514874702	0.41943694	1.227537808	0.219620521	0.795714054
ERV_1006101_MER51A	1.357433206	0.509177856	0.649461025	0.784000635	0.433039738	0.89390031
ERV_1006116_MLT1A	1.721183861	0.475496295	0.525441823	0.904945655	0.365494178	0.866165847
ERV_1006119_MLT1L	2.380564345	-0.463627538	0.406724001	-1.139907007	0.254325046	0.814910437
ERV_100612_LTR7,HERVH-int	0.480142477	-0.120645013	0.797495208	-0.151279922	0.879754907	NA
ERV_100615_MLT1J	0.083396449	-0.040761859	2.823440969	-0.014436944	0.988481385	NA
ERV_1006168_LTR89	0.814424155	0.251222643	0.638713817	0.39332583	0.694078843	NA
ERV_100616_THE1B	0.096950194	0.021964033	2.766556325	0.007939124	0.993665562	NA
ERV_1006172_MLT1C	0.773108906	-0.186826711	0.585314368	-0.319190372	0.749582157	NA
ERV_1006177_MER21C	0.97573023	1.178229443	0.681139819	1.729790875	0.083667645	NA
ERV_1006178_MER61C	0.74463423	1.106920011	0.70332621	1.57383586	0.115525401	NA
ERV_1006181_THE1D-int,THE1D	3.655834147	0.397898194	0.405378335	0.981547752	0.326322698	0.850504312
ERV_1006182_MLT2B4	0.727771025	0.639410814	0.729488163	0.876519794	0.38074752	NA
ERV_1006185_MLT1K	0.635525768	0.537122235	0.728730051	0.737066126	0.461082138	NA
ERV_1006198_MLT1C	1.388065072	0.487459343	0.501807594	0.971406868	0.33134571	0.852191139
ERV_100621_LTR41	0.050370916	0.076841203	3.349761661	0.022939305	0.981698688	NA
ERV_1006229_MLT1J1	0.117019927	0.327756528	2.04310596	0.160420719	0.872549669	NA
ERV_1006233_MER21C	0.108206008	-0.095639109	1.837143837	-0.052058585	0.958482012	NA
ERV_1006234_LTR1D	0.170263638	0.157147869	1.610704317	0.097564691	0.922277963	NA
ERV_1006243_MER89	0.08404186	-0.221096281	2.829903204	-0.078128567	0.937725784	NA
ERV_1006244_MLT1A1	0.182197654	0.214848871	1.212038417	0.177262427	0.859302262	NA
ERV_1006248_MER57B1	0.020481195	0.014116036	3.349761661	0.004214042	0.996637691	NA
ERV_1006254_MSTC	0.040020676	0.076841203	3.349761661	0.022939305	0.981698688	NA
ERV_1006256_MLT1D	0.11490853	0.147422456	1.823868781	0.08082953	0.935577523	NA
ERV_1006257_MLT1C	0.09344497	0.021967164	2.396853135	0.009165002	0.992687489	NA
ERV_1006258_MLT1B	0.103067015	-0.401428395	2.374157826	-0.169082439	0.865731798	NA
ERV_1006263_MLT1A1	0.043043178	0.139566371	3.349761661	0.041664567	0.966766101	NA
ERV_1006266_MER34A1	0.271952284	-0.113064591	1.368799407	-0.082601286	0.934168579	NA
ERV_1006271_LTR62	0.050394092	0.139566371	3.349761661	0.041664567	0.966766101	NA
ERV_1006272_MER34A	0.080259126	0.265022888	2.855819305	0.092801	0.926061656	NA
ERV_1006276_LTR45C	0.024516979	0.014116036	3.349761661	0.004214042	0.996637691	NA
ERV_1006277_LTR85a	0.012092855	-0.048609132	3.349761661	-0.014511221	0.988422127	NA
ERV_1006280_MSTD	0.024346664	0.014116036	3.349761661	0.004214042	0.996637691	NA
ERV_1006285_LTR16E1	0.04598342	0.076841203	3.349761661	0.022939305	0.981698688	NA
ERV_100628_MLT1A0	0.062463771	0.139566371	3.349761661	0.041664567	0.966766101	NA
ERV_1006291_THE1D-int,THE1D	0.116068214	0.452533319	2.072267588	0.218375909	0.827136234	NA
ERV_1006300_LTR86A1	0.012092855	-0.048609132	3.349761661	-0.014511221	0.988422127	NA
ERV_1006312_LTR1F1	0.085536122	0.327755788	2.128454621	0.153987679	0.87761945	NA
ERV_1006318_LTR52	0.061265418	0.202300874	2.538425101	0.079695428	0.936479496	NA
ERV_1006321_LTR2	0.049626939	0.139569822	3.065378209	0.045531028	0.963684044	NA
ERV_1006325_ERVL-E-int	0.074909103	-0.040758862	2.464052474	-0.016541394	0.986802479	NA
ERV_1006327_ERVL-E-int	0.106327968	0.32775631	2.068605228	0.158443141	0.874107621	NA
ERV_1006330_MLT1J2	0.012092855	-0.048609132	3.349761661	-0.014511221	0.988422127	NA
ERV_1006332_MER89	0.036172138	-0.16621732	3.349761661	-0.049620641	0.960424698	NA
ERV_1006337_MLT1C	0.012092855	-0.048609132	3.349761661	-0.014511221	0.988422127	NA
ERV_1006338_MLT1C	0.012092855	-0.048609132	3.349761661	-0.014511221	0.988422127	NA
ERV_1006345_LTR33A	0.110215441	0.327743723	3.214254521	0.101965703	0.918783898	NA
ERV_1006347_MLT1M	0.012092855	-0.048609132	3.349761661	-0.014511221	0.988422127	NA
ERV_100634_LTR44	0.126864741	0.147421033	2.032852807	0.072519285	0.942188658	NA
ERV_1006365_MLT1A1	0.04598342	0.076841203	3.349761661	0.022939305	0.981698688	NA
ERV_1006370_MLT1A1	0.091843988	0.265017282	3.306842057	0.080142105	0.936124236	NA
ERV_1006371_MLT1G3	0.029038138	0.014116036	3.349761661	0.004214042	0.996637691	NA
ERV_100637_MLT1C	0.081125905	-0.283821691	2.835936019	-0.100080428	0.920280473	NA
ERV_1006390_MER70A	0.015127112	-0.291667654	3.349761661	-0.087071166	0.930614944	NA
ERV_1006395_MLT1G	0.090094171	0.265030416	2.103209875	0.126012349	0.89972215	NA
ERV_1006400_MLT1H1	0.04598342	0.076841203	3.349761661	0.022939305	0.981698688	NA
ERV_1006404_LTR37B	0.047566574	0.076841203	3.349761661	0.022939305	0.981698688	NA
ERV_1006407_MLT1B	0	NA	NA	NA	NA	NA
ERV_1006410_MLT1H	0.016945283	-0.048609132	3.349761661	-0.014511221	0.988422127	NA
ERV_1006412_MLT2B4	0	NA	NA	NA	NA	NA
ERV_1006419_MamGypLTR1c	0	NA	NA	NA	NA	NA
ERV_1006428_MLT1B	0.080854095	-0.040766985	3.349761661	-0.012170115	0.990289893	NA
ERV_1006472_LTR9	0.016945283	-0.048609132	3.349761661	-0.014511221	0.988422127	NA
ERV_1006481_MLT1L	0	NA	NA	NA	NA	NA
ERV_1006485_MLT1H1	0.101671695	0.265016706	3.349761661	0.079115093	0.936941079	NA
ERV_1006490_THE1B	0.136181032	-0.095650005	3.349761661	-0.028554272	0.977220083	NA
ERV_1006494_LTR33	0	NA	NA	NA	NA	NA
ERV_1006520_LTR40a	0.175567922	0.455408421	1.808575085	0.251805095	0.801191719	NA
ERV_1006528_LTR88a	0.033243397	0.076841203	3.349761661	0.022939305	0.981698688	NA
ERV_1006530_MLT1J2	0.123983948	0.029808911	2.356688253	0.012648644	0.989908111	NA
ERV_1006537_MLT1D	0.111211837	0.390479157	2.359128389	0.1655184	0.868535968	NA
ERV_1006541_LTR90B	0.088148665	0.084694805	2.120015112	0.039950095	0.968132913	NA
ERV_100654_LTR78	0.468722428	-0.016560959	0.852735899	-0.019420971	0.984505281	NA
ERV_1006551_LTR33	0.098860713	0.327749217	2.772994506	0.118193244	0.905914543	NA
ERV_1006554_LTR33	0.056894343	-0.283825507	3.349761661	-0.08473006	0.932475997	NA
ERV_1006564_MLT2A2	0.113642182	0.390475185	2.723828138	0.143355295	0.886009588	NA
ERV_1006567_LTR81B	0.170562633	0.400366431	1.798315994	0.222634082	0.823820308	NA
ERV_1006574_MER34A1	0.050188679	0.139566371	3.349761661	0.041664567	0.966766101	NA
ERV_1006579_THE1B	0.050835848	0.076841203	3.349761661	0.022939305	0.981698688	NA
ERV_1006580_ERVL-B4-int	0	NA	NA	NA	NA	NA
ERV_1006581_LTR67B	0.012014141	-0.048609132	3.349761661	-0.014511221	0.988422127	NA
ERV_1006594_MLT1J2	0.033890565	0.014116036	3.349761661	0.004214042	0.996637691	NA
ERV_1006598_THE1D	0.076237445	0.202291538	3.349761661	0.06038983	0.951845158	NA
ERV_1006600_MLT1O	0.186398108	0.582564539	3.349725579	0.173914109	0.861932964	NA
ERV_1006601_MLT1F2	0.13556226	0.390467041	3.349761661	0.116565619	0.907204284	NA
ERV_1006603_LTR16E2	0.033890565	0.014116036	3.349761661	0.004214042	0.996637691	NA
ERV_1006607_MLT2A2	0.133177042	0.390469977	3.138503008	0.12441281	0.900988432	NA
ERV_1006611_MLT1I	0.06285449	-0.103492152	3.349761661	-0.030895378	0.975352976	NA
ERV_1006645_MER74B	0.115313107	0.327743935	3.19833153	0.102473409	0.918380918	NA
ERV_1006657_MLT1I	0.243856439	0.598618168	2.974876509	0.201224544	NA	NA
ERV_1006658_THE1A-int,THE1A	1.531589032	2.823190265	2.395566384	1.178506379	NA	NA
ERV_1006660_MLT1I	0.269085108	0.237606084	2.260536847	0.105110467	0.916288154	NA
ERV_1006665_MER34A	0.050835848	0.076841203	3.349761661	0.022939305	0.981698688	NA
ERV_1006675_MLT1D	0.07686182	-0.040762193	2.860650249	-0.014249275	0.988631108	NA
ERV_1006679_LTR16	0.04696353	-0.16621732	3.349761661	-0.049620641	0.960424698	NA
ERV_1006686_MLT1D	0.130375046	0.390469827	3.149651223	0.123972402	0.901337127	NA
ERV_1006692_LTR22E	0.165060927	0.518016388	3.065382386	0.168989158	0.865805169	NA
ERV_1006698_MSTB1	0.392664402	0.556835353	2.076874395	0.268112195	NA	NA
ERV_1006707_MLT1C	0.161197726	0.51801652	3.068810701	0.168800415	0.865953632	NA
ERV_1006713_LTR78	0.033890565	0.014116036	3.349761661	0.004214042	0.996637691	NA
ERV_1006717_LTR16	0.050835848	0.076841203	3.349761661	0.022939305	0.981698688	NA
ERV_1006728_MSTA	0.164614302	0.029803156	3.058553641	0.009744199	0.992225377	NA
ERV_1006738_MER39	0.122361691	0.147415457	2.700178794	0.054594702	0.95646136	NA
ERV_1006740_MLT1A	0.215523418	0.713480294	2.993649005	0.238331312	0.811624138	NA
ERV_1006748_LTR29	0.206158346	0.467211315	1.798785402	0.259737106	0.795066568	NA
ERV_1006749_MLT1G	0.350361946	1.090141256	1.884592321	0.578449378	NA	NA
ERV_1006752_MER41A	0.296139946	0.776791963	2.028235108	0.382989112	0.701727837	NA
ERV_1006759_MER34B-int	0.284487585	0.980271547	3.34954838	0.292657826	NA	NA
ERV_1006760_MER4B	0.216706454	0.713549114	3.349677444	0.213020246	NA	NA
ERV_1006761_LTR8A	0.248778849	0.598615523	2.966293286	0.201805912	NA	NA
ERV_1006775_THE1B-int,THE1B	2.041607022	3.821432519	2.70536435	1.41253895	NA	NA
ERV_1006776_LTR33	0.262615662	0.664093597	2.961289334	0.224258261	NA	NA
ERV_1006782_LTR16A1	0.216706454	0.713549114	3.349677444	0.213020246	NA	NA
ERV_1006792_MLT2A1	0.300486253	1.081349182	2.56852838	0.420999507	NA	NA
ERV_1006794_MLT1F,MLT1F-int	0.660026503	1.764377204	1.857388399	0.949923669	NA	NA
ERV_1006795_LTR8	0.161461405	0.518016801	3.076172402	0.168396544	0.866271327	NA
ERV_1006796_MER57A1	0.098089476	0.265016706	3.349761661	0.079115093	0.936941079	NA
ERV_100680_MLT2E	0.154267556	-0.393584446	1.610323604	-0.244413262	0.806910771	NA
ERV_1006815_MER34C2	0.098089476	0.265016706	3.349761661	0.079115093	0.936941079	NA
ERV_1006816_LTR54	0.131980042	0.390467041	3.349761661	0.116565619	0.907204284	NA
ERV_1006837_MLT1H	0.070677394	-0.040759027	2.485188168	-0.016400781	0.986914657	NA
ERV_1006843_MER21C	0.045853947	-0.16621732	3.349761661	-0.049620641	0.960424698	NA
ERV_1006856_LTR12_	0.045936223	-0.16621732	3.349761661	-0.049620641	0.960424698	NA
ERV_1006864_MLT1J	0.041191402	-0.16621732	3.349761661	-0.049620641	0.960424698	NA
ERV_1006865_LTR48B	0.041191402	-0.16621732	3.349761661	-0.049620641	0.960424698	NA
ERV_1006874_LTR47A	0.015627877	-0.291667654	3.349761661	-0.087071166	0.930614944	NA
ERV_1006878_LTR102_Mam	0.015627877	-0.291667654	3.349761661	-0.087071166	0.930614944	NA
ERV_1006890_LTR37-int,LTR37B	0.306338322	0.466894586	0.80491633	0.580053564	0.561878497	NA
ERV_100689_MamGypLTR2b	0.112068733	0.147418524	2.356615762	0.06255518	0.95012072	NA
ERV_1006903_LTR1E	0.049514976	-0.16621732	3.349761661	-0.049620641	0.960424698	NA
ERV_1006904_MER31A	0.049105831	-0.16621732	3.349761661	-0.049620641	0.960424698	NA
ERV_1006905_THE1B-int,THE1B	0.080979013	-0.040761978	2.836759671	-0.014369204	0.988535429	NA
ERV_1006907_MER31B	0.033243937	-0.228942487	3.349761661	-0.068345903	0.945510284	NA
ERV_1006908_HERVH-int,LTR7Y	0.718768361	1.09150206	1.741033954	0.626927498	NA	NA
ERV_1006910_MLT1A1	0.033243937	-0.228942487	3.349761661	-0.068345903	0.945510284	NA
ERV_1006911_MER92D,MER92-int	0.033243937	-0.228942487	3.349761661	-0.068345903	0.945510284	NA
ERV_1006912_MER49	0.033243937	-0.228942487	3.349761661	-0.068345903	0.945510284	NA
ERV_1006913_LTR37A	0.033243937	-0.228942487	3.349761661	-0.068345903	0.945510284	NA
ERV_1006915_LTR48B	0.064730139	-0.103492152	3.349761661	-0.030895378	0.975352976	NA
ERV_1006923_LTR81C	0.049102262	0.076841203	3.349761661	0.022939305	0.981698688	NA
ERV_1006929_MSTA	0.074815817	-0.103492152	3.349761661	-0.030895378	0.975352976	NA
ERV_1006934_MSTB	0.065510028	-0.103492152	3.349761661	-0.030895378	0.975352976	NA
ERV_1006936_THE1C	0.049102262	0.076841203	3.349761661	0.022939305	0.981698688	NA
ERV_1006945_MLT1L	0.049102262	0.076841203	3.349761661	0.022939305	0.981698688	NA
ERV_1006947_MLT1L	0.049102262	0.076841203	3.349761661	0.022939305	0.981698688	NA
ERV_1006951_MSTB	0.136455655	0.147421167	2.014048962	0.073196417	0.941649818	NA
ERV_1006952_MLT1G	0.049102262	0.076841203	3.349761661	0.022939305	0.981698688	NA
ERV_1006960_MER39	0.049102262	0.076841203	3.349761661	0.022939305	0.981698688	NA
ERV_1006972_MLT1K	0.049102262	0.076841203	3.349761661	0.022939305	0.981698688	NA
ERV_1006979_MLT1H	0.049102262	0.076841203	3.349761661	0.022939305	0.981698688	NA
ERV_1006980_MLT1C	0.049102262	0.076841203	3.349761661	0.022939305	0.981698688	NA
ERV_1006983_MER77	0.085325908	-0.040761768	2.813158209	-0.014489682	0.988439311	NA
ERV_1006987_LTR103_Mam	0.049102262	0.076841203	3.349761661	0.022939305	0.981698688	NA
ERV_1007004_LTR37A	0.01761606	-0.048609132	3.349761661	-0.014511221	0.988422127	NA
ERV_1007005_MamRep605	0.01761606	-0.048609132	3.349761661	-0.014511221	0.988422127	NA
ERV_1007006_LTR53	0.032397529	0.014116036	3.349761661	0.004214042	0.996637691	NA
ERV_1007041_MLT1K	2.161568768	0.533076604	0.702855443	0.758444157	0.448185131	0.899331588
ERV_1007042_MLT1K-int	1.017905409	0.554619018	0.722007658	0.768162237	0.442390806	NA
ERV_1007056_MLT1J	0.89121824	0.44902387	0.752421646	0.596771601	0.550659881	NA
ERV_100705_MLT1F,MLT1F-int	0.805227731	0.019539415	0.754691378	0.025890603	0.979344595	NA
ERV_1007066_MLT1A1	1.10965073	0.488213624	0.732106484	0.666861494	0.504860608	NA
ERV_1007087_LTR40a	0.999419328	0.653608525	0.755245529	0.865425216	0.386805446	NA
ERV_1007098_THE1D	0.937410418	0.392100113	0.780178339	0.502577543	0.615261321	NA
ERV_10070_LTR33	14.0287927	0.265316504	0.177757875	1.492572433	0.135549144	0.73103177
ERV_1007127_MLT1B	0.428511128	0.955286116	0.89578045	1.066428851	0.286229825	NA
ERV_1007168_THE1D	0.62778045	0.23847834	0.68851289	0.346367284	0.729066709	NA
ERV_1007216_MLT1E3	0.517347808	1.854079159	1.155694941	1.604298066	0.108648367	NA
ERV_100722_MLT1J	0.065394914	0.202296607	2.937219759	0.068873501	0.945090312	NA
ERV_100724_LTR16B1	0.198583097	0.531268253	1.221702613	0.434858898	0.66366485	NA
ERV_1007289_MLT1I	0.766208369	0.741910421	0.977088483	0.759307303	0.44766875	NA
ERV_1007303_LTR86A1	0.397077234	0.835103704	0.837893357	0.996670635	0.318924408	NA
ERV_1007341_MSTA	0.481600657	0.679634071	0.975933627	0.696393742	0.486182281	NA
ERV_100735_LTR16B2	0.181230937	0.22137229	1.460622962	0.151560187	0.879533836	NA
ERV_1007383_MER90a	0.762047103	0.910005671	0.915024527	0.994515058	0.319972178	NA
ERV_1007531_MLT1K	0.056695296	-0.103488779	2.999047671	-0.034507214	0.97247269	NA
ERV_1007548_MLT2A2	0.09846421	0.265030623	2.078651691	0.127501218	0.898543709	NA
ERV_1007552_MLT1B	0.06038596	0.139570956	2.965962583	0.047057558	0.962467354	NA
ERV_1007553_MLT1C	0.06038596	0.139570956	2.965962583	0.047057558	0.962467354	NA
ERV_1007562_MLT2B4	0.077913209	0.202301737	2.449928926	0.082574533	0.934189852	NA
ERV_1007564_MLT1D	0.077913209	0.202301737	2.449928926	0.082574533	0.934189852	NA
ERV_1007569_LTR16A	0.06313174	0.139571198	2.944257414	0.04740455	0.962190803	NA
ERV_1007570_THE1C	0.06313174	0.139571198	2.944257414	0.04740455	0.962190803	NA
ERV_1007575_LTR88c	0.06313174	0.139571198	2.944257414	0.04740455	0.962190803	NA
ERV_1007580_MamGypLTR1c	0.097022305	0.265027874	2.384024017	0.11116829	0.911482896	NA
ERV_1007596_MLT1B	0.142636339	-0.032912273	1.601415516	-0.020551988	0.98360304	NA
ERV_1007604_MLT2A1	0.143629306	0.210149519	1.600166675	0.131329769	0.895514444	NA
ERV_1007606_MER72	0.126013246	0.147422585	1.803761217	0.081730654	0.934860901	NA
ERV_1007607_THE1B	0.126013246	0.147422585	1.803761217	0.081730654	0.934860901	NA
ERV_1007609_MER34C_	0.091567593	0.26502767	2.405191729	0.110189831	0.912258827	NA
ERV_1007610_MER4D	0.103581734	0.327756249	2.075658662	0.157904696	0.874531898	NA
ERV_1007611_MER34A1	0.091567593	0.26502767	2.405191729	0.110189831	0.912258827	NA
ERV_1007617_LTR8	0.103581734	0.327756249	2.075658662	0.157904696	0.874531898	NA
ERV_1007618_MER89	0.091567593	0.26502767	2.405191729	0.110189831	0.912258827	NA
ERV_1007632_MLT1K	0.753199273	0.985426567	0.759004937	1.298313778	0.194179534	NA
ERV_1007669_MER50	0.527496923	0.427901341	0.940975687	0.454742186	0.649294727	NA
ERV_1007682_LTR43	1.222645421	1.155534515	0.664041882	1.740153064	0.081832145	0.670536887
ERV_1007697_MER89	0.568242178	0.257472459	0.806593019	0.319209878	0.749567367	NA
ERV_1007699_MSTB1	0.499899126	0.907110317	0.861339019	1.053139702	0.292276969	NA
ERV_1007714_MLT1L	0.61432895	1.231915274	0.943315556	1.305941862	0.191572329	NA
ERV_1007717_MER65C	0.803231244	0.887915857	0.775196527	1.145407425	0.252040424	NA
ERV_1007719_MER65C	0.482295729	0.854909441	0.932261877	0.917027138	0.35912842	NA
ERV_1007724_LTR28B	0.65382582	1.116548498	0.810268709	1.377997799	0.168203968	NA
ERV_1007732_MER39	0.80294017	0.538004076	0.811743093	0.662776291	0.50747384	NA
ERV_1007742_MER21C	0.796766476	1.027371248	0.896584642	1.145872012	0.251848113	NA
ERV_1007746_MER57E1	0.515283036	0.485757096	0.946513682	0.513206629	0.607806789	NA
ERV_1007748_MLT2B1	1.347839495	0.171895103	0.609967297	0.28181036	0.778088927	0.972740579
ERV_1007750_LTR78	1.257294918	0.445003452	0.667292424	0.666879222	0.504849284	0.916306308
ERV_1007757_MLT1C	0.680905638	0.098425868	0.844789872	0.116509289	0.907248924	NA
ERV_1007769_MLT1C	0.56483332	1.297422994	0.798960212	1.623889368	0.104399422	NA
ERV_1007772_THE1D	0.484451964	1.294751193	0.847002417	1.528627507	0.126356813	NA
ERV_1007779_MLT1C	0.567842403	1.33046872	0.782602795	1.700056183	0.089120358	NA
ERV_1007780_MLT1A0	0.502309065	1.347139666	0.848282597	1.588078868	0.112268506	NA
ERV_1007781_MLT1A1	0.519417175	1.396465207	0.81872171	1.705665295	0.088070415	NA
ERV_1007786_MLT1B	0.689608548	1.205535997	0.788159177	1.529559043	0.126125914	NA
ERV_1007787_MSTA	0.562135939	1.099184851	0.764064133	1.438602865	0.150263074	NA
ERV_1007802_LTR48B	0.458612179	0.967146996	0.873302488	1.107459338	0.268095383	NA
ERV_1007803_MER39	0.833217497	0.789391104	0.692964684	1.139150555	0.254640364	NA
ERV_1007807_MLT2D	0.601672528	0.742140823	0.787413507	0.942504563	0.345934376	NA
ERV_1007824_MSTB1	0.852898618	1.537118734	0.734726696	2.092095935	0.036429935	NA
ERV_1007827_MER41B	0.688581097	1.601067347	0.71846965	2.228441168	0.02585111	NA
ERV_1007834_MER66A	0.952283894	0.922055886	0.772361782	1.193813453	0.232550948	NA
ERV_1007840_MSTB1	0.665014074	1.746235459	0.788665405	2.214165154	0.02681742	NA
ERV_1007847_LTR40a	0.623412038	1.013257656	0.834374126	1.214392471	0.224597889	NA
ERV_1007869_MLT1A	0.554256865	0.320230523	0.806179204	0.397220024	0.691205217	NA
ERV_100786_LTR1A2	51.094471	-0.204421433	0.260491959	-0.784751413	0.432599332	0.893620325
ERV_1007874_LTR104_Mam	0.501406316	0.903339488	0.829363377	1.08919626	0.276067348	NA
ERV_1007921_MLT1E	0.015861894	-0.048609132	3.349761661	-0.014511221	0.988422127	NA
ERV_1007927_MLT1H	0.028115703	0.014116036	3.349761661	0.004214042	0.996637691	NA
ERV_1007928_THE1B	0.015861894	-0.048609132	3.349761661	-0.014511221	0.988422127	NA
ERV_1007951_MLT1H1	0.271158521	0.579278151	1.090089649	0.531404139	0.595138754	NA
ERV_1007952_MSTB	0.242946637	0.75893665	1.241074357	0.611515857	0.540858124	NA
ERV_1007954_MLT1H1	0.172249673	0.451783143	1.338474389	0.337535889	0.735712962	NA
ERV_1007981_MLT1A0	0.134875553	-0.338699763	1.599681038	-0.21172956	0.832318025	NA
ERV_1007982_MamGypsy2-I	0.165715806	0.029814215	1.432041443	0.02081938	0.983389738	NA
ERV_1007984_MLT1J2-int,MLT1J2	0.283698898	0.363358875	1.003534816	0.362078993	0.717293002	NA
ERV_1007985_THE1C	0.156345601	0.029814176	1.440963801	0.020690441	0.983492594	NA
ERV_1007997_LTR49	0.137805882	-0.519035518	1.44839525	-0.358352126	0.720079813	NA
ERV_1008002_MSTA	0.350711263	0.124862284	0.83179023	0.150112708	0.880675694	NA
ERV_1008003_ERV3-16A3_I-int,LTR16A	0.327360752	0.305869636	0.930697692	0.328645529	0.742423631	NA
ERV_1008006_LTR16A	0.156105625	-0.456309483	1.307655367	-0.348952403	0.727125043	NA
ERV_1008007_MER68	0.353179254	-0.076450894	0.941645052	-0.081188654	0.935291923	NA
ERV_1008010_MER68	0.116881461	-0.644487669	1.8088324	-0.356300379	0.721615626	NA
ERV_1008019_MER41B	0.201915018	0.59753617	1.644912648	0.363263162	0.716408309	NA
ERV_1008020_ERV3-16A3_I-int	0.116288233	-0.032912449	1.638761546	-0.020083733	0.983976577	NA
ERV_1008034_MLT1J	0.690663847	0.112887862	0.70337373	0.160494851	0.872491277	NA
ERV_1008038_LTR81C	0.247039987	0.71105031	1.05019571	0.677064573	0.498364985	NA
ERV_100803_MSTA	6.958395754	0.218320821	0.32597855	0.669739837	0.503023652	0.915640571
ERV_1008041_LTR38B	0.250889299	0.530621284	0.997645066	0.531873812	0.594813396	NA
ERV_1008042_LOR1-int	0.554623584	-0.099856181	0.727156785	-0.137324141	0.890774589	NA
ERV_1008044_LOR1-int	0.249015755	0.467606394	0.978172625	0.478040769	0.632621188	NA
ERV_1008045_MER4D0	0.200067496	0.522033712	1.117253119	0.467247486	0.640322823	NA
ERV_1008047_MLT1G1	0.37221223	1.212120655	0.932708959	1.299570078	0.193748361	NA
ERV_1008050_MLT2B4	0.463008501	-0.294046094	0.756429057	-0.388729243	0.697476448	NA
ERV_1008063_MER73	22.37124827	0.316843177	0.271942865	1.165109358	0.243974729	0.810002564
ERV_1008069_LTR7,HERVH-int	51.47353913	0.094735814	0.278259039	0.340459072	0.73351084	0.965443339
ERV_100806_LTR87	7.184951128	0.157952172	0.328763701	0.480442856	0.630912527	0.946398631
ERV_1008072_MLT1G	14.58034618	0.225607992	0.266256698	0.847332644	0.396809736	0.880276726
ERV_1008086_THE1C	11.60053914	0.382175547	0.282510622	1.352782927	0.176124989	0.766213496
ERV_1008105_LTR85a	2.21087245	0.268577084	0.39311957	0.683194387	0.494484019	0.913766052
ERV_1008108_MER77	1.21438204	0.72340998	0.553458566	1.307071612	0.191188392	0.778686234
ERV_1008110_MER4E	1.579878879	0.739813059	0.529619472	1.396876622	0.162450676	0.755108974
ERV_1008111_LTR22B	0.559296662	0.248937766	0.837068505	0.297392346	0.766166987	NA
ERV_1008122_LTR9B	0.519111374	1.04661637	0.685701776	1.526343385	0.126924369	NA
ERV_1008123_HUERS-P3-int	0.580853771	1.193456392	0.691272696	1.726462507	0.084264239	NA
ERV_1008124_LTR9B	0.746627072	1.58355194	0.677163505	2.338507508	0.019360937	NA
ERV_1008133_THE1B	0.063724313	-0.04075933	2.523579651	-0.016151394	0.987113612	NA
ERV_1008150_LTR75	0.028790822	0.076841203	3.349761661	0.022939305	0.981698688	NA
ERV_1008161_MLT1G1	0.054096113	-0.103488979	3.020955199	-0.034257039	0.972672183	NA
ERV_1008163_MLT1B	0.048105324	0.076841203	3.349761661	0.022939305	0.981698688	NA
ERV_1008165_LTR26	0.118528556	0.45393659	2.368922553	0.191621541	0.848038668	NA
ERV_1008181_THE1D	0.044801245	-0.16621732	3.349761661	-0.049620641	0.960424698	NA
ERV_1008204_THE1C	0.044801245	-0.16621732	3.349761661	-0.049620641	0.960424698	NA
ERV_1008246_ERV3-16A3_I-int,LTR16A	0.044801245	-0.16621732	3.349761661	-0.049620641	0.960424698	NA
ERV_1008250_THE1D	0.207213336	-1.284138809	1.955462067	-0.656693285	0.511378153	NA
ERV_1008267_MLT1I	0.027327573	-0.228942487	3.349761661	-0.068345903	0.945510284	NA
ERV_1008284_LTR47B3	0.088085029	-0.221093545	2.417020402	-0.091473595	0.927116287	NA
ERV_100828_MSTA	7.988341522	-0.033369842	0.359287362	-0.092877861	0.926000594	0.992355893
ERV_1008291_MSTD	0.075760411	-0.769941212	2.867318907	-0.268523048	0.788296736	NA
ERV_1008308_THE1B	0.054959019	-0.346548236	3.012928134	-0.115020412	0.908428943	NA
ERV_1008310_MSTA	0.054959019	-0.346548236	3.012928134	-0.115020412	0.908428943	NA
ERV_1008314_LTR78	0.072432691	-0.283819398	2.476235055	-0.114617309	0.90874846	NA
ERV_1008315_MER61A	0.079651919	-0.283819196	2.442059973	-0.116221223	0.907477218	NA
ERV_1008319_MER41A	0.071366786	-0.52687986	2.481639208	-0.212311225	0.831864239	NA
ERV_1008325_MLT1A1	0.07448807	-0.526879797	2.466088106	-0.21365003	0.830819982	NA
ERV_1008330_MLT1J	0.07448807	-0.526879797	2.466088106	-0.21365003	0.830819982	NA
ERV_1008344_MLT1F1	0.07448807	-0.526879797	2.466088106	-0.21365003	0.830819982	NA
ERV_1008346_MamGypLTR1d	0.07448807	-0.526879797	2.466088106	-0.21365003	0.830819982	NA
ERV_100834_MLT2B3	3.189340045	-0.114955626	0.387768621	-0.296454173	0.76688326	0.971116009
ERV_1008359_THE1B	0.062922743	-0.346547782	2.945865613	-0.117638693	0.906353945	NA
ERV_100835_LTR39	1.81310376	0.038508971	0.47821527	0.080526435	0.935818572	0.993249816
ERV_1008360_MLT1C	0.121182841	-0.095640228	2.044736761	-0.046773859	0.962693464	NA
ERV_1008404_MSTD	0.108531908	-0.158364711	1.825229549	-0.086764271	0.930858888	NA
ERV_1008417_MLT1B	0.086770318	-0.221091809	2.113738404	-0.104597527	0.916695177	NA
ERV_1008421_MSTB	0.158170634	-0.21324737	1.305868769	-0.163299235	0.870282837	NA
ERV_1008426_MSTA	0.1690932	-0.150521617	1.309475008	-0.114948064	0.908486288	NA
ERV_1008427_MLT1C-int,MLT1C	0.349662153	-0.382217532	1.089284017	-0.350888773	0.725671795	NA
ERV_1008431_LTR16D	0.170061092	0.093189027	1.446873538	0.064407168	0.948646022	NA
ERV_1008432_ERVL-B4-int	0.135007588	0.029806249	2.704017971	0.011022948	0.991205138	NA
ERV_1008453_MLT2F	0.094546136	-0.526879463	2.382390426	-0.221155801	0.824971123	NA
ERV_1008459_LTR79	0.102490684	-0.526879356	2.355069422	-0.223721369	0.822974117	NA
ERV_1008467_LTR71A	0.064776557	-0.346547688	2.931840227	-0.118201423	0.905908062	NA
ERV_1008480_MSTB2	0.079943763	-0.283819188	2.440760067	-0.116283117	0.907428166	NA
ERV_1008482_MLT1M	0.172749511	-0.330857526	1.107240841	-0.29881261	0.765083029	NA
ERV_1008485_LTR48B	0.111595527	-0.401426186	1.819046294	-0.220679477	0.825342012	NA
ERV_1008487_MER50	0.121652116	-0.095638979	1.811400291	-0.052798368	0.957892562	NA
ERV_100848_MER11A	4.958237097	-0.121873878	0.360221518	-0.338330367	0.735114242	0.965486173
ERV_1008503_MLT1H	4.566719903	0.042828534	0.358608298	0.119429847	0.904934816	0.989659036
ERV_1008504_MLT1G1	0.944178124	-0.011327096	0.59537562	-0.019025126	0.984821062	NA
ERV_1008507_MLT1J	3.562994411	-0.354494289	0.328414518	-1.07941114	0.280404487	0.826490788
ERV_1008511_MamRep1527	6.530228555	0.172217513	0.307564483	0.559939532	0.575520683	0.934467056
ERV_1008514_MLT1D	4.211516603	-0.415863956	0.288598624	-1.440976921	0.149591203	0.744061549
ERV_1008527_MER41A	2.082915763	1.258098155	0.645736436	1.948315265	0.051377252	0.614211465
ERV_1008532_MER4B	1.640513328	1.985924195	0.705461416	2.815071313	0.004876641	0.396521377
ERV_1008533_MER41B	1.989042259	1.829830286	0.648290506	2.822546791	0.004764387	0.396266985
ERV_1008535_MSTB1	1.959729138	1.796243503	0.705419534	2.546347834	0.010885666	0.448410788
ERV_1008536_MER41B	1.699542879	2.043197349	0.7090624	2.881548012	0.003957269	0.383771765
ERV_1008568_THE1D	1.60756972	1.473760178	0.749761271	1.965639244	0.049340298	0.609385222
ERV_1008575_THE1B	1.166922031	1.314995797	0.841626197	1.562446371	0.11818287	0.715002298
ERV_1008613_MLT1A0	0.105119477	-0.158364746	1.832362782	-0.086426524	0.931127363	NA
ERV_1008617_MSTA	0.392799577	-0.360196326	0.720869524	-0.499669238	0.617307996	NA
ERV_1008624_LTR17,HERV17-int	27.56988581	0.061176133	0.173987539	0.351612153	0.72512915	0.964329661
ERV_100863_MLT1D	0.229579157	-0.697642547	1.196638554	-0.583001897	0.559892023	NA
ERV_1008659_MSTA	13.75388222	-0.027501569	0.189116061	-0.145421645	0.884377976	0.986334062
ERV_1008661_MLT1J	61.9473973	0.07036932	0.157927547	0.445579769	0.655900827	0.951962035
ERV_1008729_MLT1J1	0.043517933	0.076841203	3.349761661	0.022939305	0.981698688	NA
ERV_100872_MLT1A	0.211904412	-0.499960179	1.303850526	-0.383448999	0.701386879	NA
ERV_1008733_MER67C	0.056474549	-0.103488781	2.99922108	-0.034505219	0.97247428	NA
ERV_1008735_MER67C	0.015276892	-0.048609132	3.349761661	-0.014511221	0.988422127	NA
ERV_1008736_MER52D	0.177339008	0.156915292	1.202659778	0.130473551	0.896191778	NA
ERV_1008737_PrimLTR79	0.056643755	-0.103488785	2.999616112	-0.034500676	0.972477903	NA
ERV_1008753_MLT2D	0.056965879	0.139570616	2.996070281	0.04658456	0.962844338	NA
ERV_1008755_LTR14	0.089565054	0.265023453	2.80638235	0.094435975	0.92476284	NA
ERV_1008757_MLT1F2	0.243021555	-0.258760145	0.989049079	-0.261625182	0.793610428	NA
ERV_1008760_LTR79	0.043677087	0.076841203	3.349761661	0.022939305	0.981698688	NA
ERV_1008761_LTR82B	0.046996928	-0.16621732	3.349761661	-0.049620641	0.960424698	NA
ERV_1008788_MLT1E1	0.08760666	0.265030349	2.111043929	0.125544687	0.90009235	NA
ERV_1008797_MLT1D	0.113582748	0.084696847	1.815141104	0.046661302	0.962783173	NA
ERV_1008799_LTR16C	0.464988088	1.0426598	0.964876323	1.08061497	0.279868421	NA
ERV_1008801_ERV3-16A3_I-int	5.711492301	0.309775638	0.74844143	0.413894295	0.678951522	0.956151378
ERV_1008802_THE1C	0.456822781	-0.566226547	1.060275409	-0.534037234	0.593315773	NA
ERV_1008804_MLT1B	0.710698699	-0.103336133	1.050185901	-0.098397944	0.921616307	NA
ERV_1008806_ERV3-16A3_I-int	0.651948421	1.758806347	0.987169196	1.781666561	0.074803623	NA
ERV_1008807_LTR16C	0.996922872	0.972367374	0.81675763	1.190521322	0.233841555	NA
ERV_1008811_MLT1M	0.907082804	0.835142443	0.761414468	1.096830279	0.272715591	NA
ERV_1008812_LTR85c	0.031138786	0.014116036	3.349761661	0.004214042	0.996637691	NA
ERV_1008815_MER4D1	1.410610486	0.730305564	0.974304936	0.749565703	0.453516313	0.900880686
ERV_1008816_THE1D	0.565484516	0.599557129	1.352980316	0.443138101	0.657665848	NA
ERV_1008835_MSTA	0.089216666	-0.22109609	2.802996958	-0.078878462	0.937129294	NA
ERV_1008842_LTR81A	0.475688407	0.032490022	1.512355026	0.021483065	0.982860312	NA
ERV_1008854_LTR67B	0.08063147	0.202291538	3.349761661	0.06038983	0.951845158	NA
ERV_1008856_MLT1I-int,MLT1I	0.600285297	-0.002454993	1.175035458	-0.002089292	0.998332987	NA
ERV_1008860_MSTC	0.124944583	0.21014937	1.625502033	0.129282748	0.897133922	NA
ERV_1008872_LTR40a	0.373662993	1.462695096	1.727016431	0.846949149	0.397023466	NA
ERV_1008874_MER65C	0.319338067	-0.064143448	1.384029639	-0.04634543	0.963034931	NA
ERV_1008879_MER67D	0.122463104	0.147418718	2.333128584	0.063184995	0.949619193	NA
ERV_1008884_LTR78	0.18058777	0.157251823	2.017616821	0.077939389	0.937876267	NA
ERV_1008887_MLT1C	0.603252973	-1.565175979	1.213425073	-1.289882675	NA	NA
ERV_1008888_MSTA	0.285551793	-1.579713581	1.983257272	-0.796524789	0.425727073	NA
ERV_1008889_MSTA	0.122443161	-0.158365764	2.031226447	-0.077965588	0.937855426	NA
ERV_1008892_LTR81B	0.069131625	0.139566371	3.349761661	0.041664567	0.966766101	NA
ERV_1008895_MLT2B1	0.106243523	-0.158374181	3.236251712	-0.048937535	0.960969076	NA
ERV_1008898_LTR79	0.015861894	-0.048609132	3.349761661	-0.014511221	0.988422127	NA
ERV_1008899_MER76-int	0.867320026	-1.336418954	0.844619991	-1.582272463	0.113587384	NA
ERV_1008903_LTR79	0.031489771	-0.228942487	3.349761661	-0.068345903	0.945510284	NA
ERV_1008912_MLT1K	0.104093857	-0.464153855	2.360421872	-0.196640211	0.844109101	NA
ERV_1008916_MLT1L	0.060360719	-0.103488482	2.966168093	-0.034889622	0.972167756	NA
ERV_1008918_MLT2C2	0.094444815	0.021963883	2.783076543	0.007891944	0.993703205	NA
ERV_1008923_MER67C	0.060137056	-0.103488499	2.967994026	-0.034868163	0.972184868	NA
ERV_1008926_LTR37A	0.047936595	-0.16621732	3.349761661	-0.049620641	0.960424698	NA
ERV_1008936_LTR12B	0.106645276	0.084692909	2.368044018	0.035764922	0.971469804	NA
ERV_1008943_MER52A	0.15506333	0.029812478	1.788351636	0.016670367	0.986699588	NA
ERV_1008952_MLT1A0	0.091434593	0.265016706	3.349761661	0.079115093	0.936941079	NA
ERV_1008959_LTR16A	0.047090186	0.076841203	3.349761661	0.022939305	0.981698688	NA
ERV_1008965_MLT2D	0.028810109	-0.228942487	3.349761661	-0.068345903	0.945510284	NA
ERV_1008967_LTR16C	0.10431669	0.08468335	3.349761661	0.025280411	0.979831299	NA
ERV_1008968_MLT1D	0.054970442	-0.103488905	3.012822977	-0.034349481	0.972598468	NA
ERV_1008969_LTR16C	0.04283347	-0.16621732	3.349761661	-0.049620641	0.960424698	NA
ERV_1008973_MER41B	0.116362172	-0.581762608	2.055362264	-0.283046263	0.777141374	NA
ERV_1008974_MER4A1_	0.045940398	-0.409275842	3.349761661	-0.122180586	0.902756002	NA
ERV_100897_LTR88b	0.51252534	-0.398042481	0.927425209	-0.429190922	0.667784289	NA
ERV_1008987_LTR55	0.078343634	-0.28381923	2.447960764	-0.115941086	0.907699233	NA
ERV_1008994_LTR16A	0	NA	NA	NA	NA	NA
ERV_100899_MLT1A0	0.405071155	-0.474238503	0.917545612	-0.516855507	0.605257029	NA
ERV_1009001_MLT1K	0.043456215	-0.409275842	3.349761661	-0.122180586	0.902756002	NA
ERV_1009028_LTR86C	0.031255754	-0.47200101	3.349761661	-0.140905849	0.887944322	NA
ERV_1009031_MLT1C	0	NA	NA	NA	NA	NA
ERV_1009036_LTR16B2	0.011825473	-0.291667654	3.349761661	-0.087071166	0.930614944	NA
ERV_1009038_MLT1E1	0.011825473	-0.291667654	3.349761661	-0.087071166	0.930614944	NA
ERV_1009039_MLT2B3	0.020213814	-0.228942487	3.349761661	-0.068345903	0.945510284	NA
ERV_100903_LTR33	0.558316302	-0.551493445	0.838077756	-0.658045678	0.51050878	NA
ERV_1009044_MSTC	0.059180102	-0.346547984	2.975908082	-0.116451172	0.907294982	NA
ERV_1009050_MLT1K	0.027453351	-0.47200101	3.349761661	-0.140905849	0.887944322	NA
ERV_1009058_LTR79	0.026952585	-0.47200101	3.349761661	-0.140905849	0.887944322	NA
ERV_1009075_LTR26	0.048197281	-0.103492152	3.349761661	-0.030895378	0.975352976	NA
ERV_1009077_MSTD	0.023796359	-0.228942487	3.349761661	-0.068345903	0.945510284	NA
ERV_1009089_THE1B-int,THE1B	0.122008675	-0.032912407	1.629877454	-0.020193179	0.983889269	NA
ERV_1009097_LTR3B_,HERVK3-int	0.203765623	0.215557137	1.599602219	0.134756713	0.892804232	NA
ERV_10090_MLT1J	10.16972686	-0.077800392	0.179338423	-0.433818869	0.664419978	0.953516868
ERV_1009134_THE1D	0.073932676	-0.040758899	2.468795333	-0.016509631	0.986827819	NA
ERV_1009139_MSTC	0.05958078	-0.283819837	2.549031438	-0.111344188	0.911343416	NA
ERV_1009143_MSTB	0.023839614	-0.228942487	3.349761661	-0.068345903	0.945510284	NA
ERV_1009166_MSTB1	0.189180172	0.215625258	1.454297215	0.148267669	0.88213153	NA
ERV_100916_MLT1A	0.192184356	-0.089582238	1.433609039	-0.062487216	0.950174842	NA
ERV_1009170_LTR40A1	0.232831062	0.207744329	1.245537658	0.166790886	0.867534591	NA
ERV_1009173_MLT1A	0.281284345	0.677237702	1.198947939	0.564859975	0.57216901	NA
ERV_1009184_LTR78B	0.990863026	0.459185213	0.744206768	0.617012949	0.537226184	NA
ERV_10091_MER21C	9.90105305	-0.058462962	0.188620365	-0.309950422	0.756598658	0.969120246
ERV_1009217_MLT1B	0.1973564	0.828555601	1.497891542	0.553147926	0.580162121	NA
ERV_1009220_MLT1E2	0.172422421	0.702239348	1.636852605	0.429018071	0.667910073	NA
ERV_1009221_MLT1D	0.244991008	1.037763909	1.684445984	0.61608619	0.537837636	NA
ERV_1009241_THE1C	0.238148448	0.531161631	1.531734034	0.34677145	0.728763028	NA
ERV_1009243_THE1D	0.274190871	0.68409377	1.569249028	0.435937036	0.662882413	NA
ERV_1009244_ERV3-16A3_LTR	0.238148448	0.531161631	1.531734034	0.34677145	0.728763028	NA
ERV_1009257_HUERS-P3b-int	0.238148448	0.531161631	1.531734034	0.34677145	0.728763028	NA
ERV_1009265_LTR78	0.267636261	0.639927643	1.427772433	0.448200027	0.654008843	NA
ERV_1009289_MER110	0.288780978	0.44403191	1.03437465	0.429275707	0.667722593	NA
ERV_1009304_LTR16A	0.306612104	0.532564018	1.060604174	0.502132681	0.615574193	NA
ERV_1009321_THE1B-int,THE1B	0.640308807	0.83239066	0.918662072	0.906090156	0.364888135	NA
ERV_1009340_LTR84a	0.265784452	0.38810672	1.10233648	0.352076455	0.724780926	NA
ERV_1009351_LTR6B	0.07365324	-0.221093937	2.480423717	-0.089135552	0.928974183	NA
ERV_1009354_MER65B	0.036526261	-0.16621732	3.349761661	-0.049620641	0.960424698	NA
ERV_1009359_THE1B	0.036526261	-0.16621732	3.349761661	-0.049620641	0.960424698	NA
ERV_1009367_MLT1A0	0.036526261	-0.16621732	3.349761661	-0.049620641	0.960424698	NA
ERV_100936_THE1B	0.193693343	-0.569895211	1.303512172	-0.437199762	0.661966482	NA
ERV_1009382_MLT1D	0.024507619	0.014116036	3.349761661	0.004214042	0.996637691	NA
ERV_1009383_MLT1A1	0.039323448	0.076841203	3.349761661	0.022939305	0.981698688	NA
ERV_1009387_MER41A	0.024507619	0.014116036	3.349761661	0.004214042	0.996637691	NA
ERV_1009389_MLT1J1	0.024507619	0.014116036	3.349761661	0.004214042	0.996637691	NA
ERV_100938_LTR81B	0.353454583	0.354585401	0.92809969	0.382055294	0.702420351	NA
ERV_1009402_LTR89	0.024507619	0.014116036	3.349761661	0.004214042	0.996637691	NA
ERV_1009413_LTR16A	0.024507619	0.014116036	3.349761661	0.004214042	0.996637691	NA
ERV_100941_LTR79	0.148815471	-0.757652263	1.779397894	-0.425791368	0.670259878	NA
ERV_100942_MLT1J	0.303335255	-0.511756131	0.931244263	-0.54954017	0.582634805	NA
ERV_1009434_MLT1J	0.297948496	0.321460911	1.317257563	0.244038008	0.807201384	NA
ERV_1009449_MLT1E1A	0.125238211	0.210149372	1.625070949	0.129317044	0.897106785	NA
ERV_1009493_MSTA	1.17952072	0.897864515	0.666634369	1.346862022	0.178024675	0.767633195
ERV_10094_MER21C	14.21275426	-0.099826595	0.161803586	-0.616961571	0.537260073	0.925156227
ERV_1009506_MER74A	0.796397475	-0.02961015	0.685407401	-0.043200802	0.965541466	NA
ERV_1009507_ERV3-16A3_I-int	0.37566307	0.326565956	0.909805047	0.358940585	0.719639538	NA
ERV_1009514_MER52D	0.73923549	0.855858735	0.70160234	1.219863001	0.222516814	NA
ERV_1009515_LTR2752	1.290563699	0.712003713	0.600085011	1.186504747	0.235423028	0.804680564
ERV_1009519_PRIMA4_LTR	0.4014231	-0.091475751	0.725943024	-0.126009546	0.899724368	NA
ERV_1009520_MLT2A2	0.299758828	-0.082976004	0.89059465	-0.093169215	0.925769131	NA
ERV_1009538_MLT1C	0.338590785	0.433184182	0.837331239	0.517339091	0.60491947	NA
ERV_1009541_THE1B	0.240470152	0.460582219	0.981040299	0.469483486	0.638724086	NA
ERV_1009550_THE1-int	0.482212252	0.151982458	0.758856513	0.200278254	0.841262969	NA
ERV_1009555_LTR102_Mam	0.841717556	0.083990335	0.611960985	0.137247858	0.890834883	NA
ERV_1009557_MLT2A1	0.619348893	-0.087175054	0.789088493	-0.110475637	0.91203217	NA
ERV_1009570_MLT2B3	0.903544598	0.849780591	0.683020321	1.244151256	0.2134439	NA
ERV_1009582_LTR16B1	0.760534867	0.203877694	0.745696167	0.27340585	0.784541256	NA
ERV_1009592_LTR78	0.611930624	-0.326016741	0.624592179	-0.521967376	0.601693045	NA
ERV_1009605_LTR16A	1.094296733	-0.051370194	0.468456862	-0.109658324	0.912680354	NA
ERV_1009606_MLT2A2	0.917604098	0.833530418	0.585235589	1.424264747	0.154369848	NA
ERV_1009612_MER21C	0.844757574	-0.05140542	0.655877297	-0.078376581	0.937528502	NA
ERV_1009629_LTR24,ERV24_Prim-int	0.889867012	-0.280213774	0.57091341	-0.490816592	0.623556174	NA
ERV_1009630_LTR24B,ERV24B_Prim-int	0.960242059	-0.664053636	0.624875951	-1.062696741	0.287919499	NA
ERV_1009632_LTR49	0.786553566	-0.391548144	0.621004144	-0.630508102	0.528362204	NA
ERV_1009634_MLT1A0	0.777895098	-0.332317982	0.62811449	-0.529072307	0.596755291	NA
ERV_1009657_MLT1A0	1.219332174	-0.35411926	0.579697542	-0.610869004	0.541286307	0.925798614
ERV_1009672_LTR16B1,ERV3-16A3_I-int	3.507752822	0.055005798	0.380129681	0.144702718	0.884945593	0.986459663
ERV_1009698_PABL_A	1.030995051	-0.525901539	0.583349254	-0.901520891	0.367311431	NA
ERV_1009704_MamGypLTR1a	1.02155473	-0.298511866	0.599674773	-0.497789601	0.618632346	NA
ERV_1009727_LTR8B	0.111093597	0.084696817	1.820045585	0.046535547	0.962883402	NA
ERV_1009735_LTR80B	0.09464253	-0.22109168	2.089539045	-0.105808829	0.915734031	NA
ERV_1009753_MER57C1,MER57A-int	0.205748202	0.330183708	1.043336608	0.316469015	0.75164654	NA
ERV_1009783_LTR16C	0.085711857	-0.526881297	2.811136801	-0.187426416	0.851326312	NA
ERV_1009784_MLT1E1A	0.085711857	-0.526881297	2.811136801	-0.187426416	0.851326312	NA
ERV_1009786_LTR84b	0.085711857	-0.526881297	2.811136801	-0.187426416	0.851326312	NA
ERV_1009792_MLT1E2	0.068457189	-0.346550675	3.349761661	-0.103455323	0.917601606	NA
ERV_1009794_MLT1L	0.068457189	-0.346550675	3.349761661	-0.103455323	0.917601606	NA
ERV_1009800_MLT1G3	0.114181206	-0.158367555	2.340167245	-0.067673606	0.946045461	NA
ERV_1009811_MSTA	0.085233869	-0.221096236	2.823586157	-0.078303343	0.937586758	NA
ERV_1009815_LTR33B	0.08938161	-0.221096084	2.802178538	-0.078901498	0.937110972	NA
ERV_1009818_LTR9A1	0.08938161	-0.221096084	2.802178538	-0.078901498	0.937110972	NA
ERV_1009819_MLT1G	0.08885967	-0.221093526	2.414011273	-0.091587611	0.927025695	NA
ERV_1009820_MLT1H	0.076845529	-0.283821861	2.860747998	-0.099212465	0.920969578	NA
ERV_1009825_LTR81C	0.076845529	-0.283821861	2.860747998	-0.099212465	0.920969578	NA
ERV_1009841_LTR33	0.076845529	-0.283821861	2.860747998	-0.099212465	0.920969578	NA
ERV_1009853_HERV16-int	0.036051533	-0.16621732	3.349761661	-0.049620641	0.960424698	NA
ERV_1009862_MSTB1	0.10508133	0.147418302	2.383189602	0.061857563	0.950676262	NA
ERV_1009890_LTR37A	0.011031685	-0.291667654	3.349761661	-0.087071166	0.930614944	NA
ERV_1009892_MSTA	0.077098524	-0.464154298	2.463981611	-0.188375715	0.850582135	NA
ERV_1009895_MLT2C1	0.023045826	-0.228942487	3.349761661	-0.068345903	0.945510284	NA
ERV_1009903_LTR9A1	0.114449566	-0.338700543	1.82474846	-0.185614922	0.852746751	NA
ERV_1009906_LTR45C	0.011031685	-0.291667654	3.349761661	-0.087071166	0.930614944	NA
ERV_1009907_LTR45C	0.011031685	-0.291667654	3.349761661	-0.087071166	0.930614944	NA
ERV_1009915_MER57A1	0.028558933	-0.228942487	3.349761661	-0.068345903	0.945510284	NA
ERV_1009927_MLT2C1	0.011031685	-0.291667654	3.349761661	-0.087071166	0.930614944	NA
ERV_1009931_MER49	0.011031685	-0.291667654	3.349761661	-0.087071166	0.930614944	NA
ERV_1009939_THE1B-int,THE1B	0.030560736	-0.47200101	3.349761661	-0.140905849	0.887944322	NA
ERV_1009948_MLT2B1,ERVL-B4-int	0.058612599	-0.346548016	2.980680991	-0.116264712	0.907442752	NA
ERV_1009955_MLT1N2	0.023567765	-0.228942487	3.349761661	-0.068345903	0.945510284	NA
ERV_1009993_LTR103b_Mam	0.245718537	0.301233331	1.36546545	0.220608534	0.825397256	NA
ERV_1010015_THE1B	0.193872387	-0.139283057	1.479575226	-0.094137192	0.925000177	NA
ERV_1010042_MER89	0.454621097	0.748722668	1.18263847	0.63309514	0.526671516	NA
ERV_1010112_LTR19A	0.126492491	0.147418805	2.322557916	0.063472607	0.949390172	NA
ERV_1010114_LTR1F	0.114918851	0.147418549	2.353659089	0.062633773	0.950058135	NA
ERV_1010118_LTR1D1	0.063120562	-0.103488287	2.944343247	-0.035148173	0.971961588	NA
ERV_1010121_MSTD-int,MSTD	0.05110192	0.076841203	3.349761661	0.022939305	0.981698688	NA
ERV_1010127_LTR9A1	0.05110192	0.076841203	3.349761661	0.022939305	0.981698688	NA
ERV_1010128_MLT1E1A	0.05110192	0.076841203	3.349761661	0.022939305	0.981698688	NA
ERV_1010142_MLT1G1	0.075130201	0.202297356	2.871190436	0.070457659	0.9438294	NA
ERV_1010157_MLT1A0,MLT1A0-int	0.136019664	-0.581761954	1.78734755	-0.325488993	0.744811012	NA
ERV_1010160_MSTB	0.067509686	-0.103488001	2.912097885	-0.035537267	0.97165133	NA
ERV_1010161_MER68	0.067509686	-0.103488001	2.912097885	-0.035537267	0.97165133	NA
ERV_1010171_MamGypLTR1a	0.067509686	-0.103488001	2.912097885	-0.035537267	0.97165133	NA
ERV_1010172_MLT1J1	0.085036935	-0.040758515	2.418980172	-0.016849462	0.98655671	NA
ERV_1010174_LTR16C	0.080045767	-0.040762026	2.842037369	-0.014342537	0.988556704	NA
ERV_1010176_LTR81B	0.067509686	-0.103488001	2.912097885	-0.035537267	0.97165133	NA
ERV_1010179_MLT1A0	0.092059908	0.021967124	2.401921992	0.009145644	0.992702933	NA
ERV_1010186_MamGypLTR1a	0.127170314	0.147422597	1.801786442	0.081820239	0.934789662	NA
ERV_1010198_LTR8A	0.274079623	0.728444241	1.809797564	0.402500398	0.687315795	NA
ERV_1010200_MER67C	0.274079623	0.728444241	1.809797564	0.402500398	0.687315795	NA
ERV_1010203_PRIMA4_LTR	0.319785765	0.922885388	1.530094552	0.60315579	0.546405055	NA
ERV_1010204_MER67C	0.29325801	0.797240871	1.647436816	0.483928041	0.628436939	NA
ERV_1010229_MER57A1	0.236320257	-0.391367101	1.112969938	-0.351642114	0.725106678	NA
ERV_1010243_MLT1F	8.485937501	0.3023553	0.217147293	1.392397284	0.163802126	0.75615663
ERV_1010254_MamRep605	29.84566538	0.056134172	0.26915867	0.208554204	0.834796264	0.980811327
ERV_101025_MER110	0.146132668	-0.275975634	2.007781846	-0.137452998	0.890672742	NA
ERV_1010264_MLT2A2	3.401542187	-0.275161121	0.422518982	-0.651239667	0.514891788	0.918831666
ERV_1010266_MLT1J	1.785262417	-0.228939193	0.472732294	-0.484289301	0.628180568	0.94570978
ERV_1010275_THE1D	0.464873495	0.656183792	0.806400859	0.813719113	0.415805882	NA
ERV_1010278_MLT1D	0.129620006	0.210148177	1.815062637	0.115780124	0.907826803	NA
ERV_1010282_MER41B,MER41-int	0.7921007	1.170049542	0.880756396	1.328459886	0.184026227	NA
ERV_1010289_LTR14B	0.10565208	0.327753517	2.371144802	0.138225855	0.890061922	NA
ERV_1010292_MamGypsy2-I	0.065553828	0.139566371	3.349761661	0.041664567	0.966766101	NA
ERV_1010301_MLT1A	0.031663263	0.014116036	3.349761661	0.004214042	0.996637691	NA
ERV_1010306_MLT1I	0.031663263	0.014116036	3.349761661	0.004214042	0.996637691	NA
ERV_1010313_LTR82B	0.031663263	0.014116036	3.349761661	0.004214042	0.996637691	NA
ERV_1010318_MLT1B	0.031720819	-0.228942487	3.349761661	-0.068345903	0.945510284	NA
ERV_1010331_ERVL-B4-int	0.01471798	-0.048609132	3.349761661	-0.014511221	0.988422127	NA
ERV_1010332_MLT1D	0.043863724	0.076841203	3.349761661	0.022939305	0.981698688	NA
ERV_1010333_MLT1N2	0.01471798	-0.048609132	3.349761661	-0.014511221	0.988422127	NA
ERV_1010343_MLT1G3	0.042345444	0.076841203	3.349761661	0.022939305	0.981698688	NA
ERV_1010359_LTR78	0.153186607	0.273568514	1.784830154	0.153274256	0.878182001	NA
ERV_101035_LTR28C	0.544217201	-0.633942764	0.729599996	-0.868890855	0.384906832	NA
ERV_1010361_MLT1I	0.016945283	-0.048609132	3.349761661	-0.014511221	0.988422127	NA
ERV_1010371_LTR101_Mam	0.058962726	0.139566371	3.349761661	0.041664567	0.966766101	NA
ERV_1010372_LTR16	0.032562588	-0.228942487	3.349761661	-0.068345903	0.945510284	NA
ERV_101037_MER34A1	0.176094439	-0.150523307	1.767176498	-0.085177291	0.932120444	NA
ERV_1010397_MLT2D	0.080849876	0.021963289	2.847396189	0.007713464	0.993845607	NA
ERV_1010402_LTR91	0.095287148	0.084689215	2.788759109	0.030368064	0.975773514	NA
ERV_1010415_MER21C	0.089864775	-0.401428603	2.419941403	-0.165883605	0.86824855	NA
ERV_1010416_MER4E1	0.043470823	-0.16621732	3.349761661	-0.049620641	0.960424698	NA
ERV_1010417_MLT1C	0.087770686	-0.464158754	3.331515452	-0.139323608	0.889194435	NA
ERV_1010425_LTR40b,HERVL40-int,LTR40a	0.094888177	0.084694951	2.099572779	0.040339136	0.967822753	NA
ERV_1010428_MSTB	0.097554292	-0.401428478	2.392560039	-0.167781987	0.866754794	NA
ERV_1010430_MSTB1	0.061229338	-0.04076319	2.969024142	-0.013729491	0.989045795	NA
ERV_1010439_LTR26C	0.096182659	-0.158366118	2.095847477	-0.075561853	0.939767687	NA
ERV_1010443_THE1D-int,THE1D	0.408536901	-0.046553774	0.863440457	-0.053916601	0.95700161	NA
ERV_101044_LTR45	0.174998782	-0.456310073	1.576806942	-0.289388676	0.77228396	NA
ERV_101045_LTR14B	0.146358826	-0.581762456	1.996512488	-0.29138934	0.770753566	NA
ERV_1010462_MER21B	0.092805048	0.084694908	2.10569872	0.04022176	0.96791633	NA
ERV_1010466_MLT2B1	0.078329401	0.021966675	2.458327751	0.008935617	0.992870504	NA
ERV_1010472_LTR82B	0.079934794	0.021966733	2.451117486	0.008961926	0.992849514	NA
ERV_1010473_LTR85b	0.196621738	-0.267511134	1.314138702	-0.20356385	0.838694345	NA
ERV_1010484_LTR47A2	16.36331684	-0.083794048	0.309082008	-0.271106199	0.786309354	0.974113657
ERV_1010487_LTR16A2	16.12917373	-0.146740298	0.310518527	-0.472565356	0.636523304	0.947949248
ERV_1010488_MER57A1	16.10892792	-0.124439312	0.307100596	-0.405207003	0.685325358	0.957585946
ERV_1010496_MSTA	16.17606236	-0.120755547	0.312590305	-0.386306116	0.699269971	0.960847742
ERV_1010504_MLT1L	15.14956629	-0.06907738	0.315183271	-0.219165756	0.82652093	0.979608406
ERV_1010510_MER39	15.82617895	-0.088323343	0.311960264	-0.283123695	0.777082018	0.972679233
ERV_1010514_LTR38A1	6.624581489	-0.22098557	0.356417585	-0.620018707	0.535245471	0.924288108
ERV_1010515_LTR33B	6.30230042	-0.182325032	0.359867371	-0.506645077	0.612403874	0.943084224
ERV_1010528_MLT1C	6.946646748	-0.271287268	0.338002856	-0.802618271	0.422195404	0.889618843
ERV_1010535_LTR82A	6.43294492	-0.16887864	0.363471301	-0.464627165	0.642198476	0.948968391
ERV_101053_LTR39	0.218386231	-0.997458789	1.295476235	-0.769955297	0.441326411	NA
ERV_1010540_LTR82A	6.785020195	-0.2383722	0.3517828	-0.677611869	0.498017818	0.914422977
ERV_1010541_MLT1J1	6.515587075	-0.254406804	0.351935462	-0.72287914	0.469754141	0.905842226
ERV_1010551_LTR107_Mam	6.286635412	-0.22536898	0.362724167	-0.62132331	0.53438692	0.924272341
ERV_1010554_MSTA,MSTA-int	18.21226101	-0.333966821	0.294340995	-1.134625576	0.256532232	0.815636382
ERV_1010557_LTR16A	6.495795993	-0.148617027	0.364642164	-0.407569505	0.683589756	0.95719084
ERV_1010558_LTR12	6.690136057	-0.246342894	0.334370111	-0.736737184	0.46128219	0.903720823
ERV_1010559_LTR12_	6.283225765	-0.166633716	0.36055106	-0.462163988	0.643963726	0.949255006
ERV_1010560_MLT1A1	6.56995055	-0.247389276	0.356243328	-0.694439044	0.487406915	0.911634014
ERV_1010563_MSTA	6.670170821	-0.224991542	0.34252536	-0.656860975	0.511270313	0.917913828
ERV_1010566_THE1B	7.694615762	-0.212318224	0.333105253	-0.637390802	0.523870318	0.921045609
ERV_1010569_MSTD-int,MSTD	9.139212394	-0.275265606	0.341727074	-0.805513015	0.420523699	0.888924331
ERV_1010571_MSTD	6.366768679	-0.166455732	0.367861385	-0.4524958	0.650911846	0.950530059
ERV_1010578_MLT1A0	6.187529991	-0.225046377	0.364365512	-0.617639072	0.536813283	0.924884627
ERV_1010589_LTR48B	6.547984427	-0.086888362	0.346501396	-0.250759054	0.8020004	0.976440499
ERV_1010593_MLT2B1	6.68064226	-0.223384898	0.337721064	-0.661447929	0.508325097	0.917298605
ERV_101059_LTR28C	0.176969901	-0.456310069	1.574862045	-0.289746057	0.772010518	NA
ERV_1010605_MLT1A0	6.819089066	-0.260636216	0.354299647	-0.735637808	0.461951147	0.903837445
ERV_101060_MER34A	0.306810284	-0.624939332	0.919004289	-0.680017862	0.496493151	NA
ERV_1010615_MLT1K	6.986769626	-0.247578517	0.321844547	-0.769248755	0.441745652	0.897465828
ERV_101061_MLT1A0	0.210039631	-0.330857922	1.293357189	-0.255813262	0.798095033	NA
ERV_101063_LTR6B	0.235341123	-0.203860763	1.100692211	-0.185211416	0.853063215	NA
ERV_1010645_LTR16B1	7.643017818	-0.302375863	0.308033962	-0.981631574	0.326281386	0.850504312
ERV_1010664_MLT1H	7.938862855	-0.336077224	0.331126834	-1.014950132	0.310129599	0.843005203
ERV_1010667_MSTB,MSTB-int	15.0556778	-0.321573892	0.297462814	-1.081055773	0.279672305	0.826285155
ERV_1010685_LTR28	10.67614073	-0.252144309	0.311475346	-0.809516108	0.418218341	0.887997283
ERV_1010701_MER57C2	6.377736441	-0.206373548	0.357084755	-0.577939957	0.563304658	0.931609389
ERV_1010719_MLT1J2	0.06677337	-0.103488047	2.917311635	-0.035473772	0.97170196	NA
ERV_1010720_MER21A	0.06677337	-0.103488047	2.917311635	-0.035473772	0.97170196	NA
ERV_1010724_LTR53B	0.062088745	0.139571108	2.952353645	0.047274522	0.962294434	NA
ERV_1010728_THE1B	0.053700405	0.076841203	3.349761661	0.022939305	0.981698688	NA
ERV_101072_ERVL-B4-int	0.159414348	-0.275974651	1.765355536	-0.156328086	0.875774419	NA
ERV_1010749_LTR10G	0.053700405	0.076841203	3.349761661	0.022939305	0.981698688	NA
ERV_1010752_MER4E	0.087428152	0.202302123	2.409305545	0.083966985	0.933082681	NA
ERV_1010754_MER83A-int	0.053700405	0.076841203	3.349761661	0.022939305	0.981698688	NA
ERV_1010755_HERV4_I-int	0.053700405	0.076841203	3.349761661	0.022939305	0.981698688	NA
ERV_1010756_MER51C	0.065525878	-0.103488127	2.926320016	-0.035364597	0.971789015	NA
ERV_1010761_MLT1N2	0.053700405	0.076841203	3.349761661	0.022939305	0.981698688	NA
ERV_1010762_MLT1A0	0.065954214	0.139571432	2.923201651	0.047746084	0.961918606	NA
ERV_1010767_MLT1F	0.062754783	-0.34654779	2.947163139	-0.117586904	0.906394982	NA
ERV_10107_MER39	10.02150669	-0.326537707	0.197147212	-1.6563141	0.097658226	0.691873407
ERV_1010856_MLT1A0	1.222073561	0.162941684	0.501300918	0.325037673	0.745152559	0.967192434
ERV_1010865_MLT1A0	0.164181988	-0.15052163	1.313426809	-0.114602221	0.908760419	NA
ERV_1010879_LTR10F	1.483374604	0.646914425	0.588965842	1.098390398	0.272034054	0.823063585
ERV_1010892_MER41A	0.216471465	0.093227584	1.732338896	0.05381602	0.957081746	NA
ERV_1010923_MamRep605	0.04160593	-0.16621732	3.349761661	-0.049620641	0.960424698	NA
ERV_1010924_MER72	0.03686675	-0.409275842	3.349761661	-0.122180586	0.902756002	NA
ERV_1010930_MLT1L	0.025835066	-0.228942487	3.349761661	-0.068345903	0.945510284	NA
ERV_1010935_MLT1L	0.025835066	-0.228942487	3.349761661	-0.068345903	0.945510284	NA
ERV_1010944_LTR88c	0.025835066	-0.228942487	3.349761661	-0.068345903	0.945510284	NA
ERV_101095_MLT1A0	17.21928611	-0.13196685	0.274718431	-0.480371299	0.630963398	0.946398631
ERV_1010962_MLT1D	0.04257245	0.076841203	3.349761661	0.022939305	0.981698688	NA
ERV_1010976_MLT1D	0.028889453	0.014116036	3.349761661	0.004214042	0.996637691	NA
ERV_1010977_MLT1K	0.028889453	0.014116036	3.349761661	0.004214042	0.996637691	NA
ERV_1010991_MLT1L	0.025400162	0.014116036	3.349761661	0.004214042	0.996637691	NA
ERV_1011007_MLT1F2	0.104900898	0.084692865	2.373513934	0.035682481	0.97153554	NA
ERV_1011028_LTR104_Mam	0.295818873	1.157424273	1.663378226	0.695827476	0.48653688	NA
ERV_1011038_MLT2F	0.146441138	0.517926755	2.039252863	0.253978682	0.799512027	NA
ERV_101104_MLT1L	6.618216609	0.213656727	0.280737644	0.761054785	0.446624346	0.898827106
ERV_1011050_LTR40a	0.072314469	-0.040762453	2.889262178	-0.014108257	0.988743613	NA
ERV_1011058_MLT1O	0.062573703	0.202296362	2.958455517	0.068379045	0.945483903	NA
ERV_1011073_LTR12_	0.478307039	0.138422251	0.834126003	0.16594885	0.868197204	NA
ERV_1011084_MLT1J	0.2525842	0.895918587	1.340961073	0.668116774	0.504059055	NA
ERV_1011085_MLT1J2	0.322373029	0.288847963	0.905368819	0.319039	0.749696939	NA
ERV_1011094_MLT1A1	0.039672445	-0.16621732	3.349761661	-0.049620641	0.960424698	NA
ERV_1011107_MLT1M	0.009263099	-0.048609132	3.349761661	-0.014511221	0.988422127	NA
ERV_1011124_MER21C	0.07304905	-0.283819379	2.473155025	-0.114760044	0.90863532	NA
ERV_1011127_MLT1M	0.168964539	0.337411552	1.441073839	0.234138975	0.814877089	NA
ERV_1011156_LTR81A	0.087267644	-0.2210918	2.112132392	-0.104677056	0.916632069	NA
ERV_1011176_MamRep605	0.115230233	-0.581762036	1.823254644	-0.319078872	0.749666704	NA
ERV_1011179_MLT1B	0.105655436	0.084696748	1.831224571	0.046251426	0.963109854	NA
ERV_1011180_MLT2A2	0.206374797	0.221206188	1.307798933	0.169143881	0.86568347	NA
ERV_1011192_MLT1L	0.025609045	-0.228942487	3.349761661	-0.068345903	0.945510284	NA
ERV_1011217_MSTB	0.142571297	0.33754723	1.824362527	0.185022014	0.853211769	NA
ERV_1011236_MSTB	0.057580911	-0.34654808	2.990013658	-0.115901838	0.907730339	NA
ERV_1011245_MLT1D	0.07124683	-0.283819433	2.482253666	-0.114339416	0.908968738	NA
ERV_1011273_MLT1E3	0.132502855	-0.032913276	1.804283633	-0.018241742	0.985446003	NA
ERV_1011278_MLT1C	0.110489045	-0.401426193	1.821256245	-0.220411704	0.825550531	NA
ERV_1011310_LTR82A	0.218638756	-0.661480268	1.118326575	-0.591491146	0.554191386	NA
ERV_1011315_MLT1A0	0.457640179	0.55562609	0.828788876	0.670407272	0.5025982	NA
ERV_1011333_MLT2D	0.185710986	0.272221293	1.125095988	0.241953838	0.808815932	NA
ERV_1011346_LTR26	0.360376466	0.206645424	0.841732474	0.245500121	0.806069215	NA
ERV_1011348_MER21C	0.615076501	0.383358373	0.770761229	0.497376306	0.618923711	NA
ERV_101136_MLT1N2	5.109894754	0.018991958	0.328559276	0.057803748	0.953904952	0.994771245
ERV_1011376_MLT1A1	0.120066727	-0.032912421	1.632838649	-0.020156566	0.983918476	NA
ERV_1011394_LTR103_Mam	0.17997463	-0.445121841	1.232872542	-0.361044492	0.718066187	NA
ERV_1011398_LTR16C	0.167721009	-0.088388645	1.330015391	-0.066456859	0.947014103	NA
ERV_1011401_MSTA	0.190864154	-0.206871705	1.130195171	-0.183040691	0.854766091	NA
ERV_1011403_MLT1J	0.15825693	0.153659662	1.337696612	0.114868843	0.908549082	NA
ERV_1011434_LTR81A	0.359709127	-0.592797503	0.796783519	-0.743988159	0.456883639	NA
ERV_1011437_MamRep605	0.116825399	-0.032913452	1.837534288	-0.017911748	0.985709257	NA
ERV_1011438_LTR84b	0.116825399	-0.032913452	1.837534288	-0.017911748	0.985709257	NA
ERV_1011465_MamGypsy2-I	0.144679933	0.029813363	1.6166709	0.018441207	0.985286879	NA
ERV_1011470_MLT1C	0.218139395	-0.081855499	1.068936378	-0.076576586	0.938960386	NA
ERV_1011474_MLT1C	0.399168057	0.147030296	0.877023808	0.167646869	0.866861097	NA
ERV_1011488_MLT1D	1.905381831	0.187721147	0.437462081	0.429114099	0.667840192	0.954406405
ERV_1011490_MLT1C	1.426563928	-0.414382564	0.441318469	-0.938964927	0.347748752	0.858872445
ERV_1011493_MLT2B2	0.95912753	-0.29531305	0.589999905	-0.500530674	0.616701463	NA
ERV_1011495_MLT2B2	0.37538122	0.058105212	0.831301604	0.069896668	0.944275905	NA
ERV_1011513_MSTB	0.930288826	0.070537714	0.648317545	0.10880118	0.913360188	NA
ERV_1011516_MLT1O	0.466479135	0.649834978	0.785744223	0.827031188	0.408219384	NA
ERV_1011528_THE1C	0.903414213	-0.173541172	0.597045702	-0.290666479	0.771306411	NA
ERV_1011541_MLT1G1	1.155678135	0.270931265	0.489371587	0.553630967	0.579831428	0.935420387
ERV_1011547_MLT1C	0.689530644	-0.277367901	0.585206912	-0.473965525	0.635524492	NA
ERV_1011549_LTR16	1.46907315	-0.491072881	0.406578505	-1.207818107	0.227117235	0.799890887
ERV_1011592_MER87B	5.544630911	0.147008668	0.270529618	0.543410624	0.586847113	0.937282788
ERV_1011632_MLT1F-int	4.306891633	0.009048135	0.285714665	0.031668431	0.974736471	0.996876792
ERV_1011640_MLT1H	6.60337596	0.088147363	0.271065989	0.325187839	0.745038912	0.967159203
ERV_1011656_MER41B	4.114580728	0.075395413	0.293255867	0.257097712	0.797103344	0.975825532
ERV_1011685_MER34C2	18.82938774	-0.280692295	0.239196608	-1.173479411	0.240603608	0.808780292
ERV_1011686_MER34-int	7.572241458	-0.176606179	0.249076143	-0.70904494	0.478296589	0.908435805
ERV_1011687_MER34C2	6.584603133	-0.184525022	0.261267259	-0.706269217	0.480020733	0.908891835
ERV_1011718_MLT1B	0.516469045	-0.214471619	0.650006222	-0.329953179	0.741435341	NA
ERV_1011724_MLT1M	0.38255644	-0.170223372	0.766146711	-0.22218117	0.824172852	NA
ERV_1011732_MLT1M	0.653861112	-0.350188796	0.644052634	-0.543726983	0.586629361	NA
ERV_1011750_MSTB,MSTB-int	2.469725675	-0.300927274	0.347415054	-0.866189505	0.386386248	0.876332319
ERV_1011759_MLT1A1	3.306873442	0.416207963	0.343651037	1.21113548	0.225843485	0.799572608
ERV_1011764_THE1B	1.427856495	-0.211759854	0.406753167	-0.520610216	0.602638331	0.940945022
ERV_1011783_MLT1J	5.856475051	-0.203749073	0.241998976	-0.841941878	0.399820488	0.880707242
ERV_1011785_MLT1J	5.65693548	-0.155565481	0.251715815	-0.618020287	0.536561966	0.924884627
ERV_1011800_LTR57	20.97120776	0.074667723	0.248786295	0.300127959	0.764079553	0.970637991
ERV_1011815_LTR87	6.138006735	-0.236988454	0.227618573	-1.041164833	0.297799054	0.837090906
ERV_1011816_MLT1G3	5.958369137	-0.147634695	0.233109698	-0.633327128	0.526520041	0.922042163
ERV_1011818_MLT1G3	5.630271132	-0.192210606	0.230465032	-0.834012018	0.404274212	0.882616124
ERV_1011837_MLT1N2	0.419503831	-0.523690042	0.717084734	-0.730304268	0.46520422	NA
ERV_1011838_MLT1L	0.270495024	-0.636279238	0.860832674	-0.739143922	0.459819609	NA
ERV_1011840_MLT1L	0.348940625	-0.353344629	0.746536723	-0.473311786	0.635990755	NA
ERV_1011845_LTR8	1.210509726	-0.057715679	0.483520979	-0.119365409	0.904985865	0.989659036
ERV_1011869_MER54A	6.013050953	0.13345734	0.401782208	0.33216339	0.739765887	0.966238107
ERV_1011898_PRIMAX-int	0.875453973	-0.307293232	0.549536605	-0.559186102	0.576034717	NA
ERV_1011901_MLT1H	1.19856615	0.436326148	0.573514551	0.760793511	0.446780411	0.898827106
ERV_1011912_MLT2A1,HERVL-int	252.9058325	0.579154692	0.30716124	1.88550708	NA	NA
ERV_1011914_HERV1_LTRa	17.46627332	0.68668627	0.35184547	1.951670064	NA	NA
ERV_1011915_MSTB	5.22483804	0.412810594	0.35832725	1.152049122	0.249300888	0.812822249
ERV_1011922_MLT1A1	11.64753411	0.386008154	0.351264886	1.098909028	0.271807748	0.822921874
ERV_1011978_MER21C	5.118884641	0.145245918	0.322401072	0.450513137	0.652340484	0.950838569
ERV_1011979_MLT1A1	3.318578017	-0.093561896	0.36436627	-0.256779795	0.797348769	0.975887873
ERV_1012005_MLT1B	18.66827163	0.132951399	0.210095662	0.632813632	0.526855353	0.92208184
ERV_1012006_MSTA	20.07949493	0.156328828	0.21399291	0.730532747	0.465064604	0.904749395
ERV_1012009_LTR49-int	16.72880851	0.130062602	0.211168761	0.615917816	0.537948762	0.925156227
ERV_1012010_MER57A-int	15.35645705	0.209406503	0.221649905	0.94476243	0.344780176	0.857705141
ERV_1012012_MSTA	19.71323632	0.16365781	0.210554388	0.77727095	0.43699893	0.895805013
ERV_1012081_ERVL-B4-int	30.71443438	0.109504373	0.270385925	0.404992876	0.685482748	0.957714341
ERV_1012082_MLT2B3	9.022823225	0.156319621	0.253780736	0.615963305	0.537918738	0.925156227
ERV_1012143_MER74B	2.153988507	-0.337809173	0.449159135	-0.752092404	0.451995492	0.900749063
ERV_1012156_MSTA	0.426392121	-0.935342698	0.65626488	-1.425251796	0.154084429	NA
ERV_1012157_MER50B	0.68472511	-0.087852193	0.630559469	-0.139324199	0.889193968	NA
ERV_1012163_MER49	0.396453443	-0.556127285	0.730639595	-0.761151311	0.446566696	NA
ERV_1012164_MER49	0.236698195	-0.885806089	0.953243043	-0.929255237	0.352756827	NA
ERV_1012175_MER52C	0.463071946	0.007808339	0.719686093	0.010849645	0.991343405	NA
ERV_1012179_THE1D	0.410706599	-0.892705948	0.867426906	-1.029142562	0.303412688	NA
ERV_1012200_THE1B	0.738481607	-0.510791656	0.590275764	-0.86534411	0.386849947	NA
ERV_1012206_MER89-int	5.682750382	-0.006091172	0.297241219	-0.020492353	0.983650612	0.99808316
ERV_1012207_MER31-int	1.094493274	-0.671406163	0.521930875	-1.286389051	0.198307318	NA
ERV_1012208_MSTB	1.523949299	-0.341509488	0.447816096	-0.762611016	0.445695413	0.898607772
ERV_1012210_MER92C	1.604638307	-0.401627285	0.464913034	-0.863876156	0.387655927	0.876347652
ERV_1012211_MER21A	1.495588907	-0.696529585	0.451656779	-1.542165683	0.123033337	0.720699001
ERV_1012218_MER61C	1.619411555	0.023579673	0.48800733	0.048318277	0.961462588	0.995616777
ERV_1012219_LTR26C	0.785403397	-0.714808594	0.631670909	-1.131615504	0.257796119	NA
ERV_1012220_LTR26C	1.396569091	-0.637325072	0.518211409	-1.229855347	0.218751278	0.795319986
ERV_1012222_LTR76	1.955355646	0.221494477	0.469764334	0.471501264	0.637282817	0.948024908
ERV_1012223_LTR47A,ERVL47-int	1.815164112	-0.119676515	0.437322898	-0.273657097	0.784348151	0.9738244
ERV_1012224_LTR29,LTR49-int	1.268552452	-0.26747251	0.541909362	-0.493574256	0.621606886	0.944771233
ERV_1012225_LTR49-int	0.798766461	-0.675003287	0.640439537	-1.053968796	0.291897204	NA
ERV_1012226_MER4-int	1.114290722	-0.48039855	0.56146685	-0.855613381	0.392211666	NA
ERV_1012227_MER4B-int	6.83820434	0.388922132	0.348948522	1.114554462	0.265041394	0.819644902
ERV_1012231_MER21-int	2.238356107	0.338794412	0.470345379	0.720309856	0.471334238	0.906342262
ERV_1012232_LTR7	1.036589789	-0.253126576	0.542555826	-0.466544758	0.640825618	NA
ERV_1012234_LTR47A	3.928881056	-0.165420666	0.376984868	-0.43879922	0.660807026	0.952745309
ERV_1012241_MLT1A0	1.846443231	-0.343230607	0.451049293	-0.760960303	0.446680778	0.898827106
ERV_1012245_MamRep605	1.062288882	0.01573508	0.550288512	0.028594236	0.977188209	NA
ERV_1012253_MLT1J	0.96385712	-0.006864627	0.661672879	-0.010374653	0.991722373	NA
ERV_1012255_MLT1J	1.974190073	0.353833054	0.457883776	0.772757351	0.439665998	0.896610923
ERV_101225_MSTB	5.771580872	0.21362571	0.369021451	0.57889781	0.562658128	0.931518383
ERV_1012262_MER51B	0.771136401	-0.063408041	0.745518357	-0.085052287	0.932219823	NA
ERV_1012267_MSTC	1.308687308	-0.434736725	0.521648169	-0.833390685	0.404624426	0.882679063
ERV_1012272_MSTA	0.902059549	0.321558103	0.572131423	0.562035382	0.574091912	NA
ERV_1012274_MSTC	0.923114156	-0.154360626	0.598012123	-0.258122905	0.796312055	NA
ERV_1012285_MLT1E1A	5.107574472	-0.176305229	0.296027734	-0.595569971	0.551462542	0.929118504
ERV_1012299_MLT1C	7.089904606	0.118037428	0.24976089	0.472601729	0.636497349	0.947949248
ERV_1012308_LTR40a	6.16310289	-0.218909936	0.266740645	-0.820684587	0.411825953	0.885114652
ERV_1012311_MLT1F	4.601453889	0.017613537	0.351754784	0.05007334	0.960063945	0.995399245
ERV_1012335_MLT1A	0.607859891	-0.118968293	0.708229448	-0.167979873	0.866599113	NA
ERV_1012340_LTR9	0.262076059	0.110992793	1.094258364	0.10143198	0.919207551	NA
ERV_1012342_LTR8	0.33480698	-0.363630142	0.917467573	-0.396341139	0.691853383	NA
ERV_1012349_LTR8A	1.100229214	-0.254243113	0.605784234	-0.419692521	0.674710089	NA
ERV_1012350_MER4B	0.530001972	-0.425021744	0.754223328	-0.563522406	0.573079208	NA
ERV_1012351_MER4E	0.797627815	-0.454804658	0.621788496	-0.731445919	0.464506826	NA
ERV_1012352_MER4E1	0.534825408	-0.017331538	0.797685032	-0.021727295	0.982665491	NA
ERV_1012355_LTR38A1	0.50612459	0.07330026	0.724070077	0.101233655	0.919364981	NA
ERV_1012358_LTR44	0.568623018	-0.533201753	0.766832608	-0.695330047	0.486848488	NA
ERV_1012360_ERV24_Prim-int	2.972542017	-0.47930208	0.414447761	-1.156483698	0.247483364	0.81200125
ERV_1012363_MER65-int	1.181305148	0.065414205	0.521619761	0.125405917	0.900202204	0.989238752
ERV_1012368_MER101-int	1.80979046	-0.366445499	0.425805851	-0.860592914	0.38946229	0.87682225
ERV_1012376_MER41C	0.500823977	-0.423633742	0.700630197	-0.604646708	0.545413765	NA
ERV_1012379_MSTA	0.581735834	-0.190912407	0.614790071	-0.310532677	0.756155914	NA
ERV_1012433_MLT1D	6.712873958	-0.01367315	0.277785692	-0.049221936	0.96074243	0.995503659
ERV_1012454_LTR10F	0.273389816	0.043999245	0.982640226	0.044776556	0.964285412	NA
ERV_1012462_MLT1O	0.265188566	-0.26645642	1.125050898	-0.236839436	0.812781356	NA
ERV_1012464_LTR16C	0.247933897	-0.081904274	1.120271791	-0.073111074	0.941717729	NA
ERV_1012475_MLT1C	0.304776696	-0.323210848	1.26089371	-0.256334729	0.797692383	NA
ERV_1012476_MLT1A0	0.230988615	-0.14487127	1.209399359	-0.119787785	0.904651259	NA
ERV_1012498_HERVE-int,LTR2C	0.212525672	0.271874346	1.206536754	0.225334492	0.821719069	NA
ERV_1012534_MLT1J2	0.33674609	-0.252339696	0.738112778	-0.341871464	0.732447626	NA
ERV_1012539_MLT1H	0.385913704	-0.075268584	0.692335119	-0.108716981	0.913426973	NA
ERV_1012547_LTR104_Mam	0.221221906	0.03569444	1.02388868	0.034861642	0.972190067	NA
ERV_1012549_MLT1L	0.250985601	-0.144643978	1.025061072	-0.141107669	0.887784885	NA
ERV_1012557_THE1D	0.211700068	-0.268659433	1.098796411	-0.244503377	0.806840987	NA
ERV_1012565_MER66A	0.176167801	-0.150521261	1.190595353	-0.126425204	0.899395352	NA
ERV_1012567_MLT1A0	0.208318668	-0.268660064	1.100477639	-0.244130417	0.807129816	NA
ERV_1012572_MamGypsy2-I	0.392361253	0.49315775	0.792061227	0.622625794	0.533530457	NA
ERV_1012574_LTR12	0.228995802	0.035699625	1.020658215	0.034977061	0.972098032	NA
ERV_1012575_MER74B	0.197523755	-0.026423521	1.021591684	-0.025865051	0.979364976	NA
ERV_1012617_LTR33	6.025959993	0.128681221	0.275689854	0.466760814	0.640671015	0.948863788
ERV_1012618_LTR48B	4.62636454	0.317627239	0.300629267	1.056541307	0.290720979	0.832683351
ERV_1012645_MLT1L	4.019881487	0.410884343	0.358418661	1.146381	0.251637541	0.813678653
ERV_1012648_MER51B	3.335380104	0.183972054	0.35673695	0.515707874	0.606058455	0.941562799
ERV_1012649_HERV4_I-int	4.000873322	0.279447135	0.353046555	0.791530554	0.428634454	0.892293801
ERV_1012650_MER51B	3.653795726	0.21176466	0.357624724	0.592142114	0.553755428	0.929567227
ERV_1012678_MamGypLTR1d	3.078847008	0.233137859	0.364698216	0.639262407	0.52265224	0.920730883
ERV_1012685_MLT1K	5.170796859	0.240033996	0.354634234	0.676849476	0.498501463	0.914423295
ERV_1012696_MLT1A	1.685334077	0.590883087	0.455118875	1.298304946	0.194182567	0.780162856
ERV_1012707_MER31B	1.806048734	-0.092788381	0.439698931	-0.211027078	0.832866142	0.980625616
ERV_1012726_LTR67B	2.181994379	0.13068212	0.461623091	0.283092684	0.77710579	0.972679233
ERV_101272_THE1B-int,THE1B	6.528050226	0.610230513	0.346432335	1.761471005	0.078158716	0.664778372
ERV_1012743_LTR40b	3.910326016	0.296013274	0.337414326	0.877299068	0.380324218	0.872410335
ERV_1012751_THE1B	2.821588927	1.061748181	0.410255086	2.588019546	0.00965295	0.43842769
ERV_1012760_LTR16A1	2.562205132	0.282476889	0.3546847	0.796416899	0.425789759	0.891183919
ERV_1012776_THE1B	1.933511969	0.350276081	0.412475637	0.849204289	0.395767627	0.879786713
ERV_1012815_MamRep1151	1.605964121	-0.390412832	0.427138885	-0.914018473	0.360707139	0.864901683
ERV_101282_MER31B	0.592914357	-0.12686716	0.62341442	-0.20350373	0.838741331	NA
ERV_1012833_MLT1D	1.781028815	1.041859992	0.517832143	2.011964699	0.044223658	0.596492706
ERV_101283_THE1B	0.808752257	-0.304074897	0.568680355	-0.534702657	0.592855484	NA
ERV_101284_THE1B	0.695072527	-0.435131472	0.584273864	-0.744738896	0.456429581	NA
ERV_101285_MLT1L	0.556891855	-0.249135432	0.660768151	-0.377039104	0.706144545	NA
ERV_1012861_LTR67B	3.143023615	1.034115077	0.387061837	2.671705084	0.007546694	0.417061064
ERV_1012864_THE1D	4.950590406	0.579239076	0.377189805	1.535670022	0.124619331	0.722298284
ERV_1012868_THE1A	4.01203109	0.732428762	0.37896988	1.93268331	0.053275222	0.61837605
ERV_1012877_MLT2B1	6.819044888	0.410944491	0.296971825	1.383782755	0.166424985	0.758294909
ERV_1012883_MLT2A1	5.406429138	0.692597898	0.359972591	1.924029539	0.054350881	0.620951898
ERV_1012912_THE1C	2.654264696	0.562745905	0.337317301	1.668298373	0.095256511	0.687711023
ERV_1012914_LTR16A2	2.465724828	0.137112482	0.345729824	0.396588528	0.691670913	0.959425187
ERV_1012974_MER31A	3.128554453	0.201567668	0.334905907	0.601863578	0.54726495	0.927981785
ERV_1012985_MER57C2,MER57A-int	2.303206559	0.465665497	0.385602918	1.207629599	0.227189769	0.799890887
ERV_1012987_THE1B	2.425021131	0.408608534	0.373540744	1.093879425	0.274007864	0.82402539
ERV_1012995_MER21C	0.109293453	-0.6444877	1.823673566	-0.353400801	0.723787985	NA
ERV_1013004_LTR16,ERV3-16A3_I-int	0.209214547	-0.023427053	1.196006357	-0.019587733	0.98437225	NA
ERV_1013006_LTR88b	0.17551276	-0.393584386	1.587812815	-0.247878329	0.804228548	NA
ERV_101300_MSTA	4.466720412	0.405527656	0.335920652	1.207212637	0.227350265	0.799890887
ERV_1013019_LTR104_Mam	0.096220489	-0.46415277	2.084980487	-0.222617321	0.823833355	NA
ERV_1013020_ERV3-16A3_LTR	0.143029276	-0.757766197	1.600630422	-0.47341734	0.635915461	NA
ERV_1013027_MLT1E3	0.120015964	-0.581761594	1.621165727	-0.358853869	0.719704411	NA
ERV_1013030_LTR16E2	0.141159845	-0.757903294	1.444295681	-0.524756325	0.599752597	NA
ERV_1013031_LTR79	0.120299771	-0.581761593	1.620727259	-0.358950952	0.719631782	NA
ERV_1013034_MLT1A0	0.137677621	-0.519035857	1.607804984	-0.322822645	0.746829562	NA
ERV_1013036_LTR16C	0.108045962	-0.644487705	1.826229147	-0.352906264	0.724158715	NA
ERV_1013040_MLT1B	0.120582042	-0.581762013	1.813323842	-0.320826319	0.748342013	NA
ERV_1013051_MLT1A0	0.108045962	-0.644487705	1.826229147	-0.352906264	0.724158715	NA
ERV_1013065_MLT1G3	0.247855423	-0.330207785	1.046335715	-0.315584932	0.752317576	NA
ERV_1013067_MLT1G3	0.180264401	-0.330857717	1.200781114	-0.275535411	0.782904925	NA
ERV_1013069_MLT1J	0.248519799	-0.814226008	1.11998543	-0.726996965	0.467227815	NA
ERV_101307_MLT1N2	0.441533806	-0.002722959	0.821133729	-0.003316097	0.997354142	NA
ERV_1013086_MLT1J2	7.732348283	0.302483182	0.363004238	0.833277273	0.404688371	0.882737391
ERV_1013092_LTR88b	5.490551465	-0.218097747	0.366149865	-0.595651583	0.551408009	0.929118504
ERV_1013108_HERVL40-int	1.619177744	-0.056705901	0.494121157	-0.114761127	0.908634461	0.989961841
ERV_1013109_MLT1A1	4.061771528	0.293506015	0.391422619	0.749844288	0.453348491	0.90087484
ERV_1013122_LTR78	1.730337998	0.152605835	0.482976558	0.315969446	0.7520257	0.96852181
ERV_101312_THE1D	2.949703101	-0.418322642	0.371755629	-1.125262429	0.260477846	0.818226111
ERV_1013165_MLT1D	11.06998407	0.133869467	0.34266431	0.390672338	0.696039448	0.960207869
ERV_101320_MLT1K	4.686894662	0.388489922	0.344232998	1.128566768	0.259080636	0.817198278
ERV_1013269_MLT1A0	0.205388095	0.220860904	1.101868994	0.200442072	0.841134858	NA
ERV_1013279_MER61C	0.113651755	0.327758358	1.815006938	0.180582427	0.85669535	NA
ERV_1013280_THE1B	0.134147518	0.45388612	1.612501751	0.281479459	0.778342681	NA
ERV_1013281_MamGypLTR2b	0.081113176	0.202301874	2.435609849	0.083060049	0.933803792	NA
ERV_1013282_LTR24	0.115301985	0.327758382	1.811826682	0.180899412	0.85644653	NA
ERV_1013287_LTR19A	0.503030481	0.955057526	0.7195779	1.327246886	0.184427027	NA
ERV_1013335_MLT1D	0.070118261	0.139566371	3.349761661	0.041664567	0.966766101	NA
ERV_1013351_MLT1D	0.023706794	-0.048609132	3.349761661	-0.014511221	0.988422127	NA
ERV_1013353_MLT1K	0.042885182	0.014116036	3.349761661	0.004214042	0.996637691	NA
ERV_1013354_MLT1K	0.023706794	-0.048609132	3.349761661	-0.014511221	0.988422127	NA
ERV_1013357_MLT1D	0.044131964	0.014116036	3.349761661	0.004214042	0.996637691	NA
ERV_1013362_MLT1H	0.038522624	0.014116036	3.349761661	0.004214042	0.996637691	NA
ERV_1013366_LTR101_Mam	0.040961463	-0.228942487	3.349761661	-0.068345903	0.945510284	NA
ERV_1013370_LTR33C	0.023706794	-0.048609132	3.349761661	-0.014511221	0.988422127	NA
ERV_1013377_THE1B	0	NA	NA	NA	NA	NA
ERV_1013383_MLT1J	0	NA	NA	NA	NA	NA
ERV_1013388_LTR12	0.015276892	-0.048609132	3.349761661	-0.014511221	0.988422127	NA
ERV_1013395_MLT1K	0.111300286	-0.158364684	1.819633448	-0.087031091	0.930646799	NA
ERV_1013404_MSTD	0.162898055	-0.624962032	1.446444863	-0.43206765	0.665692246	NA
ERV_1013416_MLT1D	0.047133384	-0.16621732	3.349761661	-0.049620641	0.960424698	NA
ERV_1013425_MLT1C	0.07117067	-0.526881699	2.896728122	-0.181888557	0.855670185	NA
ERV_1013430_MLT1D	0.1902083	0.221219612	1.318376603	0.16779698	0.866742999	NA
ERV_1013434_THE1D	0.151475499	0.5178169	1.602127053	0.32320589	0.74653932	NA
ERV_1013436_MLT1E2	0.808072673	1.230582757	0.807110055	1.524677769	0.127339489	NA
ERV_1013450_THE1C-int,THE1C	1.807312867	1.466707525	0.745674162	1.966955004	0.049188398	0.609385222
ERV_1013452_THE1C-int	0.182115795	0.401690662	1.441531809	0.278655427	0.780509272	NA
ERV_1013460_MLT1H	0.147659848	0.273549323	1.606693497	0.170256072	0.864808756	NA
ERV_1013469_MLT1K	0.159337385	0.58203494	1.450067329	0.401384769	0.688136861	NA
ERV_101347_LTR16A1	6.088046802	0.328327127	0.315363952	1.041105444	0.297826613	0.837110319
ERV_1013485_MLT1J	0.253212932	0.724721251	1.059718903	0.683880649	0.494050535	NA
ERV_1013486_MLT1H	0.956167496	0.757725692	0.792797572	0.955761873	0.339192555	NA
ERV_1013525_MLT1D	0.11263367	-0.158367583	2.344627065	-0.067544892	0.946147925	NA
ERV_1013527_MLT1K	0.24819976	-0.855360515	1.033520534	-0.827618307	0.407886697	NA
ERV_1013530_MLT2D	0.07803957	-0.040758748	2.44934973	-0.01664064	0.986723303	NA
ERV_1013533_MSTB1	0.081249261	-0.103487246	2.825254466	-0.036629354	0.970780538	NA
ERV_1013537_MLT1B	0.099970981	0.265027971	2.373931474	0.111640953	0.911108099	NA
ERV_1013548_LTR12C	0.202391781	0.521816553	1.212064607	0.430518761	0.666818322	NA
ERV_1013551_LTR78	0.18687608	0.395545541	1.308523271	0.302283918	0.762435637	NA
ERV_1013558_MER49	0.709759085	0.148859538	0.948955152	0.156866779	0.875349843	NA
ERV_1013559_MLT1D	0.210543632	0.03466666	1.112109148	0.031171994	0.975132375	NA
ERV_1013562_MLT1K	0.163514928	0.337337374	1.313923076	0.256740581	0.797379042	NA
ERV_1013586_THE1D	0.357251614	-0.102903049	1.022472963	-0.100641339	0.919835179	NA
ERV_1013601_MER50	0.07139757	-0.040758998	2.481481724	-0.016425266	0.986895123	NA
ERV_1013605_MER34B	0.031447998	0.014116036	3.349761661	0.004214042	0.996637691	NA
ERV_1013613_MLT1I	0.031447998	0.014116036	3.349761661	0.004214042	0.996637691	NA
ERV_1013619_MLT1J-int	0.031447998	0.014116036	3.349761661	0.004214042	0.996637691	NA
ERV_1013620_MLT1J	0.031447998	0.014116036	3.349761661	0.004214042	0.996637691	NA
ERV_1013624_MLT1B	0.177921905	0.571261937	1.302599297	0.438555385	0.66098373	NA
ERV_1013631_MLT1J2	0.031447998	0.014116036	3.349761661	0.004214042	0.996637691	NA
ERV_1013632_MLT1E	0.047615268	0.076841203	3.349761661	0.022939305	0.981698688	NA
ERV_1013645_MLT2C1	0.031447998	0.014116036	3.349761661	0.004214042	0.996637691	NA
ERV_1013649_MSTB	0.066008875	0.139571436	2.92280563	0.047752555	0.961913449	NA
ERV_1013653_MLT1C	0.04657511	-0.16621732	3.349761661	-0.049620641	0.960424698	NA
ERV_1013662_LTR16B2	0.031447998	0.014116036	3.349761661	0.004214042	0.996637691	NA
ERV_1013664_MER49	0.066502495	0.139566371	3.349761661	0.041664567	0.966766101	NA
ERV_1013665_MER4D	0.043872122	0.076841203	3.349761661	0.022939305	0.981698688	NA
ERV_1013678_MLT1L-int,MLT1L	0.143749999	-0.032911568	1.4417693	-0.022827208	0.981788105	NA
ERV_1013680_MLT1H	0.031447998	0.014116036	3.349761661	0.004214042	0.996637691	NA
ERV_1013681_MLT1I	0.071958878	-0.16621732	3.349761661	-0.049620641	0.960424698	NA
ERV_1013688_MLT1G1	0.031447998	0.014116036	3.349761661	0.004214042	0.996637691	NA
ERV_101368_MLT1H	6.836744351	0.339238984	0.272649759	1.244229905	0.21341496	0.79102258
ERV_1013693_LTR5A	0.121925863	0.327753976	2.324098036	0.141024161	0.887850855	NA
ERV_1013701_LTR40a	0.06202931	0.139566371	3.349761661	0.041664567	0.966766101	NA
ERV_1013706_LTR37A	0.064257395	0.139571293	2.93571436	0.047542532	0.962080833	NA
ERV_1013708_THE1B	0.128316677	0.210148163	1.81723015	0.115642019	0.90793626	NA
ERV_1013710_LTR86B2	0.099034962	0.265030636	2.077069524	0.127598346	0.89846684	NA
ERV_1013742_MLT1I	0.265097347	0.583784991	0.933139859	0.625613605	0.531568413	NA
ERV_1013747_LTR33A	0.268049908	0.401925763	1.17727991	0.34140204	0.73280094	NA
ERV_1013760_LTR89	1.412971364	3.101282138	1.843093002	1.682650921	NA	NA
ERV_1013761_LTR89	0.32324587	1.240946584	2.582424901	0.480535401	0.630846737	NA
ERV_1013776_MSTA	0.289475921	0.7077851	1.286581104	0.55012863	0.582231151	NA
ERV_1013778_MLT1J	0.323283807	0.415130835	0.843694786	0.492039114	0.622691693	NA
ERV_1013783_MLT1A0	0.404706151	0.599121003	0.904775354	0.662176528	0.507858095	NA
ERV_1013787_MSTA	0.877477994	0.645466006	0.677862247	0.952208223	0.340991392	NA
ERV_1013793_MamGypLTR1a	0.055787073	0.139566371	3.349761661	0.041664567	0.966766101	NA
ERV_1013801_LTR78	0.031210246	0.014116036	3.349761661	0.004214042	0.996637691	NA
ERV_1013802_MamGypsy2-I	0.013682997	-0.048609132	3.349761661	-0.014511221	0.988422127	NA
ERV_1013804_MLT1B	0.042133956	-0.16621732	3.349761661	-0.049620641	0.960424698	NA
ERV_1013807_THE1B	0.025653883	0.014116036	3.349761661	0.004214042	0.996637691	NA
ERV_1013809_MLT1D	0.013682997	-0.048609132	3.349761661	-0.014511221	0.988422127	NA
ERV_1013814_LTR88a	0.051363672	-0.589609197	3.349761661	-0.176015268	0.860281947	NA
ERV_1013824_MLT2C2	0.03766714	0.076841203	3.349761661	0.022939305	0.981698688	NA
ERV_1013831_LTR90B	0.013682997	-0.048609132	3.349761661	-0.014511221	0.988422127	NA
ERV_1013836_MLT1A	0.034108167	0.014116036	3.349761661	0.004214042	0.996637691	NA
ERV_1013838_MLT1A	0.013682997	-0.048609132	3.349761661	-0.014511221	0.988422127	NA
ERV_1013843_THE1B	0.062170522	0.139571115	2.951712424	0.047284794	0.962286247	NA
ERV_1013849_LTR16A	0.360492292	-0.143306973	1.146613292	-0.124982829	0.900537144	NA
ERV_1013850_MLT2A2	0.184094749	-0.507143514	1.3223804	-0.383508039	0.701343111	NA
ERV_1013852_ERV3-16A3_LTR	0.042642749	-0.16621732	3.349761661	-0.049620641	0.960424698	NA
ERV_1013853_MER39	0.186693406	0.463932164	1.79653929	0.258236581	0.796224328	NA
ERV_1013866_MLT1I	0.18933575	-0.087149197	1.435819642	-0.060696479	0.951600936	NA
ERV_1013884_MSTA	25.60753667	0.170068997	0.364396201	0.466714516	0.640704143	0.948863788
ERV_101388_MLT1J	7.015990214	0.182908446	0.296111888	0.617700448	0.536772817	0.924884627
ERV_1013894_MLT1D	22.54921174	0.226975532	0.354451872	0.64035642	0.521940908	0.920730883
ERV_1013901_MLT1J1	17.76952712	0.023068135	0.369127722	0.06249364	0.950169726	0.994326099
ERV_1013902_MER90a	15.66579576	-0.050999425	0.366616058	-0.13910854	0.88936438	0.987207701
ERV_1013903_MER90a	19.82693008	0.00927528	0.348858227	0.026587533	0.978788717	0.997564646
ERV_1013907_MLT1J1	22.25646347	0.036450106	0.322532133	0.113012324	0.910020785	0.990217551
ERV_1013916_MER90a	23.19228956	-0.009463023	0.340553724	-0.027787168	0.977831901	0.997247086
ERV_1013919_MER4D	20.35086297	-0.022892365	0.345917486	-0.066178687	0.947235565	0.994128136
ERV_1013922_LTR12	20.01020775	0.030987203	0.341276522	0.090797934	0.927653151	0.992544337
ERV_1013937_LTR78	20.49642497	0.47521657	0.364189684	1.304860051	0.191940506	0.779452844
ERV_1013943_MLT1J	53.53689331	0.096547315	0.341090316	0.283054987	0.777134686	0.972679233
ERV_1013949_MER41A	37.25624206	0.014592118	0.364236304	0.040062228	0.968043515	0.99614895
ERV_1013950_MER39	38.16397816	-0.003992111	0.366786153	-0.010884029	0.991315973	0.999271334
ERV_1013953_LTR26	40.36416242	0.069733972	0.35122324	0.198546009	0.842617892	0.981735315
ERV_1013954_MER21C	47.95959399	-0.078059782	0.344686152	-0.226466257	0.820838801	0.978657439
ERV_1013972_MER70B	0.032313427	-0.409275842	3.349761661	-0.122180586	0.902756002	NA
ERV_1013975_MLT1F	0.04817532	-0.346548708	3.080942429	-0.112481397	0.910441719	NA
ERV_1013978_MLT1A	0.047294312	-0.346548776	3.090689267	-0.112126696	0.91072295	NA
ERV_1013981_LTR29	0.073262399	-0.22109207	2.162088336	-0.102258574	0.918551436	NA
ERV_1013982_MLT1E3	0.066853221	-0.526879959	2.505688928	-0.210273491	0.833454224	NA
ERV_1013985_MER21C	0.044327568	-0.346549021	3.125330495	-0.11088396	0.911708365	NA
ERV_1013_MLT1C	3.158401086	-0.119962437	0.312432633	-0.38396257	0.70100619	0.961014482
ERV_101400_MER95	0.721546977	0.325542956	0.640802096	0.508024175	0.61143639	NA
ERV_1014011_LTR17	13.16890773	0.317317989	0.373217447	0.850222817	0.395201219	0.879486614
ERV_1014014_LTR19C	19.27048824	0.886992944	0.383887133	2.310556588	0.020857359	0.514058635
ERV_1014038_MLT1H	21.78969619	0.516651708	0.358116852	1.442690298	0.149107734	0.74346223
ERV_101404_THE1D	6.847361921	0.619941521	0.383385675	1.617017958	0.105874405	0.701946505
ERV_1014057_MLT2D	0.017002839	-0.291667654	3.349761661	-0.087071166	0.930614944	NA
ERV_1014058_MLT1N2	0	NA	NA	NA	NA	NA
ERV_1014068_LTR16D1	0.029979865	0.014116036	3.349761661	0.004214042	0.996637691	NA
ERV_1014070_MamGypLTR1c	0.009263099	-0.048609132	3.349761661	-0.014511221	0.988422127	NA
ERV_1014075_MLT1C	0.009263099	-0.048609132	3.349761661	-0.014511221	0.988422127	NA
ERV_101407_MER11A	8.472587549	0.696947116	0.287003897	2.428354193	0.015167522	0.480499426
ERV_1014081_MLT1K	0.009263099	-0.048609132	3.349761661	-0.014511221	0.988422127	NA
ERV_1014082_LTR104_Mam	0.009263099	-0.048609132	3.349761661	-0.014511221	0.988422127	NA
ERV_1014091_LTR33A_	0	NA	NA	NA	NA	NA
ERV_1014093_LTR78	0	NA	NA	NA	NA	NA
ERV_1014094_MLT1J2	0.012253809	-0.048609132	3.349761661	-0.014511221	0.988422127	NA
ERV_1014095_THE1D	0.012253809	-0.048609132	3.349761661	-0.014511221	0.988422127	NA
ERV_1014097_LTR12	0.012253809	-0.048609132	3.349761661	-0.014511221	0.988422127	NA
ERV_1014103_LTR88b	0.012253809	-0.048609132	3.349761661	-0.014511221	0.988422127	NA
ERV_1014107_LTR32	0.02445427	0.014116036	3.349761661	0.004214042	0.996637691	NA
ERV_1014114_MLT2C2	0.027234695	0.014116036	3.349761661	0.004214042	0.996637691	NA
ERV_1014122_MLT1H2	0.012253809	-0.048609132	3.349761661	-0.014511221	0.988422127	NA
ERV_1014144_THE1B	0.487926881	-0.130254812	0.86289616	-0.150950738	0.880014576	NA
ERV_1014149_LTR40c	0.41117322	0.94437186	0.865404203	1.09124945	0.275163134	NA
ERV_1014172_MamGypsy2-LTR	0.314019945	-0.095791969	1.065441224	-0.089908262	0.928360115	NA
ERV_1014194_MLT1C	0.429604341	-0.579743518	0.81142947	-0.714471854	0.474935454	NA
ERV_1014197_MLT1J2	0.15001803	-0.456309775	1.447337915	-0.315275217	0.7525527	NA
ERV_1014227_MLT1J	0.241657459	0.21822304	1.14140094	0.191188768	0.848377703	NA
ERV_1014233_LTR37A	0.266658044	-0.427508175	0.866692897	-0.493263734	0.62182625	NA
ERV_1014249_MLT1C	0.462288359	1.501571532	0.847869277	1.770994154	0.076561674	NA
ERV_1014265_MSTD	0.4622927	1.508482456	0.847914302	1.779050611	0.075231465	NA
ERV_1014267_MLT1D	0.446163154	1.661166694	0.915693081	1.8141086	0.069661008	NA
ERV_1014280_MSTB	0.489230106	1.59271559	0.829366306	1.920400646	0.054807312	NA
ERV_1014324_MER74A	0.35004736	-1.456596197	0.780865135	-1.865362061	0.062130672	NA
ERV_1014328_LTR86B2	0.313433457	-0.773384062	0.933546151	-0.828436882	0.407423127	NA
ERV_1014339_THE1B	0.219179192	-0.745811004	1.042700726	-0.715268519	0.474443137	NA
ERV_1014348_MLT1J1	0.185521345	-0.735435628	1.207421359	-0.60909609	0.542460749	NA
ERV_1014371_MLT1A1-int,MLT1A1	0.356173622	-0.501406199	0.884165578	-0.567095362	0.570649394	NA
ERV_1014374_MLT1F2	0.09325862	-0.158368015	2.41319885	-0.065625763	0.947675778	NA
ERV_1014375_MER57F	0.081244479	-0.221096428	2.85028012	-0.07757007	0.938170052	NA
ERV_1014376_MLT2D	0.118354729	-0.76749412	2.066939358	-0.371319128	0.710399853	NA
ERV_1014382_MLT1A1	0.10563469	-0.33870158	2.086839455	-0.162303611	0.871066771	NA
ERV_1014394_MLT1A0	0.221024398	-0.098132712	1.365796465	-0.071850173	0.942721144	NA
ERV_1014400_MLT1A1	0.149820821	-0.092879633	1.650489231	-0.056274001	0.95512353	NA
ERV_1014411_LTR88c	0.134780434	-0.21324845	1.629369503	-0.130877895	0.895871902	NA
ERV_1014415_MamGypsy2-LTR	0.230895727	0.180208173	1.25921724	0.143111266	0.886202308	NA
ERV_1014433_LTR79	0.479580092	-0.646067467	0.786859231	-0.821071218	0.411605703	NA
ERV_1014439_MLT1D	0.148514104	-0.150522144	1.46750108	-0.10257038	0.918303952	NA
ERV_1014451_MLT1D	0.355180908	-0.365069361	0.788492009	-0.462996906	0.643366585	NA
ERV_1014458_LTR16B1	0.162401422	-0.090596547	1.334289357	-0.067898726	0.945866253	NA
ERV_101446_ERVL-E-int	0.228978699	0.379749346	1.132803798	0.335229584	0.737451907	NA
ERV_1014497_LTR40a	0.419471336	0.142412472	0.755537167	0.188491683	0.850491234	NA
ERV_1014499_MLT1D	0.37027348	-0.285921649	0.764987106	-0.373760089	0.708582815	NA
ERV_1014505_MLT2C2	0.337367091	-0.767432247	0.868363869	-0.883768054	0.376821435	NA
ERV_1014510_MLT1C	0.343367846	-0.11644172	0.798240504	-0.145872978	0.884021664	NA
ERV_1014516_THE1D	0.221341427	0.285638359	1.106863778	0.258060987	0.79635984	NA
ERV_1014517_MER39	0.218848876	0.285642618	1.108030699	0.257793054	0.796566625	NA
ERV_101451_MSTA	0.241858948	0.337813517	1.027029954	0.32892275	0.742214078	NA
ERV_1014538_MER92D	0.229821808	-0.203857955	1.103125436	-0.18480034	0.853385641	NA
ERV_1014541_MLT1A0	0.273697136	-0.206066797	0.921414105	-0.223641895	0.823035962	NA
ERV_1014549_MER50	0.428828297	0.675119194	0.789161779	0.855488966	0.39228051	NA
ERV_1014569_MLT1C	0.47430122	0.378905073	0.721176956	0.525398199	0.599306406	NA
ERV_101456_MLT2B2	0.196598068	-0.026593551	1.203209906	-0.022102171	0.982366455	NA
ERV_1014576_THE1C	0.363361193	0.169130456	0.882248807	0.191703808	0.847974223	NA
ERV_1014592_MLT1H	0.555344316	0.364672457	0.777868366	0.468809985	0.639205462	NA
ERV_101461_MLT1A0	0.207701565	-0.026659967	1.307016313	-0.020397578	0.983726216	NA
ERV_1014623_LTR48B	0.240585357	0.341745039	1.028250981	0.332355666	0.739620711	NA
ERV_1014641_LTR78B	0.198880853	0.035096012	1.118017919	0.031391279	0.974957496	NA
ERV_101464_MSTB,MSTB-int	0.248579197	0.153679997	1.037478289	0.148128398	0.882241438	NA
ERV_1014661_MamGypLTR2c	0.450032964	-0.319726929	0.87955218	-0.363511041	0.716223166	NA
ERV_1014664_MER57C2	1.193916268	0.026348187	0.486067651	0.054206831	0.956770378	0.994983648
ERV_1014665_MER57C2	0.696284915	-0.222713088	0.623728213	-0.357067522	0.721041257	NA
ERV_1014681_MER21C	9.490433081	0.556338516	0.349622358	1.591255543	0.111552077	0.7081999
ERV_1014689_MLT1D	6.035974912	0.641976923	0.338976968	1.893865908	0.058242811	0.629520164
ERV_1014690_MER89	4.208312508	0.396484187	0.332165154	1.193635706	0.232620501	0.803812193
ERV_1014712_LTR40c	0.218834125	0.040537856	1.108114167	0.036582743	0.970817703	NA
ERV_1014718_ERVL-E-int	0.318842074	0.758084136	1.02392928	0.740367671	0.45907693	NA
ERV_1014730_MLT2A2	0.147190253	-0.456310628	1.793184223	-0.254469464	0.799132892	NA
ERV_1014734_MER57B1	0.089921929	0.021967061	2.409938312	0.009115196	0.992727226	NA
ERV_1014735_MLT1C	0.107395601	0.08469519	2.065922392	0.040996308	0.967298839	NA
ERV_1014750_ERV3-16A3_I-int,LTR16A	0.475868397	0.115559177	0.749595172	0.154162115	0.877481913	NA
ERV_1014751_MLT2B3	0.099185028	0.084695038	2.08743593	0.040573719	0.967635736	NA
ERV_1014760_MER34A	0.16290387	-0.150522635	1.600765639	-0.09403165	0.925084015	NA
ERV_1014768_MLT1A0	0.166011015	0.093188479	1.443808588	0.064543514	0.94853746	NA
ERV_1014772_MLT1D	0.392812872	0.312438956	0.79441402	0.393294867	0.694101709	NA
ERV_1014773_MamGypLTR2b	0.102094294	-0.158366028	2.079574165	-0.076153104	0.939297292	NA
ERV_1014778_LTR103_Mam	0.278866826	0.287578586	1.624935603	0.176978451	0.859525316	NA
ERV_1014780_LTR33B	0.407638847	-0.601971826	0.875332163	-0.687706737	0.491637476	NA
ERV_1014788_THE1D	0.194163814	-0.023259489	1.443862741	-0.01610921	0.987147266	NA
ERV_1014790_MLT1C	0.113407312	-0.095639056	1.826761597	-0.052354427	0.958246286	NA
ERV_1014791_MLT1C	0.045456976	-0.409275842	3.349761661	-0.122180586	0.902756002	NA
ERV_1014794_LTR12	0.10605873	-0.338701551	2.079979929	-0.162838856	0.870645314	NA
ERV_1014795_MSTD	0.117394659	-0.095644675	2.717157328	-0.035200271	0.971920046	NA
ERV_1014807_MLT1B	3.624298003	4.465006214	1.509191052	2.95854273	NA	NA
ERV_1014813_MLT1D	0.108202541	0.327743467	3.233317345	0.10136446	0.919261148	NA
ERV_1014814_MLT1D	0.201968903	0.80009081	3.042324161	0.262986706	0.792560825	NA
ERV_1014828_MLT1K	0.10164098	-0.221093251	2.368377649	-0.093352194	0.925623768	NA
ERV_101485_LTR16C	0.260006031	-0.262045584	1.046101417	-0.250497303	0.80220279	NA
ERV_1014863_MSTB,MSTB-int	0.063904486	-0.228942487	3.349761661	-0.068345903	0.945510284	NA
ERV_1014867_MSTB	0.04051088	-0.291667654	3.349761661	-0.087071166	0.930614944	NA
ERV_1014868_MLT1A0	0.071766634	-0.652334365	3.349761661	-0.194740531	0.84559608	NA
ERV_1014869_MLT1J	0.071766634	-0.652334365	3.349761661	-0.194740531	0.84559608	NA
ERV_101487_MER21C	1.195089891	1.348975924	0.98346032	1.371662787	NA	NA
ERV_101488_MER50-int,MER50	0.438674627	0.48977936	1.152099785	0.425118871	0.670750022	NA
ERV_1014900_LTR85c	0.103463075	-0.283818677	2.351911286	-0.120675758	0.903947861	NA
ERV_1014902_MLT1D	0.04051088	-0.291667654	3.349761661	-0.087071166	0.930614944	NA
ERV_1014913_MLT2C1	0.277328041	0.545283586	1.151471104	0.47355386	0.635818085	NA
ERV_1014922_MLT2B2	0.318514626	-0.783806315	0.818458105	-0.957662109	0.338233169	NA
ERV_1014933_MLT1J2	0.055195523	-0.228942487	3.349761661	-0.068345903	0.945510284	NA
ERV_101493_LTR88c	0.176612052	-0.393584005	1.434524837	-0.274365417	0.783803817	NA
ERV_1014945_MLT1D	0.121024297	-0.401426973	2.034272126	-0.197331993	0.843567745	NA
ERV_1014946_MLT1I	0.079492298	-0.346550675	3.349761661	-0.103455323	0.917601606	NA
ERV_1014968_MamRep605	0.055292349	-0.228942487	3.349761661	-0.068345903	0.945510284	NA
ERV_1014972_MLT1D	0.133926658	0.084690526	2.647085112	0.031993881	0.974476931	NA
ERV_1014981_MSTB	0.12980733	-0.095638908	1.797363512	-0.053210665	0.957564058	NA
ERV_1014992_LTR85a	0.085595366	-0.103487046	2.801720461	-0.036936963	0.970535267	NA
ERV_1014993_LTR32	0.146785373	0.147421258	2.001250162	0.073664583	0.941277281	NA
ERV_1014997_MLT1L	0.095970431	-0.526881066	2.760985835	-0.190830775	0.848658177	NA
ERV_1014999_MLT1A0	0.069824502	-0.16621732	3.349761661	-0.049620641	0.960424698	NA
ERV_10149_MLT1G1	11.54262363	0.189613485	0.176258509	1.075769257	0.282030465	0.827388214
ERV_1015003_MLT1A	0.101348994	-0.040761105	2.737418635	-0.014890344	0.988119664	NA
ERV_1015007_MamGypLTR2c	0.085586748	-0.103487046	2.801765618	-0.036936368	0.970535742	NA
ERV_1015030_MLT1C	0.151621176	-0.09563994	1.993256985	-0.047981741	0.961730795	NA
ERV_1015053_LTR16A1	0.130741129	-0.032913291	1.807149566	-0.018212821	0.985469075	NA
ERV_1015055_MLT1L	0.1573348	0.273547873	1.595431884	0.171456942	0.863864484	NA
ERV_1015058_MamGypsy2-I	0.109129327	-0.401427079	2.061633771	-0.194713089	0.845617565	NA
ERV_1015070_MLT1D	0.111216348	-0.158365902	2.056579268	-0.077004521	0.938619948	NA
ERV_1015071_MLT1B	0.047710462	-0.16621732	3.349761661	-0.049620641	0.960424698	NA
ERV_1015073_MLT1J2	0.047710462	-0.16621732	3.349761661	-0.049620641	0.960424698	NA
ERV_1015075_MLT2B3	0.086866314	-0.040758458	2.411548955	-0.01690136	0.986515307	NA
ERV_1015157_LTR12C	0.472733541	0.638105457	0.850901383	0.749917052	0.453304664	NA
ERV_1015159_MLT2B2	0.137361374	0.029813348	1.619670331	0.018407047	0.985314131	NA
ERV_1015190_LTR78B	10.83910468	0.471216042	0.336892215	1.398714548	0.1618986	0.754738785
ERV_1015197_MER52A	11.95066831	0.499445447	0.321955693	1.551286274	0.120833095	0.717995448
ERV_1015199_MLT1F	7.673035934	0.575702512	0.365676691	1.574348398	0.115406927	0.713696805
ERV_1015338_MLT1D	0.407386454	0.390206735	0.791451714	0.493026584	0.621993803	NA
ERV_1015342_MER61A	0.772934337	0.159332175	0.597664153	0.266591486	0.789783712	NA
ERV_1015348_MER52A	2.167431699	-0.134228892	0.414719757	-0.323661677	0.746194187	0.967409318
ERV_1015368_MLT1J	0.317843134	-0.180190167	0.861107598	-0.209253951	0.834249998	NA
ERV_1015390_MLT2C2	0.297256271	-0.427135199	0.841861158	-0.507370123	0.611895145	NA
ERV_1015392_MSTA	0.264886595	0.052919914	0.925051024	0.057207562	0.954379854	NA
ERV_1015394_MSTD-int,MSTD	2.01161809	-0.379048542	0.355766951	-1.065440568	0.286676607	0.830436428
ERV_1015400_MSTB2	0.614152708	-0.596648178	0.61085322	-0.976745574	0.328695127	NA
ERV_1015401_MER65A	0.39547011	-0.148999776	0.739918373	-0.201373261	0.840406721	NA
ERV_1015404_LTR54	0.216397598	-0.391400419	1.121377775	-0.349035292	0.727062814	NA
ERV_1015405_MER65A	0.29352388	-0.510232079	0.929795111	-0.548757541	0.583171852	NA
ERV_1015415_MER34A	0.220380479	-0.388189472	1.036632576	-0.374471612	0.708053473	NA
ERV_1015418_LTR16B1	0.219005501	-0.388190885	1.037214378	-0.374262923	0.708208714	NA
ERV_1015430_MLT1K	0.190917846	-0.20383646	1.122316772	-0.181621147	0.855880052	NA
ERV_1015436_MLT1K	0.248462571	-0.202667134	0.936985815	-0.216296907	0.82875632	NA
ERV_1015437_LTR33	0.310025261	-0.99657514	0.925701948	-1.076561567	0.281676182	NA
ERV_1015439_MLT1C	0.217276533	-0.203851366	1.108900983	-0.183831893	0.854145336	NA
ERV_1015457_MLT1L	0.271621357	-0.195254051	0.922232936	-0.211718801	0.83232642	NA
ERV_1015461_THE1B	0.207994124	-0.671192624	1.026806591	-0.653669961	0.51332446	NA
ERV_1015474_LTR88b	0.899373822	0.447251514	0.676766574	0.660865255	0.50869873	NA
ERV_1015479_MamRep605	1.205755315	0.152247519	0.627179881	0.242749367	0.808199562	0.977145787
ERV_1015520_LTR8	0.262560065	0.039355684	0.870958924	0.045186614	0.963958564	NA
ERV_1015521_LTR8	0.200337384	-0.268626354	1.020283285	-0.263286048	0.792330113	NA
ERV_1015522_MLT1K	0.144038888	-0.519035504	1.441455193	-0.360077445	0.718789219	NA
ERV_1015535_LTR85a	0.288286649	-0.442273718	0.861867119	-0.513157664	0.607841037	NA
ERV_1015547_LTR89	0.679183446	0.088970928	0.637379309	0.139588666	0.888984996	NA
ERV_1015573_MLT1B	0.335767928	0.309014109	0.817893981	0.377816827	0.705566672	NA
ERV_1015578_MLT1A1	0.359497388	-0.061792584	0.758849249	-0.081429328	0.935100526	NA
ERV_1015584_MLT1A0	0.364285938	0.192842422	0.797936973	0.241676259	0.809031027	NA
ERV_1015587_MLT2F	2.158448793	-0.917694314	0.721495925	-1.271932775	0.203397005	0.783856076
ERV_1015589_MLT1C	0.461376245	0.596532193	0.850245481	0.701599958	0.482928678	NA
ERV_1015590_LTR33	0.701287824	-0.331938997	0.777817071	-0.426757151	0.669556219	NA
ERV_1015592_MLT2B3	0.543622042	-0.023738692	0.713950233	-0.033249785	0.973475397	NA
ERV_1015600_MLT1D	0.352161294	-0.032686655	0.802405457	-0.040735833	0.967506495	NA
ERV_1015601_MLT1F2	0.302199959	-0.056787633	0.840563316	-0.067559019	0.946136679	NA
ERV_1015622_MER90a	0.344517808	0.354593662	0.756980599	0.468431638	0.639475948	NA
ERV_1015629_LTR55	0.336129467	0.304944851	0.78363346	0.389142203	0.697170956	NA
ERV_1015642_MLT1J	0.336426384	0.306157197	0.817855731	0.374341324	0.708150391	NA
ERV_1015652_LTR78	0.336496004	0.306288175	0.817857266	0.374500769	0.708031785	NA
ERV_1015653_MER54A	0.376974606	0.066459122	0.78328723	0.084846426	0.932383484	NA
ERV_1015655_LTR103_Mam	0.309181899	0.00270242	0.849585843	0.003180868	0.997462039	NA
ERV_1015657_MamGypLTR3a	0.309181899	0.00270242	0.849585843	0.003180868	0.997462039	NA
ERV_1015659_THE1B	0.333166926	0.125091441	0.791179079	0.158107619	0.874371997	NA
ERV_1015663_MLT1J2	0.308534907	0.24570444	0.905770304	0.271265728	0.786186664	NA
ERV_1015666_MLT1K	0.305978146	0.244384769	0.851593282	0.286973575	0.774132553	NA
ERV_1015667_LTR80A	0.305978146	0.244384769	0.851593282	0.286973575	0.774132553	NA
ERV_1015676_MLT1J	0.327908728	-0.111910102	0.820904935	-0.136325289	0.891564133	NA
ERV_1015689_MLT1J	0.327908728	-0.111910102	0.820904935	-0.136325289	0.891564133	NA
ERV_1015698_MER77B	0.339879614	-0.05174434	0.792865647	-0.065262432	0.947965053	NA
ERV_1015720_LTR50	0.457598324	-0.741609594	0.719792619	-1.030310085	0.302864466	NA
ERV_1015750_THE1B	4.737497745	-0.098400815	0.261268606	-0.376627013	0.70645081	0.961598237
ERV_1015769_MSTD	3.073789377	-0.26351619	0.30074	-0.876225944	0.380907215	0.872763238
ERV_1015794_THE1C	10.9754854	-0.077372562	0.174947505	-0.44226159	0.658299922	0.952245903
ERV_1015839_MLT1N2	0.433745897	0.213056434	0.70631911	0.30164331	0.762923988	NA
ERV_1015864_MLT1J	0.419894402	0.058442864	0.85354799	0.068470507	0.945411097	NA
ERV_1015872_MamGypLTR1d	0.43139185	0.175153744	0.825588447	0.212156244	0.831985142	NA
ERV_1015890_MER11A	0.451217517	-0.529298522	0.704001121	-0.751843294	0.452145303	NA
ERV_1015901_MLT1D	0.490653642	-0.343871225	0.659671161	-0.521276729	0.60217401	NA
ERV_1015933_LTR16A	0.446841829	-0.59269131	0.703928592	-0.841976468	0.399801126	NA
ERV_1015941_MER4B	0.511354683	-0.352047335	0.661739157	-0.53200318	0.594723793	NA
ERV_1015942_MER4B	0.724098243	-0.184928767	0.570044421	-0.324411151	0.745626778	NA
ERV_1015943_MER92C	0.573486251	-0.172019858	0.643091938	-0.267488748	0.789092876	NA
ERV_1015978_LTR76	9.453700226	0.077050849	0.200165689	0.384935349	0.700285316	0.960971383
ERV_1015979_MLT1K	8.657290692	0.089921848	0.210703323	0.426769959	0.669546889	0.954619067
ERV_1016002_THE1B	12.43211102	0.163282245	0.181232275	0.900955667	0.367611891	0.867150182
ERV_1016011_LTR16C	11.98107335	0.140105018	0.20609952	0.679793034	0.496635518	0.913958571
ERV_1016013_MLT1B	12.54835339	-0.020963392	0.188819264	-0.111023588	0.911597642	0.99026085
ERV_101602_MamGypsy2-I	7.450156473	0.181967941	0.383922364	0.473970673	0.635520821	0.947670949
ERV_1016074_MER129	12.4750678	-0.000578618	0.191239865	-0.003025616	0.997585912	0.999974802
ERV_1016109_LTR24	23.13815945	-0.071041514	0.172020334	-0.412983239	0.679618894	0.956304531
ERV_1016153_LTR107_Mam	1.309201459	-0.158195495	0.43743879	-0.3616403	0.717620845	0.963336509
ERV_1016156_MLT1F	0.932749569	-0.288885118	0.526404784	-0.54878893	0.583150308	NA
ERV_1016171_MER41A	1.091022933	-0.456159618	0.504601494	-0.903999736	0.365995541	NA
ERV_1016184_MLT2B3	3.011050205	0.196002741	0.384645771	0.509566868	0.610354941	0.942406475
ERV_1016195_MER39	6.72011996	-0.301489265	0.304892905	-0.988836606	0.322743091	0.848499411
ERV_1016231_MSTA	16.7905798	-0.109010727	0.214358881	-0.508543088	0.61107253	0.942767492
ERV_1016238_MER4A1	19.73480418	-0.295975133	0.211368423	-1.400280746	0.161429264	0.75427518
ERV_1016243_LTR49-int	4.487410686	-0.261725017	0.289775718	-0.90319858	0.366420511	0.866661901
ERV_1016246_MSTA1	5.013625095	-0.201016934	0.276245139	-0.727675914	0.466811998	0.905084282
ERV_1016248_MLT1I	14.12145967	0.059066747	0.246285158	0.239830719	0.810461492	0.977368307
ERV_1016263_LTR87	4.215484866	0.462359382	0.270223209	1.71102765	0.087076009	0.678177764
ERV_1016302_LTR104_Mam	0.405608238	-0.763909712	0.822691639	-0.928549259	0.353122729	NA
ERV_1016303_LTR48B	0.460058798	-0.715850381	0.766628966	-0.933763807	0.350425743	NA
ERV_101630_MLT1D	1.069731233	0.753312954	0.576141442	1.307513916	0.191038232	NA
ERV_1016324_MLT1J	0.404955831	-0.979437089	0.740776708	-1.32217587	0.186109594	NA
ERV_1016335_MLT1A	0.385426779	-0.832863888	0.777821004	-1.070765489	0.284274888	NA
ERV_1016336_MLT1A1	0.385426779	-0.832863888	0.777821004	-1.070765489	0.284274888	NA
ERV_1016337_MLT1A0	0.402429618	-0.969995592	0.739952062	-1.310889775	0.189895006	NA
ERV_1016340_MER4A1_	0.369798902	-0.689903707	0.820354687	-0.840982221	0.400357895	NA
ERV_1016348_MLT1H	0.36029074	-0.036534532	0.844788298	-0.043246967	0.965504665	NA
ERV_1016349_LTR16D2	0.36029074	-0.036534532	0.844788298	-0.043246967	0.965504665	NA
ERV_1016352_HERVL-int	0.336350735	-0.154608451	0.87199397	-0.177304496	0.859269219	NA
ERV_1016353_LTR33	0.351132204	-0.092598239	0.878258698	-0.105433899	0.916031519	NA
ERV_1016354_MSTA	0.336350735	-0.154608451	0.87199397	-0.177304496	0.859269219	NA
ERV_1016355_LTR37A	0.336350735	-0.154608451	0.87199397	-0.177304496	0.859269219	NA
ERV_1016357_THE1B	0.561337476	-0.337663076	0.611611193	-0.552087797	0.580888203	NA
ERV_1016392_LTR105_Mam	4.880203949	-0.089406412	0.287216632	-0.311285638	0.755583485	0.968916212
ERV_1016409_MER41C	8.494872712	0.033165425	0.291555168	0.113753513	0.909433191	0.990054737
ERV_1016414_MLT1O	0.16228609	-0.213247774	1.435239544	-0.148579918	0.88188512	NA
ERV_1016417_MLT1C	0.195939401	-0.268693842	1.203633909	-0.223235521	0.823352208	NA
ERV_1016422_LTR47B4	0.178616043	-0.150522023	1.432831264	-0.105052163	0.916334418	NA
ERV_1016424_LTR35B	0.179759763	-0.150521592	1.30131536	-0.115668804	0.907915031	NA
ERV_1016426_MamGypLTR2c	0.16228609	-0.213247774	1.435239544	-0.148579918	0.88188512	NA
ERV_1016427_MSTD	0.16228609	-0.213247774	1.435239544	-0.148579918	0.88188512	NA
ERV_1016428_MLT1J2	0.15389775	-0.275974011	1.587805159	-0.173808486	0.862015975	NA
ERV_1016432_THE1B-int,THE1B	0.152344022	-0.767150064	1.590965289	-0.482191578	0.629669859	NA
ERV_1016436_MLT1B	0.121589033	-0.401426968	2.033054742	-0.197450152	0.843475286	NA
ERV_1016439_MER31A	0.121589033	-0.401426968	2.033054742	-0.197450152	0.843475286	NA
ERV_1016445_THE1B	0.095153004	-0.283818838	2.380222285	-0.119240476	0.90508484	NA
ERV_1016458_LTR16A	0.082006652	-0.346546962	2.821039637	-0.122843706	0.902230864	NA
ERV_1016460_MER31A	0.082006652	-0.346546962	2.821039637	-0.122843706	0.902230864	NA
ERV_1016461_MER31A	0.082006652	-0.346546962	2.821039637	-0.122843706	0.902230864	NA
ERV_1016469_MER34B	0.082006652	-0.346546962	2.821039637	-0.122843706	0.902230864	NA
ERV_1016472_LTR8A	0.098277691	-0.283818775	2.369193229	-0.119795537	0.904645118	NA
ERV_1016475_LTR90A	0.082006652	-0.346546962	2.821039637	-0.122843706	0.902230864	NA
ERV_1016486_MLT1J1,MLT1J1-int	0.29903966	-0.20535599	0.864424279	-0.237563885	0.812219364	NA
ERV_1016491_MER41A,MER41-int	0.211004513	-0.087180079	1.29274431	-0.067437991	0.946233026	NA
ERV_1016492_PRIMA41-int	0.082006652	-0.346546962	2.821039637	-0.122843706	0.902230864	NA
ERV_1016493_PABL_A-int	0.082006652	-0.346546962	2.821039637	-0.122843706	0.902230864	NA
ERV_1016497_MLT1L	0.134573461	-0.158364486	1.778221768	-0.089057782	0.929035989	NA
ERV_1016502_MLT1H2	0.256699281	0.212990622	1.469530227	0.144937898	0.884759904	NA
ERV_1016515_LTR33	3.050553192	0.085387028	0.448781714	0.190264054	0.84910222	0.982317356
ERV_1016530_MLT1A	0.516371104	0.689184616	1.02096904	0.675029887	0.499656777	NA
ERV_1016532_MLT1C	0.579743227	1.453923908	1.009283287	1.440550861	0.149711611	NA
ERV_1016534_LTR45C	0.452874569	1.158991795	1.16490064	0.994927597	0.31977148	NA
ERV_1016535_MER21C	0.467690399	1.236407633	1.178836817	1.048836968	0.29425316	NA
ERV_1016547_MER4D	1.680289383	0.646668639	0.866920221	0.745937888	0.455704936	0.90163271
ERV_1016550_MLT1A	0.140814178	-0.095640012	2.006223649	-0.04767166	0.96197792	NA
ERV_1016567_MLT1J	0.056046757	0.076841203	3.349761661	0.022939305	0.981698688	NA
ERV_1016575_MLT1G	0.115114376	0.327753846	2.337513675	0.140214729	0.888490335	NA
ERV_1016581_MLT1J	0.129773391	-0.095638007	1.606737457	-0.059523108	0.952535461	NA
ERV_1016584_MLT1L	0.129773391	-0.095638007	1.606737457	-0.059523108	0.952535461	NA
ERV_1016586_MER21C	0.129773391	-0.095638007	1.606737457	-0.059523108	0.952535461	NA
ERV_1016588_MER21B	0.14594066	-0.032911558	1.439404999	-0.022864696	0.981758201	NA
ERV_1016589_MER31B	0.156808669	0.029814734	1.307044177	0.022810808	0.981801187	NA
ERV_1016592_LTR67B	0.129773391	-0.095638007	1.606737457	-0.059523108	0.952535461	NA
ERV_1016594_MLT1N2	0.146103343	-0.032911557	1.439231022	-0.02286746	0.981755997	NA
ERV_1016596_MER74B	0.129773391	-0.095638007	1.606737457	-0.059523108	0.952535461	NA
ERV_1016598_LTR75B	0.177128019	-0.150521259	1.189946404	-0.12649415	0.899340779	NA
ERV_1016613_LTR82A	0.591222934	1.320902752	0.925692528	1.426934659	0.153598729	NA
ERV_101661_MamRep1527	0.126720406	-0.032913358	1.819920269	-0.018085055	0.985571	NA
ERV_1016622_MLT1D	0.582483906	1.116356791	0.996602329	1.120162735	0.262644421	NA
ERV_1016624_THE1B	0.532419009	1.433913546	1.095970855	1.308350071	0.190754599	NA
ERV_1016625_LTR40a	0.532085351	1.439111172	1.023946431	1.405455528	0.159885865	NA
ERV_1016628_MER57E2	0.504902043	1.347787252	1.086095239	1.240947574	0.214625116	NA
ERV_1016638_MamGypLTR1d	0.469138984	1.231218518	1.125151805	1.094268802	0.273837104	NA
ERV_1016646_MLT2D	0.575253657	1.557010876	1.074042599	1.449673298	0.147149645	NA
ERV_1016649_MLT1D	0.514183199	1.381141624	1.08447582	1.273556863	0.202820508	NA
ERV_1016650_LTR16C	0.48411987	1.283955386	1.137231314	1.129018671	0.258889957	NA
ERV_1016651_MLT1J	0.522462246	1.408817836	1.030738861	1.366803843	0.171686798	NA
ERV_1016653_MLT1C	0.518791795	1.39384338	1.158797478	1.202836049	0.229039772	NA
ERV_1016663_MLT1J	0.510855475	1.37436566	1.152117098	1.192904491	0.23290678	NA
ERV_101667_MLT1J	0.02637171	-0.228942487	3.349761661	-0.068345903	0.945510284	NA
ERV_1016684_LTR81B	0.392186185	1.431696364	1.528754296	0.936511752	0.349009765	NA
ERV_101668_MLT1J	0.02637171	-0.228942487	3.349761661	-0.068345903	0.945510284	NA
ERV_1016694_MLT1C	0.012536081	-0.048609132	3.349761661	-0.014511221	0.988422127	NA
ERV_1016697_MLT1F1,MLT1F1-int	0	NA	NA	NA	NA	NA
ERV_10166_MLT1D	6.93978074	0.106349007	0.236082021	0.450474826	0.652368102	0.950838569
ERV_1016700_MLT1F1,MLT1F1-int	0.023690523	-0.048609132	3.349761661	-0.014511221	0.988422127	NA
ERV_1016702_MLT1F1-int	0.023690523	-0.048609132	3.349761661	-0.014511221	0.988422127	NA
ERV_1016709_MER57B1	0.023690523	-0.048609132	3.349761661	-0.014511221	0.988422127	NA
ERV_1016720_MLT1B	0.093894675	0.021967177	2.395227728	0.009171227	0.992682522	NA
ERV_1016728_LTR79	0.014717198	-0.048609132	3.349761661	-0.014511221	0.988422127	NA
ERV_1016749_MER52D	0.014717198	-0.048609132	3.349761661	-0.014511221	0.988422127	NA
ERV_1016765_MLT2B1	0.064851689	-0.346547684	2.931282958	-0.118223893	0.905890259	NA
ERV_1016774_MSTA	0.082325361	-0.283819127	2.430367629	-0.116780327	0.907034134	NA
ERV_1016776_MER31B	0.064851689	-0.346547684	2.931282958	-0.118223893	0.905890259	NA
ERV_1016778_MLT1N2	0.064851689	-0.346547684	2.931282958	-0.118223893	0.905890259	NA
ERV_1016780_MSTD	0.243359554	0.168660624	0.906938156	0.185967061	0.852470592	NA
ERV_1016783_MER57E2	0.147022783	-0.275973525	1.438251839	-0.191881225	0.847835244	NA
ERV_1016801_MLT1H	12.81813093	0.141846298	0.240822308	0.589008134	0.555855817	0.929977845
ERV_1016802_MLT1K	11.91908472	0.168929019	0.253468617	0.66646917	0.505111263	0.916306308
ERV_1016816_MLT2B1	16.67139184	-0.002985181	0.206462913	-0.01445868	0.988464045	0.998853873
ERV_1016820_MSTB	14.89648198	0.00577887	0.212641876	0.027176538	0.978318929	0.997350699
ERV_1016831_LTR8	8.474350539	0.252401651	0.239708402	1.052952875	0.292362591	0.833589198
ERV_1016833_MLT1J2	8.432917553	0.292545673	0.237408389	1.232246567	0.217856993	0.79427013
ERV_1016854_MLT1G3	7.592555551	-0.220508206	0.245241893	-0.899145749	0.368575033	0.867757226
ERV_1016879_MLT1B	0.710659736	-0.394650354	0.633479967	-0.622987899	0.533292474	NA
ERV_1016892_MLT1B	0.332258151	-0.248482896	0.932553193	-0.266454394	0.789889279	NA
ERV_1016894_MLT1B	0.363179039	-1.029509306	0.818654267	-1.257562987	0.208549846	NA
ERV_1016899_LTR16,ERV3-16A3_I-int,LTR16B	2.624912661	0.199107163	0.425705267	0.467711298	0.63999106	0.948774912
ERV_1016900_MLT1J1	0.159460136	-0.624953249	1.449739282	-0.431079751	0.666410383	NA
ERV_1016901_MLT1A0	0.159460136	-0.624953249	1.449739282	-0.431079751	0.666410383	NA
ERV_1016906_LTR16B2	0.436582722	-0.521227205	0.888157923	-0.586863205	0.557295584	NA
ERV_1016910_LTR78	0.619181827	-1.019243218	0.743593279	-1.370699879	0.170468533	NA
ERV_1016911_MER57C2	0.325725179	-0.954215322	0.934016905	-1.021625323	0.306958268	NA
ERV_1016920_MLT2B4	0.172016294	-0.562227172	1.449861605	-0.387779889	0.698178929	NA
ERV_1016930_LTR40c	0.247452884	-0.411012705	1.24128426	-0.331118921	0.74055466	NA
ERV_1016939_MER39	0.973524296	0.057740883	0.523394195	0.110320067	0.912155543	NA
ERV_101693_MSTC	0.02637171	-0.228942487	3.349761661	-0.068345903	0.945510284	NA
ERV_1016944_MLT1C	27.354374	0.718086569	0.276870806	2.593579941	0.009498246	0.435717036
ERV_101694_MSTC	0.038385851	-0.16621732	3.349761661	-0.049620641	0.960424698	NA
ERV_101695_THE1D-int,THE1D	0.042233604	-0.16621732	3.349761661	-0.049620641	0.960424698	NA
ERV_1016969_MLT1G1	11.32543683	0.635760861	0.334887974	1.89842846	0.057639663	0.627980561
ERV_101698_MLT2A1,HERVL-int	0.02637171	-0.228942487	3.349761661	-0.068345903	0.945510284	NA
ERV_1017003_MSTB1	0.59056775	-0.363890036	0.789088163	-0.461152573	0.644689146	NA
ERV_1017034_MSTA	0.554278201	-0.582477443	0.658852318	-0.884078917	0.376653613	NA
ERV_1017046_MLT1E2,MLT1E2-int	2.044675535	-0.126773746	0.530107414	-0.23914728	0.810991381	0.977436277
ERV_1017050_MLT1C	0.320565633	-0.935583019	0.788029852	-1.187243118	0.235131738	NA
ERV_1017075_MLT1J	0.305688389	-0.789963535	0.945744333	-0.835282335	0.403558761	NA
ERV_1017078_LTR78	0.331886261	-0.667161639	0.906648751	-0.735854583	0.461819199	NA
ERV_1017084_MLT1I	0.460882998	-0.683845963	0.738897971	-0.92549444	0.354708775	NA
ERV_1017093_MSTB	0.290492093	-0.907729694	1.067314977	-0.850479675	0.395058456	NA
ERV_10170_MER4E1	5.809667537	0.242659859	0.256537605	0.945903658	0.344197728	0.857490666
ERV_1017111_LTR79	0.217907311	-0.591665302	1.12580538	-0.525548476	0.599201964	NA
ERV_1017112_MSTB	0.253628246	-0.46926121	1.053390415	-0.445477008	0.655975072	NA
ERV_1017115_MLT2C1	0.26916532	-0.774026882	0.919787349	-0.84152808	0.400052161	NA
ERV_1017116_LTR47A2	0.242268865	-0.687855456	0.97643447	-0.704456344	0.481148628	NA
ERV_1017123_MER21C	0.254347652	-0.651863645	0.984727311	-0.661973764	0.507988036	NA
ERV_1017132_MLT1A0	1.492859369	0.236342385	0.495976306	0.476519507	0.633704314	0.947042804
ERV_1017136_LTR16	2.631708615	0.549806142	0.437860844	1.255664096	0.209237782	0.78751384
ERV_1017142_THE1B	2.875167651	0.723268529	0.397575748	1.819196802	0.068881411	0.652412489
ERV_101715_THE1B	0.024889174	-0.228942487	3.349761661	-0.068345903	0.945510284	NA
ERV_1017170_MLT1O	1.782601586	0.7770158	0.454170504	1.710846024	0.087109541	0.678177764
ERV_1017189_MER4E1	0.581243493	0.374919815	0.692556358	0.541356397	0.588261955	NA
ERV_1017191_MamRep605	0.074771049	-0.040758867	2.464718375	-0.016536927	0.986806043	NA
ERV_1017195_MLT1D	0.154014184	0.029812503	1.783722672	0.016713642	0.986665064	NA
ERV_1017199_MLT2B1	0.095291059	0.202298536	2.764081044	0.073188352	0.941656235	NA
ERV_10171_LTR82A	6.231906463	0.251497195	0.238630647	1.053918253	0.291920345	0.83353609
ERV_1017201_MLT2B1	0.04787747	0.076841203	3.349761661	0.022939305	0.981698688	NA
[truncated: 517,061 more rows]
