# Supplementary material for: Endogenous Retrovirus RNA Expression Differences between Race, Stage and HPV Status Offer Improved Prognostication among Women with Cervical Cancer
Source: Int J Mol Sci. 2023 Jan 12;24(2):1492. doi: 10.3390/ijms24021492 (PMC9864224; doi:10.3390/ijms24021492)
Supplement: Supplementary file 1 [file ijms-24-01492-s001.zip › Supplementary Table S4.xlsx]

## Sheet: Supplementary Table S4
chr	start	end	ERVID	padj	log2FoldChange (Late Stage vs Early Stage)	Chromosome	Start	End	Gene Symbol	Ensembl ID	Aliases	GO Accession	Gene Type	Description	log2FoldChange (Late Stage vs Early Stage)	padj	distance
chr1	10009096	10011544	ERV_222000_LTR24C	0.021121	-1.63444	chr1	9997206	10016020	RBP7	ENSG00000162444	CRABP4|CRBP4|CRBPIV	GO:0005215|GO:0005515|GO:0005737|GO:0006810|GO:0016918|GO:0019841	protein-coding	retinol binding protein 7	-1.31384	0.0250277	0
chr1	10013996	10015065	ERV_8853_MER21B	0.0206231	-1.72206	chr1	9997206	10016020	RBP7	ENSG00000162444	CRABP4|CRBP4|CRBPIV	GO:0005215|GO:0005515|GO:0005737|GO:0006810|GO:0016918|GO:0019841	protein-coding	retinol binding protein 7	-1.31384	0.0250277	0
chr1	75276687	75276921	ERV_276129_LTR16E1	0.0206231	3.26908	chr1	75202131	75724011	SLC44A5	ENSG00000137968	CTL5	GO:0005886|GO:0006656|GO:0015220|GO:0015871|GO:0016021|GO:0055085	protein-coding	solute carrier family 44 member 5	1.01198	0.0679533	0
chr1	75279375	75279598	ERV_79750_MLT1F1	0.021121	3.31347	chr1	75202131	75724011	SLC44A5	ENSG00000137968	CTL5	GO:0005886|GO:0006656|GO:0015220|GO:0015871|GO:0016021|GO:0055085	protein-coding	solute carrier family 44 member 5	1.01198	0.0679533	0
chr1	75280567	75282927	ERV_79751_THE1C-int,THE1C	0.0550787	2.77265	chr1	75202131	75724011	SLC44A5	ENSG00000137968	CTL5	GO:0005886|GO:0006656|GO:0015220|GO:0015871|GO:0016021|GO:0055085	protein-coding	solute carrier family 44 member 5	1.01198	0.0679533	0
chr1	75288595	75290184	ERV_79752_ERVL-E-int	0.0550787	2.73829	chr1	75202131	75724011	SLC44A5	ENSG00000137968	CTL5	GO:0005886|GO:0006656|GO:0015220|GO:0015871|GO:0016021|GO:0055085	protein-coding	solute carrier family 44 member 5	1.01198	0.0679533	0
chr1	75290303	75290774	ERV_276134_LTR33	0.0651774	2.89647	chr1	75202131	75724011	SLC44A5	ENSG00000137968	CTL5	GO:0005886|GO:0006656|GO:0015220|GO:0015871|GO:0016021|GO:0055085	protein-coding	solute carrier family 44 member 5	1.01198	0.0679533	0
chr1	75295229	75295629	ERV_79757_MamGypLTR3a	0.0206231	3.38019	chr1	75202131	75724011	SLC44A5	ENSG00000137968	CTL5	GO:0005886|GO:0006656|GO:0015220|GO:0015871|GO:0016021|GO:0055085	protein-coding	solute carrier family 44 member 5	1.01198	0.0679533	0
chr1	75296224	75297084	ERV_276136_MLT1G-int,MLT1G	0.0622111	2.58907	chr1	75202131	75724011	SLC44A5	ENSG00000137968	CTL5	GO:0005886|GO:0006656|GO:0015220|GO:0015871|GO:0016021|GO:0055085	protein-coding	solute carrier family 44 member 5	1.01198	0.0679533	0
chr1	75310125	75310328	ERV_276143_MLT1J	0.0737183	3.2314	chr1	75202131	75724011	SLC44A5	ENSG00000137968	CTL5	GO:0005886|GO:0006656|GO:0015220|GO:0015871|GO:0016021|GO:0055085	protein-coding	solute carrier family 44 member 5	1.01198	0.0679533	0
chr1	75312362	75312730	ERV_79771_MSTD	0.0652623	3.22817	chr1	75202131	75724011	SLC44A5	ENSG00000137968	CTL5	GO:0005886|GO:0006656|GO:0015220|GO:0015871|GO:0016021|GO:0055085	protein-coding	solute carrier family 44 member 5	1.01198	0.0679533	0
chr1	171120326	171120708	ERV_322210_MLT1B	0.069703	-2.92405	chr1	171185208	171211230	FMO2	ENSG00000094963	FMO1B1	GO:0004497|GO:0004499|GO:0005789|GO:0006082|GO:0006739|GO:0006805|GO:0009404|GO:0016020|GO:0016021|GO:0017144|GO:0031090|GO:0050660|GO:0050661|GO:0070995|GO:0072592	protein-coding	flavin containing monooxygenase 2	-2.41427	0.0115622	64501
chr1	236182393	236182449	ERV_204138_MER41A	0.0550787	1.1378	chr1	230747384	230802003	CAPN9	ENSG00000135773	GC36|nCL-4	GO:0004198|GO:0005509|GO:0005575|GO:0005737|GO:0006508|GO:0007586	protein-coding	calpain 9	2.5104	0.0370271	5380391
chr1	246745768	246746541	ERV_370238_LTR2	0.0597996	1.42233	chr1	230747384	230802003	CAPN9	ENSG00000135773	GC36|nCL-4	GO:0004198|GO:0005509|GO:0005575|GO:0005737|GO:0006508|GO:0007586	protein-coding	calpain 9	2.5104	0.0370271	15943766
chr1	246746995	246747159	ERV_370239_MLT1K	0.0952517	1.4343	chr1	230747384	230802003	CAPN9	ENSG00000135773	GC36|nCL-4	GO:0004198|GO:0005509|GO:0005575|GO:0005737|GO:0006508|GO:0007586	protein-coding	calpain 9	2.5104	0.0370271	15944993
chr1	246747356	246747402	ERV_370240_MER4A1	0.0652623	1.50764	chr1	230747384	230802003	CAPN9	ENSG00000135773	GC36|nCL-4	GO:0004198|GO:0005509|GO:0005575|GO:0005737|GO:0006508|GO:0007586	protein-coding	calpain 9	2.5104	0.0370271	15945354
chr1	246752389	246754470	ERV_370243_HERVIP10B3-int	0.0550787	1.47485	chr1	230747384	230802003	CAPN9	ENSG00000135773	GC36|nCL-4	GO:0004198|GO:0005509|GO:0005575|GO:0005737|GO:0006508|GO:0007586	protein-coding	calpain 9	2.5104	0.0370271	15950387
chr1	246754500	246754693	ERV_370244_LTR2	0.0490089	1.54072	chr1	230747384	230802003	CAPN9	ENSG00000135773	GC36|nCL-4	GO:0004198|GO:0005509|GO:0005575|GO:0005737|GO:0006508|GO:0007586	protein-coding	calpain 9	2.5104	0.0370271	15952498
chr10	32926213	32926984	ERV_401827_MLT1A0	0.0550787	1.11947	chr10	43371642	43376335	FXYD4	ENSG00000150201	CHIF	GO:0005267|GO:0005886|GO:0005887|GO:0017080|GO:0034220|GO:0051117|GO:0071805|GO:1903779|GO:2000649	protein-coding	FXYD domain containing ion transport regulator 4	2.76549	0.0835031	10444659
chr10	32926352	32926754	ERV_401828_MSTB	0.0537818	1.13252	chr10	43371642	43376335	FXYD4	ENSG00000150201	CHIF	GO:0005267|GO:0005886|GO:0005887|GO:0017080|GO:0034220|GO:0051117|GO:0071805|GO:1903779|GO:2000649	protein-coding	FXYD domain containing ion transport regulator 4	2.76549	0.0835031	10444889
chr10	70336275	70336803	ERV_432060_MER89	0.0183994	-1.63702	chr10	61406643	61453450	TMEM26	ENSG00000196932		GO:0016021	protein-coding	transmembrane protein 26	1.07808	0.0648999	8882826
chr10	91300774	91307381	ERV_545713_MLT2B3	0.010771	-2.99018	chr10	91628442	91633054	PPP1R3C	ENSG00000119938	PPP1R5|PTG	GO:0004722|GO:0005515|GO:0005829|GO:0005977|GO:0005978|GO:0006470|GO:0019888|GO:0019903|GO:0050790	protein-coding	protein phosphatase 1 regulatory subunit 3C	-2.11712	0.0290683	321062
chr10	91301350	91307371	ERV_545714_LTR7,HERVH-int	0.0100819	-3.03339	chr10	91628442	91633054	PPP1R3C	ENSG00000119938	PPP1R5|PTG	GO:0004722|GO:0005515|GO:0005829|GO:0005977|GO:0005978|GO:0006470|GO:0019888|GO:0019903|GO:0050790	protein-coding	protein phosphatase 1 regulatory subunit 3C	-2.11712	0.0290683	321072
chr11	114302718	114303078	ERV_760356_MLT1A0	0.0805069	1.71858	chr11	114257831	114313285	NNMT	ENSG00000166741		GO:0005829|GO:0008112|GO:0010243|GO:0030760|GO:0031100|GO:0032259|GO:0042493	protein-coding	nicotinamide N-methyltransferase	1.00584	0.0946136	0
chr11	115296308	115296758	ERV_761177_MSTB2	0.0805069	3.1288	chr11	115169218	115504957	CADM1	ENSG00000182985	BL2|IGSF4|IGSF4A|NECL2|Necl-2|RA175|ST17|SYNCAM|TSLC1|sTSLC-1|sgIGSF|synCAM1	GO:0001889|GO:0001913|GO:0004872|GO:0005102|GO:0005515|GO:0005886|GO:0005887|GO:0005911|GO:0005913|GO:0006915|GO:0007156|GO:0007157|GO:0007283|GO:0007420|GO:0008037|GO:0016323|GO:0030154|GO:0030165|GO:0034332|GO:0042271|GO:0042803|GO:0043005|GO:0045202|GO:0045954|GO:0050715|GO:0050798|GO:0050839|GO:0051606|GO:0070062	protein-coding	cell adhesion molecule 1	1.70484	0.00828544	0
chr11	115468752	115469116	ERV_646104_THE1B	0.0952517	2.90654	chr11	115169218	115504957	CADM1	ENSG00000182985	BL2|IGSF4|IGSF4A|NECL2|Necl-2|RA175|ST17|SYNCAM|TSLC1|sTSLC-1|sgIGSF|synCAM1	GO:0001889|GO:0001913|GO:0004872|GO:0005102|GO:0005515|GO:0005886|GO:0005887|GO:0005911|GO:0005913|GO:0006915|GO:0007156|GO:0007157|GO:0007283|GO:0007420|GO:0008037|GO:0016323|GO:0030154|GO:0030165|GO:0034332|GO:0042271|GO:0042803|GO:0043005|GO:0045202|GO:0045954|GO:0050715|GO:0050798|GO:0050839|GO:0051606|GO:0070062	protein-coding	cell adhesion molecule 1	1.70484	0.00828544	0
chr11	115485435	115485797	ERV_761348_THE1B	0.0737183	3.00205	chr11	115169218	115504957	CADM1	ENSG00000182985	BL2|IGSF4|IGSF4A|NECL2|Necl-2|RA175|ST17|SYNCAM|TSLC1|sTSLC-1|sgIGSF|synCAM1	GO:0001889|GO:0001913|GO:0004872|GO:0005102|GO:0005515|GO:0005886|GO:0005887|GO:0005911|GO:0005913|GO:0006915|GO:0007156|GO:0007157|GO:0007283|GO:0007420|GO:0008037|GO:0016323|GO:0030154|GO:0030165|GO:0034332|GO:0042271|GO:0042803|GO:0043005|GO:0045202|GO:0045954|GO:0050715|GO:0050798|GO:0050839|GO:0051606|GO:0070062	protein-coding	cell adhesion molecule 1	1.70484	0.00828544	0
chr12	7881098	7882474	ERV_786641_LTR12C	0.0736461	2.92546	chr12	7812512	7891148	SLC2A14	ENSG00000173262	GLUT14|SLC2A3P3	GO:0005355|GO:0005634|GO:0007275|GO:0007283|GO:0016021|GO:0030154|GO:1904659	protein-coding	solute carrier family 2 member 14	1.01311	0.0467583	0
chr12	31637873	31642050	ERV_806930_PRIMA41-int,MER41D	0.050306	3.16109	chr12	20369245	20684381	PDE3A	ENSG00000172572	CGI-PDE|CGI-PDE A|CGI-PDE-A|HTNB	GO:0001556|GO:0004115|GO:0004119|GO:0005829|GO:0006198|GO:0006629|GO:0016021|GO:0016101|GO:0019933|GO:0019934|GO:0030552|GO:0040020|GO:0042493|GO:0043066|GO:0043116|GO:0043117|GO:0046872|GO:0047555|GO:0051591|GO:0060282|GO:0071321|GO:0071560	protein-coding	phosphodiesterase 3A	1.54034	0.0329691	10953493
chr14	23984836	23985260	ERV_1209319_LTR3	0.021121	-1.03158	chr14	19499737	19677923	NF1P11				pseudo	neurofibromin 1 pseudogene 11	1.21088	0.0746382	4306914
chr14	50904682	50905016	ERV_1153899_MLT1A0	0.0622111	2.09795	chr14	50975262	51096061	TRIM9	ENSG00000100505	RNF91|SPRING	GO:0000149|GO:0004842|GO:0005515|GO:0005737|GO:0005856|GO:0008021|GO:0008270|GO:0016079|GO:0016567|GO:0016874|GO:0030054|GO:0030425|GO:0035544|GO:0042803|GO:0043161|GO:0045955	protein-coding	tripartite motif containing 9	1.53	0.0564146	70247
chr16	89933747	89934445	ERV_1542663_LTR67B	0.0100819	2.03825	chr16	89919165	89938761	TUBB3	ENSG00000258947	CDCBM|CDCBM1|CFEOM3|CFEOM3A|FEOM3|TUBB4|beta-4	GO:0003924|GO:0005200|GO:0005515|GO:0005525|GO:0005634|GO:0005737|GO:0005874|GO:0007010|GO:0007017|GO:0007067|GO:0007411|GO:0030424|GO:0030425|GO:0042277|GO:0043025|GO:0070062|GO:0071944	protein-coding	tubulin beta 3 class III	1.31765	0.00896507	0
chr17	8056836	8057031	ERV_1552007_LTR14	0.0238757	-2.51036	chr17	8390704	8397826	RNF222	ENSG00000189051		GO:0008134|GO:0008270|GO:0016021|GO:0016567|GO:0032184|GO:0033234|GO:0033768|GO:0043161|GO:0045944|GO:0061630	protein-coding	ring finger protein 222	-1.4702	0.0673045	333674
chr17	9080485	9081301	ERV_1553186_MER21B	0.0737183	2.20914	chr17	8965896	8976995	CTB-41I6.1		CTB-41I6.2		ncRNA	uncharacterized CTB-41I6.1	1.22323	0.0733204	103491
chr19	46468458	46471094	ERV_1897307_MamGyp-int	0.0821746	2.38306	chr19	46466491	46471563	PNMAL1	ENSG00000182013			protein-coding	paraneoplastic Ma antigen family like 1	1.50272	0.0807314	0
chr19	48597947	48598149	ERV_1899749_MLT1D	0.0735233	-1.89895	chr19	46466491	46471563	PNMAL1	ENSG00000182013			protein-coding	paraneoplastic Ma antigen family like 1	1.50272	0.0807314	2126385
chr2	81481148	81482372	ERV_2167787_LTR2752	0.0358699	4.95942	chr2	75469302	75569722	EVA1A	ENSG00000115363	FAM176A|TMEM166	GO:0005765|GO:0005789|GO:0005886|GO:0006914|GO:0006915|GO:0016021|GO:0043231	protein-coding	eva-1 homolog A, regulator of programmed cell death	1.64253	0.0297595	5911427
chr2	112020532	112020894	ERV_2183989_MamGypLTR3a	0.0978758	1.34199	chr2	111898479	112029561	MERTK	ENSG00000153208	MER|RP38|Tyro12|c-Eyk|c-mer	GO:0001750|GO:0001779|GO:0001818|GO:0004714|GO:0005515|GO:0005524|GO:0005615|GO:0005737|GO:0005886|GO:0005887|GO:0006468|GO:0006909|GO:0007166|GO:0007267|GO:0007283|GO:0016028|GO:0018108|GO:0030168|GO:0032940|GO:0034446|GO:0043277|GO:0043491|GO:0050766|GO:0050900|GO:0051250|GO:0060041|GO:0060068|GO:0097350|GO:2000107	protein-coding	MER proto-oncogene, tyrosine kinase	1.00527	0.00972921	0
chr2	215362688	215362979	ERV_2092520_MLT1K	0.0551987	1.71398	chr2	215360440	215436172	FN1	ENSG00000115414	CIG|ED-B|FINC|FN|FNZ|GFND|GFND2|LETS|MSF	GO:0001525|GO:0001932|GO:0002020|GO:0002576|GO:0005178|GO:0005515|GO:0005518|GO:0005576|GO:0005577|GO:0005578|GO:0005605|GO:0005615|GO:0005793|GO:0006953|GO:0007044|GO:0007155|GO:0007161|GO:0008201|GO:0008284|GO:0008360|GO:0009611|GO:0010628|GO:0010952|GO:0016324|GO:0016504|GO:0018149|GO:0022617|GO:0030198|GO:0031012|GO:0031093|GO:0033622|GO:0034446|GO:0035987|GO:0042060|GO:0042802|GO:0045773|GO:…	protein-coding	fibronectin 1	1.25872	0.0198936	0
chr2	215374350	215374660	ERV_2092530_THE1D	0.0442529	1.96721	chr2	215360440	215436172	FN1	ENSG00000115414	CIG|ED-B|FINC|FN|FNZ|GFND|GFND2|LETS|MSF	GO:0001525|GO:0001932|GO:0002020|GO:0002576|GO:0005178|GO:0005515|GO:0005518|GO:0005576|GO:0005577|GO:0005578|GO:0005605|GO:0005615|GO:0005793|GO:0006953|GO:0007044|GO:0007155|GO:0007161|GO:0008201|GO:0008284|GO:0008360|GO:0009611|GO:0010628|GO:0010952|GO:0016324|GO:0016504|GO:0018149|GO:0022617|GO:0030198|GO:0031012|GO:0031093|GO:0033622|GO:0034446|GO:0035987|GO:0042060|GO:0042802|GO:0045773|GO:…	protein-coding	fibronectin 1	1.25872	0.0198936	0
chr2	215377286	215377698	ERV_2092532_MSTA	0.0135975	2.12488	chr2	215360440	215436172	FN1	ENSG00000115414	CIG|ED-B|FINC|FN|FNZ|GFND|GFND2|LETS|MSF	GO:0001525|GO:0001932|GO:0002020|GO:0002576|GO:0005178|GO:0005515|GO:0005518|GO:0005576|GO:0005577|GO:0005578|GO:0005605|GO:0005615|GO:0005793|GO:0006953|GO:0007044|GO:0007155|GO:0007161|GO:0008201|GO:0008284|GO:0008360|GO:0009611|GO:0010628|GO:0010952|GO:0016324|GO:0016504|GO:0018149|GO:0022617|GO:0030198|GO:0031012|GO:0031093|GO:0033622|GO:0034446|GO:0035987|GO:0042060|GO:0042802|GO:0045773|GO:…	protein-coding	fibronectin 1	1.25872	0.0198936	0
chr2	240886004	240886372	ERV_2259958_MSTA	0.0550787	-1.94883	chr2	240886048	240896889	C2orf54	ENSG00000172478			protein-coding	chromosome 2 open reading frame 54	-1.49746	0.0289295	0
chr20	49769968	49770124	ERV_2358533_MLT1J	0.0652623	2.72566	chr20	44714844	44728509	WISP2	ENSG00000064205	CCN5|CT58|CTGF-L	GO:0001558|GO:0005178|GO:0005520|GO:0005578|GO:0005615|GO:0007155|GO:0007165|GO:0007267|GO:0008201|GO:0060548|GO:0070062	protein-coding	WNT1 inducible signaling pathway protein 2	-1.14597	0.0946136	5041460
chr21	9128078	9128539	ERV_2393013_MLT1H	0.0622111	-2.95904	chr21	20998315	21543329	NCAM2	ENSG00000154654	NCAM21	GO:0005886|GO:0007158|GO:0007413|GO:0007608|GO:0016021|GO:0030424	protein-coding	neural cell adhesion molecule 2	2.02249	0.0325784	11869777
chr21	28504337	28507117	ERV_2379529_MSTA,MSTA-int	0.0287007	-2.38396	chr21	30165564	30166756	CLDN17	ENSG00000156282		GO:0005198|GO:0005254|GO:0005886|GO:0005923|GO:0016338|GO:0034707|GO:0042802|GO:1902476	protein-coding	claudin 17	-2.74002	0.0484064	1658448
chr21	36124961	36125681	ERV_2414276_MLT1C	0.0622111	-1.46901	chr21	30165564	30166756	CLDN17	ENSG00000156282		GO:0005198|GO:0005254|GO:0005886|GO:0005923|GO:0016338|GO:0034707|GO:0042802|GO:1902476	protein-coding	claudin 17	-2.74002	0.0484064	5958206
chr21	36128234	36128673	ERV_2384499_MLT1D	0.0464528	-1.42707	chr21	30165564	30166756	CLDN17	ENSG00000156282		GO:0005198|GO:0005254|GO:0005886|GO:0005923|GO:0016338|GO:0034707|GO:0042802|GO:1902476	protein-coding	claudin 17	-2.74002	0.0484064	5961479
chr21	43775666	43776004	ERV_2421058_MER31A	0.0926439	-1.60804	chr21	43772512	43776445	CSTB	ENSG00000160213	CPI-B|CST6|EPM1|EPM1A|PME|STFB|ULD	GO:0002020|GO:0004866|GO:0004869|GO:0005615|GO:0005730|GO:0005737|GO:0008344|GO:0010466|GO:0010951|GO:0044822|GO:0045861|GO:0070062	protein-coding	cystatin B	-1.00458	0.0572647	0
chr22	16611308	16615149	ERV_2425136_HERVH-int,LTR7Y	0.0100819	-2.80986	chr22	22513736	22520270	ZNF280A	ENSG00000169548	3'OY11.1|SUHW1|ZNF280|ZNF636	GO:0000122|GO:0001227|GO:0003677|GO:0005634|GO:0006351|GO:0007411|GO:0045892|GO:0046872	protein-coding	zinc finger protein 280A	3.5459	0.0611524	5898588
chr3	58639843	58639943	ERV_2544461_LTR16C	0.0206231	-2.93505	chr3	58633946	58666848	FAM3D	ENSG00000198643	EF7|OIT1	GO:0005125|GO:0005576|GO:0046676	protein-coding	family with sequence similarity 3 member D	-2.76501	0.000502097	0
chr3	58644196	58644956	ERV_2544467_MLT1K	0.00944035	-2.96927	chr3	58633946	58666848	FAM3D	ENSG00000198643	EF7|OIT1	GO:0005125|GO:0005576|GO:0046676	protein-coding	family with sequence similarity 3 member D	-2.76501	0.000502097	0
chr3	58644247	58644594	ERV_2544468_THE1B	0.00944035	-3.08993	chr3	58633946	58666848	FAM3D	ENSG00000198643	EF7|OIT1	GO:0005125|GO:0005576|GO:0046676	protein-coding	family with sequence similarity 3 member D	-2.76501	0.000502097	0
chr3	58650264	58651047	ERV_2544476_MLT1K	0.00944035	-3.12973	chr3	58633946	58666848	FAM3D	ENSG00000198643	EF7|OIT1	GO:0005125|GO:0005576|GO:0046676	protein-coding	family with sequence similarity 3 member D	-2.76501	0.000502097	0
chr3	155091932	155092306	ERV_2758975_MLT2B3	0.0952517	3.09566	chr3	155024124	155183729	MME	ENSG00000196549	CALLA|CD10|CMT2T|NEP|SCA43|SFE	GO:0001822|GO:0002003|GO:0004175|GO:0004222|GO:0005515|GO:0005737|GO:0005886|GO:0005887|GO:0005903|GO:0005925|GO:0006508|GO:0006518|GO:0008021|GO:0008237|GO:0008238|GO:0008270|GO:0016021|GO:0019233|GO:0030424|GO:0030425|GO:0042277|GO:0044306|GO:0045202|GO:0046449|GO:0050435|GO:0070062|GO:0071345|GO:0071492|GO:0071493|GO:0090399	protein-coding	membrane metalloendopeptidase	2.03827	0.0100747	0
chr3	155177534	155177673	ERV_2759011_MLT1A	0.0675145	3.27285	chr3	155024124	155183729	MME	ENSG00000196549	CALLA|CD10|CMT2T|NEP|SCA43|SFE	GO:0001822|GO:0002003|GO:0004175|GO:0004222|GO:0005515|GO:0005737|GO:0005886|GO:0005887|GO:0005903|GO:0005925|GO:0006508|GO:0006518|GO:0008021|GO:0008237|GO:0008238|GO:0008270|GO:0016021|GO:0019233|GO:0030424|GO:0030425|GO:0042277|GO:0044306|GO:0045202|GO:0046449|GO:0050435|GO:0070062|GO:0071345|GO:0071492|GO:0071493|GO:0090399	protein-coding	membrane metalloendopeptidase	2.03827	0.0100747	0
chr4	56819380	56820254	ERV_2836702_MER89	0.0735492	-1.95181	chr4	56809860	56821742	SPINK2	ENSG00000128040	HUSI-II	GO:0001669|GO:0004866|GO:0004867|GO:0005515|GO:0005615|GO:0060046|GO:1900004	protein-coding	serine peptidase inhibitor, Kazal type 2	-1.847	0.0189944	0
chr4	148298890	148305043	ERV_2910844_MER61C,MER61-int	0.0192134	-1.77837	chr4	139618136	139623232	LOC101927490				ncRNA	uncharacterized LOC101927490	-1.87946	0.0946136	8675659
chr4	148301381	148304685	ERV_2910845_MER61-int	0.0358418	-1.76902	chr4	139618136	139623232	LOC101927490				ncRNA	uncharacterized LOC101927490	-1.87946	0.0946136	8678150
chr5	139511267	139512402	ERV_3163568_LTR12	0.0734446	2.31796	chr5	148025683	148137289	SPINK5	ENSG00000133710	LEKTI|LETKI|NETS|NS|VAKTI	GO:0002787|GO:0004867|GO:0005576|GO:0005737|GO:0005783|GO:0005789|GO:0005829|GO:0005938|GO:0009913|GO:0016525|GO:0030198|GO:0030855|GO:0035315|GO:0042640|GO:0045580|GO:0048471|GO:0050777|GO:0070062|GO:0097209|GO:1900004	protein-coding	serine peptidase inhibitor, Kazal type 5	-1.86097	0.0459703	8513282
chr5	148110594	148111478	ERV_3287065_MLT1D	0.0183994	-3.20854	chr5	148025683	148137289	SPINK5	ENSG00000133710	LEKTI|LETKI|NETS|NS|VAKTI	GO:0002787|GO:0004867|GO:0005576|GO:0005737|GO:0005783|GO:0005789|GO:0005829|GO:0005938|GO:0009913|GO:0016525|GO:0030198|GO:0030855|GO:0035315|GO:0042640|GO:0045580|GO:0048471|GO:0050777|GO:0070062|GO:0097209|GO:1900004	protein-coding	serine peptidase inhibitor, Kazal type 5	-1.86097	0.0459703	0
chr5	148119403	148119899	ERV_3287071_MLT1D	0.021121	-3.0668	chr5	148025683	148137289	SPINK5	ENSG00000133710	LEKTI|LETKI|NETS|NS|VAKTI	GO:0002787|GO:0004867|GO:0005576|GO:0005737|GO:0005783|GO:0005789|GO:0005829|GO:0005938|GO:0009913|GO:0016525|GO:0030198|GO:0030855|GO:0035315|GO:0042640|GO:0045580|GO:0048471|GO:0050777|GO:0070062|GO:0097209|GO:1900004	protein-coding	serine peptidase inhibitor, Kazal type 5	-1.86097	0.0459703	0
chr7	76308649	76310000	ERV_3742460_LTR12C	0.0506893	-1.82604	chr7	83955777	84492724	SEMA3A	ENSG00000075213	COLL1|HH16|Hsema-I|Hsema-III|SEMA1|SEMAD|SEMAIII|SEMAL|SemD|coll-1	GO:0001755|GO:0001764|GO:0002027|GO:0005576|GO:0005615|GO:0006915|GO:0007411|GO:0007413|GO:0010633|GO:0010977|GO:0021612|GO:0021637|GO:0021675|GO:0021772|GO:0021785|GO:0021828|GO:0030215|GO:0030424|GO:0030425|GO:0036486|GO:0038191|GO:0045499|GO:0048485|GO:0048813|GO:0048841|GO:0048843|GO:0048846|GO:0048880|GO:0050919|GO:0060385|GO:0060666|GO:0061549|GO:0061551|GO:0071526|GO:0097490|GO:0097491|GO:…	protein-coding	semaphorin 3A	1.32005	0.0981662	7645778
chr8	15625974	15628009	ERV_3805682_MER52D	0.0206231	1.65369	chr8	15417215	15766649	TUSC3	ENSG00000104723	D8S1992|M33|MRT22|MRT7|N33|OST3A	GO:0004579|GO:0005739|GO:0005789|GO:0005886|GO:0005887|GO:0006487|GO:0008250|GO:0015095|GO:0015693|GO:0018279|GO:0050890|GO:0055085|GO:1903830	protein-coding	tumor suppressor candidate 3	1.24318	0.0193926	0
chr8	15633276	15634017	ERV_3927810_MER89-int	0.0206231	1.64124	chr8	15417215	15766649	TUSC3	ENSG00000104723	D8S1992|M33|MRT22|MRT7|N33|OST3A	GO:0004579|GO:0005739|GO:0005789|GO:0005886|GO:0005887|GO:0006487|GO:0008250|GO:0015095|GO:0015693|GO:0018279|GO:0050890|GO:0055085|GO:1903830	protein-coding	tumor suppressor candidate 3	1.24318	0.0193926	0
chr8	15633403	15633891	ERV_3805685_MLT1C	0.0206231	1.6429	chr8	15417215	15766649	TUSC3	ENSG00000104723	D8S1992|M33|MRT22|MRT7|N33|OST3A	GO:0004579|GO:0005739|GO:0005789|GO:0005886|GO:0005887|GO:0006487|GO:0008250|GO:0015095|GO:0015693|GO:0018279|GO:0050890|GO:0055085|GO:1903830	protein-coding	tumor suppressor candidate 3	1.24318	0.0193926	0
chr8	15634148	15634276	ERV_3927811_MER68-int	0.0238757	1.61149	chr8	15417215	15766649	TUSC3	ENSG00000104723	D8S1992|M33|MRT22|MRT7|N33|OST3A	GO:0004579|GO:0005739|GO:0005789|GO:0005886|GO:0005887|GO:0006487|GO:0008250|GO:0015095|GO:0015693|GO:0018279|GO:0050890|GO:0055085|GO:1903830	protein-coding	tumor suppressor candidate 3	1.24318	0.0193926	0
chr8	15634662	15636483	ERV_3927812_HERVL40-int	0.021121	1.62824	chr8	15417215	15766649	TUSC3	ENSG00000104723	D8S1992|M33|MRT22|MRT7|N33|OST3A	GO:0004579|GO:0005739|GO:0005789|GO:0005886|GO:0005887|GO:0006487|GO:0008250|GO:0015095|GO:0015693|GO:0018279|GO:0050890|GO:0055085|GO:1903830	protein-coding	tumor suppressor candidate 3	1.24318	0.0193926	0
chr8	15639955	15640477	ERV_3805686_MER68	0.021121	1.62784	chr8	15417215	15766649	TUSC3	ENSG00000104723	D8S1992|M33|MRT22|MRT7|N33|OST3A	GO:0004579|GO:0005739|GO:0005789|GO:0005886|GO:0005887|GO:0006487|GO:0008250|GO:0015095|GO:0015693|GO:0018279|GO:0050890|GO:0055085|GO:1903830	protein-coding	tumor suppressor candidate 3	1.24318	0.0193926	0
chr8	15642967	15643302	ERV_3805691_THE1C	0.0225607	1.61973	chr8	15417215	15766649	TUSC3	ENSG00000104723	D8S1992|M33|MRT22|MRT7|N33|OST3A	GO:0004579|GO:0005739|GO:0005789|GO:0005886|GO:0005887|GO:0006487|GO:0008250|GO:0015095|GO:0015693|GO:0018279|GO:0050890|GO:0055085|GO:1903830	protein-coding	tumor suppressor candidate 3	1.24318	0.0193926	0
chr8	15648341	15649051	ERV_3805692_LTR40c	0.0223284	1.61178	chr8	15417215	15766649	TUSC3	ENSG00000104723	D8S1992|M33|MRT22|MRT7|N33|OST3A	GO:0004579|GO:0005739|GO:0005789|GO:0005886|GO:0005887|GO:0006487|GO:0008250|GO:0015095|GO:0015693|GO:0018279|GO:0050890|GO:0055085|GO:1903830	protein-coding	tumor suppressor candidate 3	1.24318	0.0193926	0
chr8	15651397	15651772	ERV_3805697_MLT1B	0.00999734	1.80032	chr8	15417215	15766649	TUSC3	ENSG00000104723	D8S1992|M33|MRT22|MRT7|N33|OST3A	GO:0004579|GO:0005739|GO:0005789|GO:0005886|GO:0005887|GO:0006487|GO:0008250|GO:0015095|GO:0015693|GO:0018279|GO:0050890|GO:0055085|GO:1903830	protein-coding	tumor suppressor candidate 3	1.24318	0.0193926	0
chr8	15655047	15655742	ERV_3805702_MER50	0.00999734	1.82224	chr8	15417215	15766649	TUSC3	ENSG00000104723	D8S1992|M33|MRT22|MRT7|N33|OST3A	GO:0004579|GO:0005739|GO:0005789|GO:0005886|GO:0005887|GO:0006487|GO:0008250|GO:0015095|GO:0015693|GO:0018279|GO:0050890|GO:0055085|GO:1903830	protein-coding	tumor suppressor candidate 3	1.24318	0.0193926	0
chr8	15656003	15656072	ERV_3927820_MSTB2	0.00999734	1.7951	chr8	15417215	15766649	TUSC3	ENSG00000104723	D8S1992|M33|MRT22|MRT7|N33|OST3A	GO:0004579|GO:0005739|GO:0005789|GO:0005886|GO:0005887|GO:0006487|GO:0008250|GO:0015095|GO:0015693|GO:0018279|GO:0050890|GO:0055085|GO:1903830	protein-coding	tumor suppressor candidate 3	1.24318	0.0193926	0
chr8	15656151	15658138	ERV_3927821_MLT1A1-int,MLT1A1	0.00999734	1.79944	chr8	15417215	15766649	TUSC3	ENSG00000104723	D8S1992|M33|MRT22|MRT7|N33|OST3A	GO:0004579|GO:0005739|GO:0005789|GO:0005886|GO:0005887|GO:0006487|GO:0008250|GO:0015095|GO:0015693|GO:0018279|GO:0050890|GO:0055085|GO:1903830	protein-coding	tumor suppressor candidate 3	1.24318	0.0193926	0
chr8	15677919	15678379	ERV_3927834_LTR16C	0.0689733	1.67144	chr8	15417215	15766649	TUSC3	ENSG00000104723	D8S1992|M33|MRT22|MRT7|N33|OST3A	GO:0004579|GO:0005739|GO:0005789|GO:0005886|GO:0005887|GO:0006487|GO:0008250|GO:0015095|GO:0015693|GO:0018279|GO:0050890|GO:0055085|GO:1903830	protein-coding	tumor suppressor candidate 3	1.24318	0.0193926	0
chr8	15695161	15696611	ERV_3805726_THE1B-int,THE1B	0.0805069	1.60117	chr8	15417215	15766649	TUSC3	ENSG00000104723	D8S1992|M33|MRT22|MRT7|N33|OST3A	GO:0004579|GO:0005739|GO:0005789|GO:0005886|GO:0005887|GO:0006487|GO:0008250|GO:0015095|GO:0015693|GO:0018279|GO:0050890|GO:0055085|GO:1903830	protein-coding	tumor suppressor candidate 3	1.24318	0.0193926	0
chr8	15701596	15701988	ERV_3927845_MER110	0.0652623	1.67501	chr8	15417215	15766649	TUSC3	ENSG00000104723	D8S1992|M33|MRT22|MRT7|N33|OST3A	GO:0004579|GO:0005739|GO:0005789|GO:0005886|GO:0005887|GO:0006487|GO:0008250|GO:0015095|GO:0015693|GO:0018279|GO:0050890|GO:0055085|GO:1903830	protein-coding	tumor suppressor candidate 3	1.24318	0.0193926	0
chr8	15703489	15703874	ERV_3927847_MSTB1	0.0550787	1.70832	chr8	15417215	15766649	TUSC3	ENSG00000104723	D8S1992|M33|MRT22|MRT7|N33|OST3A	GO:0004579|GO:0005739|GO:0005789|GO:0005886|GO:0005887|GO:0006487|GO:0008250|GO:0015095|GO:0015693|GO:0018279|GO:0050890|GO:0055085|GO:1903830	protein-coding	tumor suppressor candidate 3	1.24318	0.0193926	0
chr8	15707735	15708146	ERV_3927851_MLT1C	0.0737183	1.63821	chr8	15417215	15766649	TUSC3	ENSG00000104723	D8S1992|M33|MRT22|MRT7|N33|OST3A	GO:0004579|GO:0005739|GO:0005789|GO:0005886|GO:0005887|GO:0006487|GO:0008250|GO:0015095|GO:0015693|GO:0018279|GO:0050890|GO:0055085|GO:1903830	protein-coding	tumor suppressor candidate 3	1.24318	0.0193926	0
chr8	15713487	15713864	ERV_3927854_MLT1B	0.0622111	1.68673	chr8	15417215	15766649	TUSC3	ENSG00000104723	D8S1992|M33|MRT22|MRT7|N33|OST3A	GO:0004579|GO:0005739|GO:0005789|GO:0005886|GO:0005887|GO:0006487|GO:0008250|GO:0015095|GO:0015693|GO:0018279|GO:0050890|GO:0055085|GO:1903830	protein-coding	tumor suppressor candidate 3	1.24318	0.0193926	0
chr8	15723939	15724324	ERV_3805748_MLT1B	0.0622111	1.69303	chr8	15417215	15766649	TUSC3	ENSG00000104723	D8S1992|M33|MRT22|MRT7|N33|OST3A	GO:0004579|GO:0005739|GO:0005789|GO:0005886|GO:0005887|GO:0006487|GO:0008250|GO:0015095|GO:0015693|GO:0018279|GO:0050890|GO:0055085|GO:1903830	protein-coding	tumor suppressor candidate 3	1.24318	0.0193926	0
chr8	15732192	15732533	ERV_3805756_THE1B	0.0287007	1.73356	chr8	15417215	15766649	TUSC3	ENSG00000104723	D8S1992|M33|MRT22|MRT7|N33|OST3A	GO:0004579|GO:0005739|GO:0005789|GO:0005886|GO:0005887|GO:0006487|GO:0008250|GO:0015095|GO:0015693|GO:0018279|GO:0050890|GO:0055085|GO:1903830	protein-coding	tumor suppressor candidate 3	1.24318	0.0193926	0
chr8	105901702	105903941	ERV_3981821_MSTA,MSTA-int	0.0191337	3.46697	chr8	132120859	132480953	KCNQ3	ENSG00000184156	BFNC2|EBN2|KV7.3	GO:0005249|GO:0005251|GO:0005267|GO:0005516|GO:0005886|GO:0006813|GO:0007268|GO:0008076|GO:0009986|GO:0033268|GO:0034765|GO:0043194|GO:0060081|GO:0071805	protein-coding	potassium voltage-gated channel subfamily Q member 3	1.28024	0.0510992	26216919
chr8	105917433	105919674	ERV_3881887_THE1C-int,THE1C	0.0206231	3.91735	chr8	132120859	132480953	KCNQ3	ENSG00000184156	BFNC2|EBN2|KV7.3	GO:0005249|GO:0005251|GO:0005267|GO:0005516|GO:0005886|GO:0006813|GO:0007268|GO:0008076|GO:0009986|GO:0033268|GO:0034765|GO:0043194|GO:0060081|GO:0071805	protein-coding	potassium voltage-gated channel subfamily Q member 3	1.28024	0.0510992	26201186
chr8	105986787	105989201	ERV_3881943_MSTB,MSTB-int	0.0550787	3.54047	chr8	132120859	132480953	KCNQ3	ENSG00000184156	BFNC2|EBN2|KV7.3	GO:0005249|GO:0005251|GO:0005267|GO:0005516|GO:0005886|GO:0006813|GO:0007268|GO:0008076|GO:0009986|GO:0033268|GO:0034765|GO:0043194|GO:0060081|GO:0071805	protein-coding	potassium voltage-gated channel subfamily Q member 3	1.28024	0.0510992	26131659
chr9	6652653	6654143	ERV_4012845_ERVL-E-int	0.0790367	2.29333	chr9	6532464	6645650	GLDC	ENSG00000178445	GCE|GCSP|HYGN1	GO:0004375|GO:0005634|GO:0005739|GO:0005759|GO:0005829|GO:0005886|GO:0005960|GO:0006546|GO:0009055|GO:0016594|GO:0016829|GO:0019464|GO:0019899|GO:0030170|GO:0046487|GO:0046983|GO:0055114	protein-coding	glycine decarboxylase	3.67861	1.8e-06	7004
chr9	134479286	134482173	ERV_4193769_MLT1E1A-int,MLT1E1A	0.0821746	-1.88877	chr9	137224635	137226311	CYSRT1	ENSG00000197191	C9orf169	GO:0070062	protein-coding	cysteine rich tail 1	-1.53118	0.0984214	2742463
