# Supplementary material for: Endogenous Retrovirus RNA Expression Differences between Race, Stage and HPV Status Offer Improved Prognostication among Women with Cervical Cancer
Source: Int J Mol Sci. 2023 Jan 12;24(2):1492. doi: 10.3390/ijms24021492 (PMC9864224; doi:10.3390/ijms24021492)
Supplement: Supplementary file 1 [file ijms-24-01492-s001.zip › Supplementary Table S5.csv]

	baseMean	log2FoldChange (HPV-negative vs HPV-positive)	lfcSE	stat	pvalue	padj
ERV_1000006_THE1A	1.636937532	-0.473132407	0.549319559	-0.861306318	0.389069357	0.781974562
ERV_1000011_THE1B	1.176831446	0.076119579	0.575448307	0.132278743	0.89476382	0.9761733
ERV_1000030_MLT1F2	2.693925512	-0.167557904	0.4705151	-0.356115892	0.721753776	0.926891602
ERV_1000047_MLT1C	3.391606195	-0.455442896	0.51063802	-0.89190949	0.372441447	0.771995602
ERV_1000058_MLT1D	7.57735871	-0.17646646	0.343536017	-0.513676735	0.60747802	0.886237646
ERV_1000061_MLT1C	4.316657926	-0.837068273	0.468148252	-1.788041008	0.073769392	0.437581349
ERV_1000108_THE1B	0.30740265	-0.047854471	0.925268477	-0.051719551	0.958752158	NA
ERV_100010_MLT2D,ERVL-B4-int	1.425963555	-2.914256498	0.781122404	-3.73085765	0.000190829	0.024044639
ERV_1000121_LTR33,ERVL-E-int	5.786966274	0.291384062	0.401000636	0.726642392	0.467445052	0.824574809
ERV_1000129_MSTC	1.530321969	0.857272007	0.513189893	1.670477184	0.09482499	0.483124236
ERV_1000135_HERV9NC-int,LTR12D	11.79332201	0.419411542	0.337357342	1.243226365	0.21378443	0.645697658
ERV_1000156_THE1A	2.324085221	-0.608633605	0.491325022	-1.238759635	0.215434526	0.64740381
ERV_1000166_LTR8B	1.881906701	-0.750092556	0.535098015	-1.401785344	0.160979356	0.586412674
ERV_1000169_LTR64	0.54383377	-0.175850609	0.85335705	-0.206069205	0.836736854	NA
ERV_1000170_MER66B	0.574090912	-1.250732856	0.825929573	-1.514333542	0.129941265	NA
ERV_1000173_LTR64	3.022076372	-0.411102993	0.462689236	-0.888507795	0.374267665	0.773165554
ERV_1000191_MLT1L	0.556700971	1.31579454	0.721877052	1.822740503	0.068342703	NA
ERV_1000193_MLT1H	1.193409227	0.71699988	0.509059522	1.40847946	0.158989145	0.583622803
ERV_1000199_LTR1A2	0.174372339	0.152741355	1.428792589	0.106902398	0.91486641	NA
ERV_1000201_MLT1C	0.185251047	0.098681432	1.318556977	0.074840476	0.940341637	NA
ERV_1000208_LTR45B	0.159464556	-0.135797136	1.563758287	-0.086840234	0.930798506	NA
ERV_1000211_LTR45B	0.159464556	-0.135797136	1.563758287	-0.086840234	0.930798506	NA
ERV_1000218_LTR86A1	0.159464556	-0.135797136	1.563758287	-0.086840234	0.930798506	NA
ERV_1000219_MLT1B	0.159464556	-0.135797136	1.563758287	-0.086840234	0.930798506	NA
ERV_1000220_MLT1A	0.159464556	-0.135797136	1.563758287	-0.086840234	0.930798506	NA
ERV_1000222_LTR48	0.191556108	-0.243543542	1.430530281	-0.170247037	0.864815861	NA
ERV_100022_LTR1D1	0.033198537	-0.043251748	4.010111029	-0.010785674	0.991394444	NA
ERV_100024_UCON51	0.032924747	-0.043251748	4.010111029	-0.010785674	0.991394444	NA
ERV_1000273_LTR84b	0.151537656	0.261623206	1.71729684	0.152345942	0.878914091	NA
ERV_1000279_MamGypsy2-LTR	0.175232351	0.20718236	1.548460337	0.133798945	0.893561561	NA
ERV_10002_MLT1J	4.202601728	-0.092283614	0.323848955	-0.284958813	0.775675697	0.94403454
ERV_1000321_LTR1A2	0.274503521	0.122997594	1.185631231	0.103740177	0.917375542	NA
ERV_1000335_LTR12F	0.164957172	0.550161367	1.715907948	0.320624057	0.748495305	NA
ERV_1000345_MER90	0.164957172	0.550161367	1.715907948	0.320624057	0.748495305	NA
ERV_1000353_MSTB1	0.231224016	0.331327115	1.222251011	0.271079437	0.786329937	NA
ERV_1000354_MLT1O	0.199223187	0.441279782	1.425028003	0.309663937	0.75681653	NA
ERV_1000375_MamRep605	9.366235069	0.174391429	0.269839057	0.646279421	0.518098413	0.848847714
ERV_100037_MSTB,MSTB-int	0.089590089	-0.261012232	2.515262881	-0.103771353	0.917350801	NA
ERV_1000384_MLT1M	0.155954776	-0.13579723	1.726203082	-0.078668165	0.937296567	NA
ERV_1000385_MLT1J	0.155954776	-0.13579723	1.726203082	-0.078668165	0.937296567	NA
ERV_100038_MLT1F2	0.033074518	-0.043251748	4.010111029	-0.010785674	0.991394444	NA
ERV_1000411_MSTC	0.192861136	-0.682537357	1.35278935	-0.504540753	0.613881432	NA
ERV_1000414_THE1D	0.254785993	-0.552888803	1.116550116	-0.495175984	0.620475901	NA
ERV_1000432_MLT1N2	0.251792866	-0.893307791	1.188172674	-0.751833307	0.452151309	NA
ERV_1000433_MSTD	0.251792866	-0.893307791	1.188172674	-0.751833307	0.452151309	NA
ERV_1000434_MLT1B	0.231014135	-0.831608416	1.19869806	-0.693759708	0.487832915	NA
ERV_1000436_MLT1A1	0.329633427	-0.53072896	0.960316404	-0.552660517	0.580495894	NA
ERV_1000463_MSTB2	0.540441498	-0.493713171	0.819240671	-0.602647291	0.546743353	NA
ERV_1000465_MSTB	0.747530119	-1.622076676	0.753861492	-2.151690587	0.031421732	0.312968129
ERV_100048_MLT1J2	0.033361341	-0.043251748	4.010111029	-0.010785674	0.991394444	NA
ERV_1000499_MLT2B1	6.850907983	-0.647977092	0.379590866	-1.707040791	0.087814471	0.467953464
ERV_1000501_MLT1G	6.609307248	-0.452718764	0.385390099	-1.174702631	0.240113706	0.670844062
ERV_1000534_LTR8A	9.273419645	-0.518913333	0.33012115	-1.571887572	0.115976627	0.52043783
ERV_1000535_LTR85a	4.815723423	-0.472792376	0.357563975	-1.322259536	0.186081742	0.615283819
ERV_1000539_MLT1O	70.80868469	-0.044838122	0.328109411	-0.136656006	0.891302705	0.975326708
ERV_1000578_MLT1B	0.949258595	-0.110088845	0.678622351	-0.162224018	0.871129447	0.970501208
ERV_1000580_ERVL-E-int	0.517984635	-0.494576482	1.01621607	-0.486684374	0.626482021	NA
ERV_1000583_MLT1K	0.239949132	0.107922815	1.381864988	0.078099392	0.937748991	NA
ERV_1000584_MSTB1	0.265592038	-0.002857949	1.21683279	-0.002348678	0.998126028	NA
ERV_1000590_ERV3-16A3_I-int,LTR16A	0.212309356	0.219677563	1.610754374	0.136381789	0.89151947	NA
ERV_1000600_ERVL-E-int	0.212309356	0.219677563	1.610754374	0.136381789	0.89151947	NA
ERV_1000607_MLT2F	0.212740884	0.555796132	1.472215388	0.377523654	0.705784489	NA
ERV_1000618_MER21C	0.186510586	0.665658597	1.748002167	0.380811082	0.703343436	NA
ERV_1000630_MLT1B,MLT1B-int	0.374237963	-0.025878418	1.161206036	-0.022285811	0.982219967	NA
ERV_1000641_MSTA	0.228911793	-0.117824165	1.351342136	-0.087190476	0.930520109	NA
ERV_1000648_LTR10A	0.135906843	-0.189778637	1.954054788	-0.097120428	0.922630759	NA
ERV_100064_MER4B	0.052436768	0.190842312	4.010111029	0.047590281	0.962042778	NA
ERV_100065_MER39	0.033198537	-0.043251748	4.010111029	-0.010785674	0.991394444	NA
ERV_1000664_MamRep605	0.252333629	0.06650664	1.208465667	0.055033951	0.956111416	NA
ERV_1000668_LTR85c	0.252333629	0.06650664	1.208465667	0.055033951	0.956111416	NA
ERV_1000670_LTR67B	0.264136914	0.012745483	1.143135767	0.011149579	0.991104107	NA
ERV_100067_THE1D	0.021271232	0.011188559	4.010111029	0.002790087	0.997773835	NA
ERV_1000691_MLT1B	0.240406324	0.120048015	1.284822034	0.09343552	0.925557573	NA
ERV_1000693_MLT1N2	0.263766686	0.377290179	1.203111313	0.313595405	0.75382835	NA
ERV_1000694_MSTC	0.240406324	0.120048015	1.284822034	0.09343552	0.925557573	NA
ERV_100069_MLT1B	0.03802539	-0.043251748	4.010111029	-0.010785674	0.991394444	NA
ERV_1000701_MLT1B	0.241816536	0.119791126	1.199203219	0.099892265	0.920429857	NA
ERV_1000702_LTR33A	0.241816536	0.119791126	1.199203219	0.099892265	0.920429857	NA
ERV_1000703_LTR8	0.241816536	0.119791126	1.199203219	0.099892265	0.920429857	NA
ERV_1000728_MSTD	0.408585898	-0.472536108	1.162320887	-0.406545313	0.68434197	NA
ERV_100072_MLT1A	0.034437804	-0.043251748	4.010111029	-0.010785674	0.991394444	NA
ERV_1000732_LTR79	0.280277316	-0.041184422	1.170958307	-0.035171553	0.971942946	NA
ERV_1000743_LTR67B	0.421823262	-0.532511643	1.18246815	-0.450339101	0.652465949	NA
ERV_100075_MLT1H	0.021271232	0.011188559	4.010111029	0.002790087	0.997773835	NA
ERV_1000770_MER74A	0.299585301	-0.100981998	1.363225868	-0.074075764	0.940950099	NA
ERV_1000778_MLT1K	0.198725987	0.279902917	1.625588601	0.172185581	0.863291633	NA
ERV_1000779_MLT1J1	0.175418957	0.387265902	1.600048037	0.242033922	0.808753879	NA
ERV_1000792_MLT1N2	0.196239312	0.27990381	1.627491826	0.171984772	0.863449501	NA
ERV_100080_MSTD	0.054678397	0.588257296	4.010111029	0.146693518	0.883373935	NA
ERV_1000838_MLT1E2	0.278339024	-0.337413906	1.303286737	-0.258894606	0.79571656	NA
ERV_1000844_LTR50	0.22636997	-0.172425357	1.399455936	-0.12320885	0.901941717	NA
ERV_1000847_MLT1H2	0.246908143	-0.227079934	1.293724683	-0.175524157	0.860667791	NA
ERV_1000853_MLT1D	0.211319586	-0.063174999	1.468770003	-0.043012179	0.965691825	NA
ERV_1000854_MLT1G3-int,MLT1G3	0.403700711	0.184277818	1.088187165	0.169343863	0.865526176	NA
ERV_100091_MamGypLTR1a	0.070232477	0.876791664	4.010111029	0.218645234	0.826926414	NA
ERV_1000921_LTR47B4	0.336853368	0.49175593	1.019028366	0.482573348	0.629398707	NA
ERV_1000978_MER57E1	0.5111938	-0.113447007	0.874191844	-0.129773582	0.896745564	NA
ERV_1000992_MLT1B	0.475175615	0.755094723	0.735974326	1.025979708	0.304901149	NA
ERV_1001005_MSTB	0.296384296	1.300735701	1.179652216	1.102643376	0.270182066	NA
ERV_1001055_MLT1J	0.337895781	0.140538879	0.921729622	0.152472998	0.878813886	NA
ERV_1001065_MLT1F2	0.525886665	-0.152193047	0.818743719	-0.185886064	0.852534111	NA
ERV_1001067_LTR9	0.338082443	0.138594689	0.921697412	0.150368968	0.880473523	NA
ERV_1001070_MLT1F2	0.381568193	-0.012537817	0.951651883	-0.013174794	0.989488339	NA
ERV_1001091_MLT1G1	0.977632321	0.176845762	0.70609788	0.250455025	0.802235481	0.951474292
ERV_1001092_ERVL-B4-int	0.472448117	0.082397879	0.893158553	0.092254481	0.926495853	NA
ERV_1001094_LTR33C,ERVL-E-int	1.397414728	-0.421275047	0.543158069	-0.775603036	0.437983407	0.809635564
ERV_1001095_MLT2F	0.946304975	0.409999838	0.608924354	0.673318182	0.500744888	0.841438346
ERV_100119_MLT1G3	0.126191322	0.992062034	2.436244199	0.407209603	0.683854049	NA
ERV_100124_MLT1G	0.09680813	0.767916901	3.302777451	0.232506402	0.816144715	NA
ERV_1001259_MLT1C	2.93632903	0.376280359	0.41554378	0.905513153	0.365193595	0.767444951
ERV_100129_ERV3-16A3_I-int,ERV3-16A3_LTR	0.179699379	1.43295826	2.129672167	0.672853917	0.501040232	NA
ERV_100130_MLT1A0	0.09680813	0.767916901	3.302777451	0.232506402	0.816144715	NA
ERV_1001359_MER4A1	7.00196954	0.390961941	0.356906896	1.095417167	0.273333917	0.700117253
ERV_100135_MLT1H	0.09224048	1.124479669	3.925620419	0.286446357	0.774536273	NA
ERV_1001395_MLT1C	4.46865985	0.175240419	0.399323153	0.438843622	0.66077485	0.905347608
ERV_1001397_MER50	4.587230086	0.229273995	0.432375947	0.530265379	0.595927947	0.881847344
ERV_1001429_MSTB	3.084371076	0.697194676	0.508682199	1.370589885	0.170502838	0.597204278
ERV_1001439_MLT1B	2.414995497	0.980027381	0.521736942	1.87839369	0.060327328	0.405792088
ERV_100144_LTR16B	0.090210882	0.424943989	2.512957158	0.169101167	0.865717067	NA
ERV_1001453_MLT1H	3.368654938	0.625390951	0.523792381	1.193967255	0.232490777	0.664329977
ERV_1001457_LTR88b	3.150294917	0.786381833	0.474990469	1.655573922	0.097808135	0.488595214
ERV_1001474_MLT1J	0.075197428	-0.152131459	3.409032968	-0.044625987	0.964405429	NA
ERV_1001475_MLT1B	0.089711221	-0.206571572	2.865081087	-0.07209973	0.942522541	NA
ERV_1001480_MLT1I	0.050606731	-0.15213179	3.640512005	-0.04178857	0.966667247	NA
ERV_1001496_MLT1A0	0.035201833	-0.097692056	4.010111029	-0.024361434	0.98056431	NA
ERV_1001511_MER52A	0.035201833	-0.097692056	4.010111029	-0.024361434	0.98056431	NA
ERV_1001512_MER52A	0.064853845	-0.206571686	3.004171118	-0.068761624	0.945179365	NA
ERV_1001518_LTR16A1	0.095408836	0.027524966	2.507120401	0.010978717	0.991240427	NA
ERV_1001519_MLT1A	0.080637452	-0.261012401	2.92161562	-0.089338378	0.928812995	NA
ERV_1001523_MSTB	0.049712263	-0.152131807	3.651545892	-0.041662302	0.966767907	NA
ERV_1001537_THE1B	0.055641555	-0.152131706	3.582848816	-0.042461101	0.966131121	NA
ERV_1001540_LTR81A	0.055641555	-0.152131706	3.582848816	-0.042461101	0.966131121	NA
ERV_1001541_MamGypLTR2b	0.055641555	-0.152131706	3.582848816	-0.042461101	0.966131121	NA
ERV_1001542_MLT1K	0.055641555	-0.152131706	3.582848816	-0.042461101	0.966131121	NA
ERV_1001547_LTR81C	0.336570707	1.298433739	1.023585944	1.268514624	0.204614232	NA
ERV_1001551_MSTD	0.216285293	0.333345565	1.142757638	0.291702767	0.770513894	NA
ERV_1001574_MLT1H2	0.065442679	0.479379914	3.499189304	0.136997422	0.891032833	NA
ERV_1001576_MLT1J2	0.05335257	0.533816988	4.010111029	0.133117758	0.894100252	NA
ERV_100157_MLT1L	0.065456199	0.533820538	3.487483625	0.15306754	0.878345014	NA
ERV_1001581_LTR33	0.082380157	0.424939992	3.382195178	0.125640293	0.900016667	NA
ERV_1001591_LTR91	0.045071322	0.588257296	4.010111029	0.146693518	0.883373935	NA
ERV_1001595_LTR1A2	0.200285977	0.042576503	1.570943517	0.027102504	0.978377978	NA
ERV_1001596_MamGypLTR2c	0.117258713	1.015144803	2.79346335	0.363400079	0.716306042	NA
ERV_1001622_MLT1I	0.058030825	0.533816988	4.010111029	0.133117758	0.894100252	NA
ERV_1001623_MLT1I	0.544822255	0.099793858	0.839238108	0.118910065	0.905346608	NA
ERV_1001659_MER52A	0.145126345	0.152740555	1.93996762	0.078733559	0.937244552	NA
ERV_1001660_MER52A	0.849413647	-0.021433296	0.667957845	-0.032087798	0.974402034	0.994127298
ERV_1001663_LTR12F	0.677262698	1.556293708	0.756450388	2.057363885	0.039651236	NA
ERV_1001689_MamGypLTR3a	1.968810946	-0.23098663	0.580730682	-0.397751723	0.690813207	0.916511864
ERV_100169_LTR54	0.096646391	0.767920074	2.846856849	0.269743129	0.787357878	NA
ERV_1001700_MLT1F1	0.155261706	0.207181696	1.912069449	0.108354692	0.91371434	NA
ERV_1001705_MLT1B	0.646389155	-0.120986462	0.811250268	-0.149135806	0.881446473	NA
ERV_1001707_LTR16	0.344522353	-0.499871667	1.052442949	-0.474963197	0.634813206	NA
ERV_100170_MER31-int	0.077304266	0.479383012	2.927471704	0.163753252	0.869925394	NA
ERV_1001719_MSTB1	0.16695668	-0.245967693	1.585485497	-0.155137145	0.8767132	NA
ERV_100171_MER31-int	0.065456199	0.533820538	3.487483625	0.15306754	0.878345014	NA
ERV_1001721_MSTB1	0.179611906	-0.58978689	1.573825763	-0.374747258	0.707848442	NA
ERV_1001722_MLT1I	0.138712209	-0.479258305	1.936175616	-0.247528324	0.804499374	NA
ERV_1001728_MER31A	0.324850863	0.508222662	1.226330943	0.414425376	0.678562608	NA
ERV_100172_MER31-int	0.170911952	0.261622864	1.878155708	0.13929775	0.889214868	NA
ERV_1001733_MER39	0.151315222	-0.479239918	1.731763527	-0.276735195	0.781983445	NA
ERV_1001741_MLT1D	0.102882314	-0.315453153	2.48234216	-0.127078836	0.898878002	NA
ERV_100174_LTR54	0.132151666	1.015114009	2.748396868	0.369347681	0.71186859	NA
ERV_1001766_ERVL-E-int,LTR16E2	0.08728434	0.08196501	2.888555413	0.028375779	0.977362442	NA
ERV_1001767_LTR16E2	0.056604198	-0.152132364	4.010111029	-0.037937195	0.969737757	NA
ERV_1001770_MSTA,MSTA-int	0.071117991	-0.20657209	3.451726625	-0.059846017	0.952278275	NA
ERV_1001771_MLT1A0	0.056604198	-0.152132364	4.010111029	-0.037937195	0.969737757	NA
ERV_1001775_LTR16A	0.086811626	-0.261012389	2.893486456	-0.090206881	0.928122816	NA
ERV_1001777_LTR16E1	0.081922534	0.081964945	2.9149559	0.02811876	0.977567432	NA
ERV_1001781_LTR78B	0.121004161	-0.424334533	3.238916186	-0.131011273	0.89576639	NA
ERV_1001786_MER31B	0.057040792	-0.152132364	4.010111029	-0.037937195	0.969737757	NA
ERV_1001787_MER67B	0.175678395	-0.246019163	1.73242137	-0.142008848	0.887073017	NA
ERV_1001816_LTR33A_	0.056037134	-0.1521317	3.578610457	-0.042511389	0.966091033	NA
ERV_100182_LTR82A	0.082159782	0.822356981	3.372350539	0.243852758	0.807344858	NA
ERV_1001840_MLT1A	0.072541083	-0.261012422	2.966859157	-0.087976007	0.929895746	NA
ERV_1001843_MER57B1	0.082170944	-0.261012243	2.544413281	-0.102582487	0.918294343	NA
ERV_1001847_MSTA	0.079950733	0.136405736	2.913144162	0.046824231	0.962653316	NA
ERV_1001852_MLT1H2	0.088250469	0.027524918	2.532983934	0.010866598	0.99132988	NA
ERV_1001855_THE1D	0.037125514	-0.097692056	4.010111029	-0.024361434	0.98056431	NA
ERV_1001860_LTR12F	0.012090109	0.011188559	4.010111029	0.002790087	0.997773835	NA
ERV_1001898_MLT2D	0.012090109	0.011188559	4.010111029	0.002790087	0.997773835	NA
ERV_1001902_LTR12	0.027157301	-0.043251748	4.010111029	-0.010785674	0.991394444	NA
ERV_1001904_MLT1D	0.025588954	-0.043251748	4.010111029	-0.010785674	0.991394444	NA
ERV_1001926_MamRep605	0.026432788	0.299722928	4.010111029	0.074741803	0.940420147	NA
ERV_1001931_LTR10D	0.077643057	0.136404215	3.403074069	0.040082647	0.968027237	NA
ERV_1001937_THE1C	0.073095639	0.136402004	4.010111029	0.034014521	0.972865572	NA
ERV_1001946_MLT1A	0.06100553	0.190842312	4.010111029	0.047590281	0.962042778	NA
ERV_1001947_MSTB	0.06100553	0.190842312	4.010111029	0.047590281	0.962042778	NA
ERV_1001949_MSTB	0.075515961	0.136404164	3.418342851	0.039903594	0.968169986	NA
ERV_1001950_LTR27C	0.06100553	0.190842312	4.010111029	0.047590281	0.962042778	NA
ERV_1001965_MSTA	0.042068669	0.24528262	4.010111029	0.061166042	0.951226974	NA
ERV_1001984_MLT2C1	0.027644189	0.299722928	4.010111029	0.074741803	0.940420147	NA
ERV_1001985_MLT2C1	0.027644189	0.299722928	4.010111029	0.074741803	0.940420147	NA
ERV_1001990_MER21B	0.154009925	0.152740577	1.927331682	0.079249762	0.936833965	NA
ERV_1002037_LTR55	0.045807083	0.24528262	4.010111029	0.061166042	0.951226974	NA
ERV_1002038_MLT1A	0.01555408	0.354163235	4.010111029	0.088317563	0.92962428	NA
ERV_1002044_MER52A	0.170058216	-0.246072083	1.936728065	-0.127055568	0.898896418	NA
ERV_1002062_THE1B	0.083795447	0.081963711	3.373028894	0.024299736	0.980613524	NA
ERV_1002078_LTR40a	0.125575429	-0.02691585	2.433388661	-0.011061057	0.991174734	NA
ERV_1002080_MLT1J2	0.125575429	-0.02691585	2.433388661	-0.011061057	0.991174734	NA
ERV_1002101_MLT1D	0.135460998	-0.424334858	2.757349692	-0.15389229	0.877694664	NA
ERV_1002107_MER11C	0.127523992	-0.369894162	2.154422865	-0.171690603	0.863680774	NA
ERV_1002125_MSTD	0.233904683	-0.41330916	1.46636125	-0.281860394	0.77805056	NA
ERV_100213_LTR79	0	NA	NA	NA	NA	NA
ERV_1002142_THE1C	0.199298515	-0.646210926	1.928067018	-0.335159992	0.7375044	NA
ERV_1002159_MLT2B4	0.230629456	-0.758581998	1.754494767	-0.432364925	0.665476207	NA
ERV_100215_MSTB	0	NA	NA	NA	NA	NA
ERV_100218_MLT1F2	0	NA	NA	NA	NA	NA
ERV_1002199_MLT1D	0.315382625	-0.796651411	1.340840951	-0.594143108	0.5524164	NA
ERV_1002249_MLT1J	19.25027769	0.194511386	0.29957519	0.649290702	0.516150494	0.848151311
ERV_100225_MLT1C	0	NA	NA	NA	NA	NA
ERV_1002264_MLT1E1A	12.08298303	0.104080777	0.298427826	0.348763647	0.727266758	0.928336321
ERV_1002265_MLT1E1A	14.11264386	0.167311712	0.301148189	0.555579342	0.578498457	0.875492143
ERV_1002267_MER9a3	15.91952492	-0.026876635	0.273905545	-0.098123735	0.921834041	0.982698308
ERV_100226_MLT1C	0	NA	NA	NA	NA	NA
ERV_1002280_LTR33	13.78647215	0.15424006	0.323853467	0.476264964	0.633885623	0.896328258
ERV_100228_MSTA	0.010878708	0.011188559	4.010111029	0.002790087	0.997773835	NA
ERV_1002308_MLT1K	0.085294385	0.424943915	2.531767191	0.167844783	0.86670539	NA
ERV_1002312_MLT1B	0.085294385	0.424943915	2.531767191	0.167844783	0.86670539	NA
ERV_1002318_MLT1K	0.068540228	0.479382752	2.97966618	0.160884718	0.872184199	NA
ERV_1002337_MER21A	4.072720527	-1.799447495	0.807291117	-2.228994543	0.025814268	0.288572408
ERV_1002349_LTR33	0.319633089	-0.456143002	1.09335842	-0.417194393	0.676536226	NA
ERV_1002350_MER4E	1.210501371	-1.396830431	0.941153666	-1.484168294	0.137764279	0.554354999
ERV_1002358_MLT1I	0.349501708	-0.60129449	1.153092269	-0.521462597	0.602044554	NA
ERV_1002366_MLT1H	3.760799033	1.717459624	0.874967402	1.962884126	0.04965964	0.376670999
ERV_1002368_MLT1D	0.879923972	1.642351787	1.06042543	1.548766882	0.121437769	0.529671058
ERV_1002369_MLT1D	2.844711574	1.079312252	1.021318452	1.056783268	0.290610512	0.713382886
ERV_100236_LTR5B	0	NA	NA	NA	NA	NA
ERV_1002380_LTR82B	3.307107731	1.523299173	1.080541273	1.409755658	0.158611844	0.583142594
ERV_1002384_MLT1F	6.431693186	1.748628298	0.934051607	1.872089597	0.061194209	0.408504809
ERV_1002390_MLT1C	0.507678534	1.927110216	1.261895744	1.527154858	0.126722508	NA
ERV_1002395_MamRep1151	0.077362077	0.081964884	2.939205502	0.027886748	0.977752478	NA
ERV_1002399_MLT1L	0.105376098	0.027524349	2.824124581	0.009746152	0.992223819	NA
ERV_100239_MSTA	0	NA	NA	NA	NA	NA
ERV_1002404_MLT1H2	0.099205664	0.424944111	2.481560914	0.171240653	0.864034543	NA
ERV_1002411_MLT1C	0.08540182	0.424943917	2.531342235	0.167872961	0.866683222	NA
ERV_1002428_MER66B	0.131998013	0.261622739	1.93353086	0.135308282	0.892368137	NA
ERV_1002433_MSTA	0.147298021	0.207182313	1.576760191	0.131397479	0.895460883	NA
ERV_100243_LTR88a	0	NA	NA	NA	NA	NA
ERV_1002445_MLT1B	6.915174277	-0.015756992	0.32109783	-0.049072246	0.960861721	0.99131644
ERV_1002477_MLT1J	6.517074226	-0.181179924	0.346069115	-0.52353682	0.600600735	0.88367353
ERV_1002478_MLT1L	6.732080794	-0.115305558	0.324043448	-0.355833635	0.721965158	0.926924791
ERV_100249_LTR81B	0.023696134	-0.043251748	4.010111029	-0.010785674	0.991394444	NA
ERV_1002511_MER90a	10.49389554	-0.107395682	0.283947068	-0.378224305	0.705263972	0.921258463
ERV_1002544_MamRep605	0.098106689	0.081965127	2.840812333	0.028852708	0.976982064	NA
ERV_1002552_MLT1J	0.085147185	0.136404382	3.352849184	0.040683125	0.967548515	NA
ERV_1002553_MER57C2	0.085147185	0.136404382	3.352849184	0.040683125	0.967548515	NA
ERV_1002557_MER41B	0.085147185	0.136404382	3.352849184	0.040683125	0.967548515	NA
ERV_100255_LTR79	0	NA	NA	NA	NA	NA
ERV_1002563_MLT1N2	0.085147185	0.136404382	3.352849184	0.040683125	0.967548515	NA
ERV_1002567_MER21C	0.085147185	0.136404382	3.352849184	0.040683125	0.967548515	NA
ERV_1002572_HERVL66-int	0.085147185	0.136404382	3.352849184	0.040683125	0.967548515	NA
ERV_1002579_MLT1B	0.070544145	-0.152132364	4.010111029	-0.037937195	0.969737757	NA
ERV_1002581_MLT1D	0.070544145	-0.152132364	4.010111029	-0.037937195	0.969737757	NA
ERV_1002594_MLT1J	0.062485561	-0.152132364	4.010111029	-0.037937195	0.969737757	NA
ERV_1002601_LTR103b_Mam	0.123379761	-0.081356515	2.176158699	-0.037385378	0.970177731	NA
ERV_1002606_LTR48B	0.281192644	-0.702009681	1.547039343	-0.45377623	0.649989894	NA
ERV_1002607_MER39	0.474371294	-0.449855911	1.097048188	-0.410060302	0.681761713	NA
ERV_1002621_LTR8A	0.250219511	-0.646016972	1.686436648	-0.383066255	0.701670639	NA
ERV_1002622_MLT2C1	0.250884478	-0.646016594	1.686052416	-0.383153328	0.701606081	NA
ERV_1002625_MER34A1	0.303410086	-0.814393303	1.565818261	-0.520107169	0.602988882	NA
ERV_1002626_LTR8	0.253497507	-0.64601512	1.684554591	-0.383493134	0.70135416	NA
ERV_1002641_MSTA	0.287867906	-0.063283051	1.308285083	-0.048370995	0.961420575	NA
ERV_1002647_MSTA	0.218027824	-0.534591207	1.855721567	-0.288077272	0.77328759	NA
ERV_1002651_MSTC	0.206179757	-0.479266973	2.061880873	-0.232441641	0.81619501	NA
ERV_1002660_MLT1C	0.279259322	0.275839333	1.557282621	0.177128628	0.859407356	NA
ERV_1002668_MLT2B3	0.22987589	-0.589936144	1.859291796	-0.31729078	0.751022973	NA
ERV_1002678_MER31A	0.21532343	-0.534591829	1.858236568	-0.287687713	0.773585796	NA
ERV_1002683_MER34B	0.259994344	-0.012587498	1.418625829	-0.008873022	0.992920446	NA
ERV_1002689_MLT1A1	0.21532343	-0.534591829	1.858236568	-0.287687713	0.773585796	NA
ERV_1002690_LTR89	0.229981192	-0.589939115	1.86669699	-0.316033678	0.751976946	NA
ERV_1002693_LTR33	0.232027012	-0.246003403	1.683127616	-0.146158497	0.883796268	NA
ERV_1002704_LTR8A	0.24548055	0.042589818	1.539625012	0.027662462	0.977931363	NA
ERV_1002705_MLT1F2	0.21532343	-0.534591829	1.858236568	-0.287687713	0.773585796	NA
ERV_1002706_MLT1F2	0.244638954	-0.644465937	1.878107542	-0.343146451	0.731488287	NA
ERV_100270_MSTA	0	NA	NA	NA	NA	NA
ERV_1002712_LTR36	0.238683791	-0.246001767	1.678248945	-0.146582405	0.883461642	NA
ERV_1002713_LOR1-int	0.344311927	-0.68106359	1.050323738	-0.648432065	0.516705537	NA
ERV_1002714_LTR57-int	0.283493514	-0.807702639	1.327423524	-0.608473953	0.542873176	NA
ERV_1002715_MER4-int	0.21532343	-0.534591829	1.858236568	-0.287687713	0.773585796	NA
ERV_1002716_LTR12	0.246072877	-0.644282718	1.540532131	-0.41822089	0.675785624	NA
ERV_1002718_MER4-int	0.227413539	-0.589855368	1.687049354	-0.349637292	0.72661092	NA
ERV_1002719_MER41-int	0.275611869	-0.066992993	1.315801041	-0.050914227	0.959393869	NA
ERV_1002720_LTR49-int	0.27266295	-0.753253897	1.427673259	-0.527609445	0.597770436	NA
ERV_1002721_MER49	0.227413539	-0.589855368	1.687049354	-0.349637292	0.72661092	NA
ERV_1002722_LTR36	0.256134191	-0.35564459	1.421220416	-0.25023887	0.802402628	NA
ERV_1002723_MER34C_	0.251108234	-0.644379475	1.692815791	-0.380655402	0.703458966	NA
ERV_1002724_MER39	0.227413539	-0.589855368	1.687049354	-0.349637292	0.72661092	NA
ERV_1002725_MamRep1151	0.327295877	-0.285143005	1.185728034	-0.240479264	0.809958737	NA
ERV_1002730_LTR23-int	0.240311394	-0.644285268	1.544010769	-0.417280294	0.676473401	NA
ERV_1002731_LTR54,MER57A-int	0.348117651	-0.917765059	1.257256315	-0.729974507	0.465405767	NA
ERV_1002732_MER31-int	0.275388685	-0.753262097	1.435058034	-0.524900094	0.599652644	NA
ERV_100273_THE1B-int,THE1B	0.024969858	-0.043251748	4.010111029	-0.010785674	0.991394444	NA
ERV_1002745_MER101,MER101-int	0.522716266	-0.117669207	0.927200662	-0.126908028	0.899013193	NA
ERV_100274_MLT1B	0	NA	NA	NA	NA	NA
ERV_1002753_MLT1C	0.080799712	0.08196493	2.920767469	0.028062806	0.977612059	NA
ERV_1002755_MLT1A	0.067827257	-0.206572116	3.478822761	-0.059379891	0.95264953	NA
ERV_1002757_MLT1L	0.053864095	-0.152132364	4.010111029	-0.037937195	0.969737757	NA
ERV_1002758_THE1C	0.070040929	-0.206572098	3.46030575	-0.059697643	0.952396449	NA
ERV_1002761_MLT1I	0.105084283	-0.369893991	2.843386638	-0.130089235	0.896495827	NA
ERV_1002775_MLT1B	0.039206334	-0.097692056	4.010111029	-0.024361434	0.98056431	NA
ERV_1002780_MLT1D	0.143112811	-0.13579724	1.74234653	-0.077939283	0.937876351	NA
ERV_1002787_MLT1B	0.053169495	-0.152131746	3.610264315	-0.042138673	0.966388151	NA
ERV_1002810_MLT1C	0.220122328	0.386395438	1.566582014	0.246648713	0.805180101	NA
ERV_1002823_LTR84b	0.351368163	0.081921238	1.057535827	0.077464267	0.938254217	NA
ERV_1002832_MamRep605	0.191142627	-0.640265091	1.445614141	-0.44290179	0.657836773	NA
ERV_1002836_THE1B	0.259003657	-0.956853399	1.055281583	-0.906728038	0.364550633	NA
ERV_1002840_MLT2B2	0.100373286	-0.315453135	2.204431888	-0.143099515	0.886211588	NA
ERV_1002857_MLT1I	0.390407681	-0.437219014	0.896237773	-0.487838191	0.625664458	NA
ERV_100285_THE1D	0.031611365	0.642697604	4.010111029	0.160269279	0.872668958	NA
ERV_1002861_LTR84b	0.864511014	-0.108205571	0.66975623	-0.161559633	0.871652648	0.970610055
ERV_100286_MLT1D	0.014907783	0.354163235	4.010111029	0.088317563	0.92962428	NA
ERV_1002878_MER52A	2.012374581	-0.341229241	0.495049722	-0.689282765	0.490645342	0.836553483
ERV_1002879_MLT1B	3.103964931	-0.379976604	0.411327534	-0.923781106	0.355600294	0.761783071
ERV_1002884_MLT1G3	3.120522102	-0.83929455	0.464876561	-1.805413779	0.071009957	0.431512108
ERV_1002888_MLT2B4	4.956058832	-0.882990607	0.402314755	-2.194775597	0.028179699	0.298765433
ERV_1002894_MLT2F	3.096249187	-0.66520752	0.42259461	-1.57410318	0.115463598	0.519834515
ERV_1002903_MER21C	3.260253632	-0.829359505	0.452652225	-1.83222231	0.066918306	0.4223567
ERV_1002913_MLT1A0	3.85005523	-0.631091054	0.376340872	-1.676913408	0.093559416	0.48046201
ERV_100292_LTR78B	0.014907783	0.354163235	4.010111029	0.088317563	0.92962428	NA
ERV_100293_MLT1F1	0.014907783	0.354163235	4.010111029	0.088317563	0.92962428	NA
ERV_1002948_THE1D-int,THE1D	5.69098697	-0.441805889	0.414378736	-1.06618861	0.28633839	0.710021685
ERV_100296_MLT1B	0.029815566	0.642697604	4.010111029	0.160269279	0.872668958	NA
ERV_1002970_THE1B	1.274292615	-1.788643299	0.756677933	-2.363810574	0.018088058	0.248092238
ERV_1002973_LTR50	1.652268373	-1.199987191	0.630633714	-1.902827527	0.057063054	0.397037728
ERV_1002974_LTR33A	0.760643805	-1.370704603	0.847649283	-1.617065727	0.105864094	0.503949203
ERV_1002986_MamRep1527	4.432682009	-0.705306276	0.438301413	-1.609180932	0.107576785	0.50666115
ERV_100298_LTR23	0.014907783	0.354163235	4.010111029	0.088317563	0.92962428	NA
ERV_1002992_LTR40a	1.628649283	-0.187333084	0.528590287	-0.354401298	0.723038162	0.927312938
ERV_1002994_MLT1B	1.103771589	-0.082513196	0.696297698	-0.118502756	0.905669311	0.979505359
ERV_1002997_MLT1J	0.729449033	-1.645762254	0.887496648	-1.85438701	0.063683812	0.415026704
ERV_1002_MSTD	91.49949925	-0.116591941	0.257835286	-0.452195441	0.651128192	0.90242024
ERV_1003015_MSTB1	2.040880257	-0.734604582	0.610396042	-1.203488443	0.228787361	0.660929675
ERV_1003036_MLT1N2	1.807098637	0.144741285	0.495041646	0.292382037	0.769994541	0.942332519
ERV_1003053_LTR67B	2.32238289	-0.050617466	0.527790079	-0.095904543	0.923596387	0.983279959
ERV_100305_LTR8B	0.014907783	0.354163235	4.010111029	0.088317563	0.92962428	NA
ERV_100306_MER34C_	0.014907783	0.354163235	4.010111029	0.088317563	0.92962428	NA
ERV_100308_MER4E1	0.029484566	0.299722928	4.010111029	0.074741803	0.940420147	NA
ERV_1003106_THE1C	0.264325928	-0.617536133	1.054367597	-0.585693391	0.558081576	NA
ERV_100310_MER34C_	0.014907783	0.354163235	4.010111029	0.088317563	0.92962428	NA
ERV_1003110_MLT1O	2.103258437	-0.249417732	0.492235136	-0.506704446	0.612362211	0.888074712
ERV_100315_LTR79	0.014907783	0.354163235	4.010111029	0.088317563	0.92962428	NA
ERV_100317_MER52C	0.046015943	0.931231972	4.010111029	0.232220995	0.816366372	NA
ERV_100320_MLT1O	0.014907783	0.354163235	4.010111029	0.088317563	0.92962428	NA
ERV_1003210_MSTD	0.640291736	0.934754107	0.701088435	1.333289867	0.182436698	NA
ERV_1003211_MSTB2	0.865297501	0.871422527	0.574642621	1.516459961	0.129403087	0.542555115
ERV_1003227_MSTB	0.870230282	0.026593879	0.685497295	0.038795016	0.969053818	0.993087134
ERV_1003229_MamRep605	0.729764987	0.105666686	0.706301263	0.149605688	0.88107572	0.97329474
ERV_1003233_MLT1E3	1.209921249	0.682963626	0.496873457	1.374522258	0.169279605	0.595679583
ERV_1003265_MER21B	1.758790654	0.135381837	0.513643961	0.263571359	0.79211023	0.948230417
ERV_1003270_MLT1H2	0.703819124	0.352612248	0.748161312	0.471305107	0.637422869	0.897489928
ERV_1003272_THE1C	1.172872069	0.210605686	0.565962221	0.372119689	0.709803737	0.922922021
ERV_1003273_LTR84b	2.385352672	0.376770163	0.517552708	0.727984141	0.466623294	0.824175276
ERV_1003277_LTR16E2	1.251000505	-0.13150882	0.606262387	-0.216917334	0.828272769	0.958776206
ERV_1003287_MLT1C	1.430487078	-0.222135717	0.628704158	-0.353323123	0.723846212	0.927461731
ERV_1003297_MLT1A	1.903791724	0.252192567	0.47471387	0.531251734	0.595244347	0.881651099
ERV_100329_THE1A-int,THE1A	0.191833528	0.849709488	1.548212118	0.548832733	0.583120245	NA
ERV_1003323_MLT1A0	1.369175948	-0.324990453	0.581318296	-0.559057672	0.576122361	0.87442811
ERV_1003327_MLT1C	1.247124747	-0.605198498	0.645543938	-0.937501636	0.348500583	0.756561721
ERV_1003333_LTR7B	1.760371257	-0.102340778	0.497721009	-0.205618763	0.83708872	0.961453255
ERV_1003336_MLT1H2	1.34549155	0.24657438	0.594600193	0.414689371	0.678369314	0.911911983
ERV_1003337_MLT1H2	1.087199216	-0.01042707	0.588190617	-0.017727365	0.98585635	0.996766775
ERV_1003341_THE1D	2.185145398	-0.419429953	0.517931934	-0.809816746	0.418045506	0.797715168
ERV_1003342_MLT1F	2.558140524	-0.336477344	0.430113328	-0.782299275	0.434038713	0.807402542
ERV_1003343_LTR79	1.852906137	-0.13284375	0.497058242	-0.267259929	0.789269037	0.947345101
ERV_1003349_MER21C	0.910904451	-0.031780952	0.736249599	-0.043166002	0.965569206	0.992341205
ERV_1003356_MER21C	10.09439533	-0.234373626	0.343908999	-0.681498961	0.495555824	0.838879043
ERV_1003357_MER65A	9.403791149	-0.211795254	0.327770029	-0.646170288	0.518169079	0.848911228
ERV_100335_MLT1I	0.014907783	0.354163235	4.010111029	0.088317563	0.92962428	NA
ERV_1003369_MLT1L	3.313257599	-0.390577682	0.4674282	-0.835588615	0.403386376	0.789681371
ERV_1003393_MLT1A0	0.233320377	0.276160335	1.236316098	0.223373565	0.823244777	NA
ERV_1003395_LTR54B	0.122182744	0.659042828	1.936958955	0.34024615	0.733671166	NA
ERV_1003414_MSTB	0.08953365	0.424943979	2.515473465	0.168932006	0.865850124	NA
ERV_1003415_MLT1J	0.11446288	0.31606378	1.951458647	0.161962838	0.871335119	NA
ERV_1003416_MLT1I	0.08953365	0.424943979	2.515473465	0.168932006	0.865850124	NA
ERV_1003418_LTR1A2	0.121755067	0.659041881	2.166453204	0.304203147	0.760973128	NA
ERV_1003419_ERV3-16A3_LTR	0.120569319	0.316063194	2.169008755	0.145717805	0.884144165	NA
ERV_1003420_LTR78B	0.222598114	0.275912704	1.46178177	0.188750954	0.850288014	NA
ERV_1003425_LTR8	0.072830067	0.136405621	2.953139981	0.046190029	0.96315879	NA
ERV_1003429_MLT1F	0.090197188	0.081965879	2.513007811	0.032616643	0.973980298	NA
ERV_1003444_MLT1J	0.05607591	0.190844129	3.578197127	0.053335275	0.957464774	NA
ERV_1003445_MSTB1	0.05607591	0.190844129	3.578197127	0.053335275	0.957464774	NA
ERV_1003446_ERVL-E-int,MLT2F	0.168394237	0.495720202	1.726170567	0.287179153	0.773975148	NA
ERV_1003447_MLT1C	0.05607591	0.190844129	3.578197127	0.053335275	0.957464774	NA
ERV_1003448_MLT2F	0.05607591	0.190844129	3.578197127	0.053335275	0.957464774	NA
ERV_1003452_MLT1K	0.092972822	0.424944028	2.502926949	0.169778838	0.86518407	NA
ERV_1003454_MLT2B1	0.079005732	0.479383058	2.918191604	0.164274017	0.869515435	NA
ERV_1003472_MLT1D	35.64797349	-0.104326419	0.36587332	-0.285143556	0.775534162	0.943996783
ERV_100347_MLT1K	0.077975897	0.245282646	4.00480369	0.061247108	0.951162413	NA
ERV_1003496_MLT1A0	0.36796272	-0.263019289	0.923324779	-0.284861074	0.775750579	NA
ERV_100349_LTR88b	0.014907783	0.354163235	4.010111029	0.088317563	0.92962428	NA
ERV_1003503_MSTB2-int,MSTB2	0.818451945	-0.821847502	0.826693588	-0.99413799	0.320155692	0.736229169
ERV_1003504_MSTB2	0.152098489	-0.135797232	1.730818664	-0.078458382	0.937463434	NA
ERV_1003513_MLT1K	0.682610405	-0.603691186	0.820668905	-0.735608699	0.461968867	NA
ERV_100351_LTR16A	0.014907783	0.354163235	4.010111029	0.088317563	0.92962428	NA
ERV_1003522_LTR88c	0.262037124	-0.172061661	1.168153574	-0.147293699	0.882900206	NA
ERV_1003523_ERV3-16A3_LTR	0.376734391	-1.309094226	0.910712434	-1.437439719	0.15059309	NA
ERV_1003529_MER74A	0.244646258	-0.841025489	1.182494639	-0.711229854	0.476941812	NA
ERV_1003530_MLT1J2	0.272116784	0.116396387	1.104781245	0.105356955	0.916092571	NA
ERV_100353_MLT1C	0.014907783	0.354163235	4.010111029	0.088317563	0.92962428	NA
ERV_1003548_MLT1I	2.468380566	-1.153812982	0.717688438	-1.60767949	0.107905393	0.507184759
ERV_1003555_LTR40b	0.17440444	-0.534497227	1.564027278	-0.341744185	0.732543417	NA
ERV_1003563_MLT2C1	0.231638181	-0.757102402	1.237690071	-0.611705968	0.540732313	NA
ERV_1003568_MER31B	0.161067973	-0.479218812	1.562117858	-0.306775068	0.759014587	NA
ERV_1003569_LTR37B	0.140907294	-0.424335376	1.730932991	-0.245148355	0.806341563	NA
ERV_1003571_MER74A	0.137246669	-0.424335296	1.92503403	-0.220430023	0.825536265	NA
ERV_1003586_MER4B	0.109742276	-0.261012206	2.44889978	-0.106583458	0.915119443	NA
ERV_1003590_MER57D	0.065607859	-0.152131567	3.486157964	-0.043638748	0.965192365	NA
ERV_1003591_MLT1K	0.065607859	-0.152131567	3.486157964	-0.043638748	0.965192365	NA
ERV_1003622_THE1C	0.14591176	0.20718203	1.738722761	0.119157599	0.905150498	NA
ERV_1003625_MLT2D	0.231857665	0.795245971	1.542567732	0.515533908	0.606179981	NA
ERV_1003630_MER52C	0.092849191	0.0819659	2.503368168	0.032742247	0.973880133	NA
ERV_1003658_MLT1H	0.069708363	-0.206571659	2.972242089	-0.069500281	0.944591409	NA
ERV_1003661_LTR8	0.069708363	-0.206571659	2.972242089	-0.069500281	0.944591409	NA
ERV_1003662_MER87B	0.069708363	-0.206571659	2.972242089	-0.069500281	0.944591409	NA
ERV_100366_LTR16B2	0.031611365	0.642697604	4.010111029	0.160269279	0.872668958	NA
ERV_1003671_MSTB	0.063640815	-0.206571693	3.012617402	-0.068568844	0.945332819	NA
ERV_100367_MER74A	0.014907783	0.354163235	4.010111029	0.088317563	0.92962428	NA
ERV_100371_MLT1K	0.031611365	0.642697604	4.010111029	0.160269279	0.872668958	NA
ERV_1003744_MSTA	0.065704565	-0.206571681	2.99836434	-0.06889479	0.945073366	NA
ERV_1003745_MSTB1	0.065704565	-0.206571681	2.99836434	-0.06889479	0.945073366	NA
ERV_1003751_MLT1B	0.065704565	-0.206571681	2.99836434	-0.06889479	0.945073366	NA
ERV_100375_MLT1A	0.031611365	0.642697604	4.010111029	0.160269279	0.872668958	NA
ERV_1003763_MER41A,MER41-int	0.065704565	-0.206571681	2.99836434	-0.06889479	0.945073366	NA
ERV_1003788_MLT1D	0.080218359	-0.261012246	2.552618479	-0.102252745	0.918556063	NA
ERV_1003790_THE1B	0.080218359	-0.261012246	2.552618479	-0.102252745	0.918556063	NA
ERV_100379_MER67C	0.044124399	0.588257296	4.010111029	0.146693518	0.883373935	NA
ERV_1003821_MLT1L	0.378480306	-0.60339365	0.925419047	-0.652022079	0.514386929	NA
ERV_1003828_MER51A	0.13510487	-0.47831686	1.949431829	-0.245362189	0.806176003	NA
ERV_1003834_MSTB1	0.198018166	0.044940616	1.325401693	0.033907167	0.972951178	NA
ERV_1003835_LTR12_	0.170310386	-0.577614778	1.933911654	-0.298676921	0.765186568	NA
ERV_1003837_MER57C2	0.18188029	-0.585911443	1.320873829	-0.44357866	0.657347237	NA
ERV_1003843_MLT1I	0.13337801	-0.477476419	1.755599513	-0.271973429	0.78564245	NA
ERV_1003844_MLT1I	0.176641008	-0.243538326	1.442023766	-0.168886486	0.865885929	NA
ERV_1003850_MER21C	0.394339262	-0.728230021	1.060490667	-0.686691588	0.492277099	NA
ERV_1003852_MER51A	0.36889571	-0.959966885	0.987150656	-0.972462389	0.330820567	NA
ERV_1003853_MLT1I	0.216923318	-0.749489847	1.465159518	-0.511541466	0.608971961	NA
ERV_1003864_MLT1J	1.222054387	-1.244224047	0.713232143	-1.744486783	0.081074244	0.454030905
ERV_1003892_MamRep605	3.781192058	-0.384454825	0.335320456	-1.146529593	0.25157609	0.681548438
ERV_1003905_LTR67B	4.284222672	-0.759712211	0.356672429	-2.129999825	0.033171628	0.31995051
ERV_1003906_MLT1N2	4.241649139	-0.74361259	0.358370238	-2.074984223	0.037987997	0.339574667
ERV_1003908_MLT1A0	2.627758835	-0.730368664	0.451453976	-1.617814226	0.10570264	0.503692736
ERV_1003919_LTR27E	8.363472238	-0.599518503	0.282680174	-2.120836751	0.033935543	0.323347167
ERV_1003920_THE1A-int,THE1A	8.452552835	-0.444758961	0.313361504	-1.419315889	0.155806942	0.579064993
ERV_1003921_THE1A-int	5.902591782	0.028958424	0.319927502	0.090515582	0.927877512	0.984380522
ERV_1003934_MLT1F2	0.113656727	-0.369894155	2.184518361	-0.169325267	0.865540803	NA
ERV_1003938_MER61A	0.014657762	0.011188559	4.010111029	0.002790087	0.997773835	NA
ERV_1003940_MER48	0.046160716	-0.097692056	4.010111029	-0.024361434	0.98056431	NA
ERV_1003949_LTR1A2	0.014657762	0.011188559	4.010111029	0.002790087	0.997773835	NA
ERV_1003950_THE1B-int,THE1B	0.014657762	0.011188559	4.010111029	0.002790087	0.997773835	NA
ERV_1003952_MSTA	0.014657762	0.011188559	4.010111029	0.002790087	0.997773835	NA
ERV_1003953_PABL_B-int	0.040971478	-0.097692056	4.010111029	-0.024361434	0.98056431	NA
ERV_1003954_PRIMA41-int	0.014657762	0.011188559	4.010111029	0.002790087	0.997773835	NA
ERV_1003955_LOR1b,LOR1-int	0.040020354	-0.043251748	4.010111029	-0.010785674	0.991394444	NA
ERV_1003958_MER52-int,MER52C	0.014657762	0.011188559	4.010111029	0.002790087	0.997773835	NA
ERV_1003959_MER52-int	0.034809802	-0.043251748	4.010111029	-0.010785674	0.991394444	NA
ERV_1003978_MSTA	0	NA	NA	NA	NA	NA
ERV_100397_MLT1J	0.014907783	0.354163235	4.010111029	0.088317563	0.92962428	NA
ERV_1003980_LTR37A	0	NA	NA	NA	NA	NA
ERV_1003981_MER51B,MER51-int	0.1331799	-0.369894103	2.413887106	-0.153235875	0.878212268	NA
ERV_1003983_MER61-int	0	NA	NA	NA	NA	NA
ERV_1003985_MER57-int	0.100407881	-0.261012361	2.831510308	-0.092181321	0.926553978	NA
ERV_1003989_MLT2C1	0	NA	NA	NA	NA	NA
ERV_1003995_MLT1B	0.015636112	0.011188559	4.010111029	0.002790087	0.997773835	NA
ERV_100399_MLT1J	0.014907783	0.354163235	4.010111029	0.088317563	0.92962428	NA
ERV_1004003_MLT1D	0	NA	NA	NA	NA	NA
ERV_1004008_MER50	0	NA	NA	NA	NA	NA
ERV_1004023_LTR28	0	NA	NA	NA	NA	NA
ERV_1004024_LTR27	0	NA	NA	NA	NA	NA
ERV_1004033_MLT1C	0.014907783	0.354163235	4.010111029	0.088317563	0.92962428	NA
ERV_1004039_MLT1J2	0	NA	NA	NA	NA	NA
ERV_1004044_MER57A1	0	NA	NA	NA	NA	NA
ERV_1004045_MER21C	0	NA	NA	NA	NA	NA
ERV_1004046_MLT2B1	0	NA	NA	NA	NA	NA
ERV_1004059_MLT1E1A	0.029206081	0.642697604	4.010111029	0.160269279	0.872668958	NA
ERV_1004063_MLT1J	0	NA	NA	NA	NA	NA
ERV_1004072_MLT1A1	0	NA	NA	NA	NA	NA
ERV_1004075_THE1D	0	NA	NA	NA	NA	NA
ERV_1004076_THE1D	0	NA	NA	NA	NA	NA
ERV_1004080_LTR85c	0	NA	NA	NA	NA	NA
ERV_1004087_MLT1F	0	NA	NA	NA	NA	NA
ERV_1004102_LTR8A	0.032083753	-0.043251748	4.010111029	-0.010785674	0.991394444	NA
ERV_1004107_MLT1I	0	NA	NA	NA	NA	NA
ERV_1004112_LTR40b	0	NA	NA	NA	NA	NA
ERV_1004116_MLT1J1,MLT1J1-int	0	NA	NA	NA	NA	NA
ERV_1004119_MamGypLTR1c	0	NA	NA	NA	NA	NA
ERV_1004130_MLT1L	0	NA	NA	NA	NA	NA
ERV_1004131_ERV3-16A3_I-int	0	NA	NA	NA	NA	NA
ERV_1004132_MLT1H1,MLT1H1-int	0	NA	NA	NA	NA	NA
ERV_1004138_LTR2	0	NA	NA	NA	NA	NA
ERV_1004140_MLT1A0,MLT1A0-int	0	NA	NA	NA	NA	NA
ERV_1004141_LTR35	0.014657762	0.011188559	4.010111029	0.002790087	0.997773835	NA
ERV_1004147_LTR67B	0.017165713	0.011188559	4.010111029	0.002790087	0.997773835	NA
ERV_1004150_MLT1J	0.017165713	0.011188559	4.010111029	0.002790087	0.997773835	NA
ERV_1004154_MLT1A0	0.046701095	-0.097692056	4.010111029	-0.024361434	0.98056431	NA
ERV_1004157_MLT1H2	0.017165713	0.011188559	4.010111029	0.002790087	0.997773835	NA
ERV_1004160_LTR16E2	0.033261557	-0.043251748	4.010111029	-0.010785674	0.991394444	NA
ERV_1004166_LTR7	0.025446961	-0.043251748	4.010111029	-0.010785674	0.991394444	NA
ERV_1004170_LTR8A	0.078669848	-0.206572036	3.395893058	-0.060829959	0.951494631	NA
ERV_1004176_MSTB	0.017165713	0.011188559	4.010111029	0.002790087	0.997773835	NA
ERV_1004177_MER9a2	0.017165713	0.011188559	4.010111029	0.002790087	0.997773835	NA
ERV_1004180_LTR16A	0.017165713	0.011188559	4.010111029	0.002790087	0.997773835	NA
ERV_1004183_PABL_A-int	0.017165713	0.011188559	4.010111029	0.002790087	0.997773835	NA
ERV_1004188_LTR16D2	0.017165713	0.011188559	4.010111029	0.002790087	0.997773835	NA
ERV_1004195_MER110	0.017165713	0.011188559	4.010111029	0.002790087	0.997773835	NA
ERV_1004240_MER4D1	0.029093018	-0.043251748	4.010111029	-0.010785674	0.991394444	NA
ERV_1004241_MER39	0.029093018	-0.043251748	4.010111029	-0.010785674	0.991394444	NA
ERV_1004243_MSTB	0.029093018	-0.043251748	4.010111029	-0.010785674	0.991394444	NA
ERV_1004247_MLT1J	0.029093018	-0.043251748	4.010111029	-0.010785674	0.991394444	NA
ERV_1004248_MLT1F2	0.029093018	-0.043251748	4.010111029	-0.010785674	0.991394444	NA
ERV_1004291_MamRep605	0.02744514	-0.043251748	4.010111029	-0.010785674	0.991394444	NA
ERV_1004319_MST-int	0.071520418	-0.206572087	3.448563655	-0.059900906	0.952234558	NA
ERV_1004323_MSTB1,MSTB1-int	0.096394119	-0.315453136	2.215414367	-0.142390128	0.88677186	NA
ERV_1004340_MER41A	0.06785065	-0.206571669	2.984123267	-0.069223571	0.944811661	NA
ERV_1004341_MLT1C	0.06785065	-0.206571669	2.984123267	-0.069223571	0.944811661	NA
ERV_1004343_LTR16A	0.06785065	-0.206571669	2.984123267	-0.069223571	0.944811661	NA
ERV_1004347_LTR26D	0.06785065	-0.206571669	2.984123267	-0.069223571	0.944811661	NA
ERV_1004352_MLT1A	0.66418357	-0.284035352	0.933199099	-0.304367367	0.760848027	NA
ERV_1004353_MER77B	0.06785065	-0.206571669	2.984123267	-0.069223571	0.944811661	NA
ERV_1004396_THE1B	0.486203554	-0.688281874	0.910769477	-0.755714691	0.449820274	NA
ERV_1004432_LTR16E1	0.301984955	0.264041598	1.2262112	0.215331256	0.829509063	NA
ERV_1004483_LTR81A	0.214316824	-0.069002156	1.752741691	-0.039368126	0.968596892	NA
ERV_1004485_THE1A-int,THE1A	2.285539452	-0.190824453	0.643225155	-0.296668206	0.766719833	0.941195185
ERV_1004489_MLT1A0	0.573278746	-0.188952466	0.920954959	-0.205170149	0.837439191	NA
ERV_1004573_THE1B	1.788371762	0.257994262	0.611881211	0.421641091	0.673287009	0.909904419
ERV_1004574_MLT1A1	1.63618684	0.051058108	0.64324411	0.079375943	0.936733603	0.986004374
ERV_1004575_MamRep605	1.511702723	0.098329559	0.641472508	0.153287254	0.878171752	0.972454427
ERV_1004644_MLT1F	0.576373151	0.483706313	0.69095219	0.700057573	0.48389135	NA
ERV_100475_THE1C	0.052725126	0.24528262	4.010111029	0.061166042	0.951226974	NA
ERV_1004766_LTR12_	2.872360719	-1.051318885	0.572187663	-1.837367271	0.066155695	0.42048261
ERV_1004790_LTR13A	2.735444641	-1.0863773	0.535513282	-2.028665464	0.042492376	0.353541511
ERV_1004807_THE1C-int,THE1C	48.51214844	-0.275624752	0.313705595	-0.878609615	0.379612981	0.776355043
ERV_100483_LTR06	0.096156379	0.424942584	2.848910582	0.149159678	0.881427637	NA
ERV_1004854_LTR33A	1.92008407	0.380725066	0.464021849	0.820489522	0.4119371	0.794076273
ERV_1004860_HERVL18-int,LTR18B	16.16075313	0.416011808	0.33866679	1.228380875	0.219304024	0.651631297
ERV_1004923_MLT1F2	41.08715573	-0.024724196	0.267714207	-0.092352947	0.926417622	0.983923388
ERV_1004931_MLT1A0	0.219431851	0.333480381	1.327586055	0.251193043	0.801664863	NA
ERV_1004941_MSTB2	0.202210493	0.044939077	1.322757134	0.033973793	0.972898049	NA
ERV_1004942_LTR82A	0.245568726	-0.117949734	1.15976643	-0.101701283	0.918993784	NA
ERV_1004956_MLT1A0	0.160752057	0.152741147	1.577181778	0.096844352	0.922850002	NA
ERV_1004958_LTR47B	0.160752057	0.152741147	1.577181778	0.096844352	0.922850002	NA
ERV_100495_LTR16E1	0.083907303	0.479380715	3.36071571	0.142642448	0.886572572	NA
ERV_1004967_MER41B	0.176269892	0.098705152	1.442341933	0.068433948	0.945440199	NA
ERV_1004968_MLT1A0	0.179332638	0.098704743	1.439891271	0.068550136	0.945347711	NA
ERV_100496_MER88	0.135601815	0.960679136	2.756907809	0.348462554	0.727492831	NA
ERV_1004973_LTR82A	0.182157609	0.441279755	1.437681448	0.306938477	0.758890201	NA
ERV_1004979_LTR42	0.182462351	0.441279755	1.437444238	0.306989129	0.758851646	NA
ERV_1004980_MLT2D	0.175835816	0.099544271	1.577236614	0.063113086	0.949676454	NA
ERV_1004985_THE1C-int,THE1C	0.200873181	0.044939565	1.323594204	0.033952676	0.972914888	NA
ERV_1004986_MLT1D	0.194546196	0.04494191	1.327638302	0.03385102	0.972995952	NA
ERV_100498_MSTD	0.083907303	0.479380715	3.36071571	0.142642448	0.886572572	NA
ERV_1005004_MSTD	6.496192461	-0.109730462	0.298248372	-0.367916383	0.712935584	0.923986461
ERV_1005007_MLT1L	4.556855952	-0.02974745	0.318638527	-0.093357982	0.92561917	0.983683936
ERV_100502_LTR67B	0.083907303	0.479380715	3.36071571	0.142642448	0.886572572	NA
ERV_100503_MLT2C1	0.161148267	1.760351544	2.364535314	0.74448097	0.45658555	NA
ERV_100504_LTR71A	0.161148267	1.760351544	2.364535314	0.74448097	0.45658555	NA
ERV_1005080_MER66B	5.613578969	-0.154341224	0.344206128	-0.448397666	0.653866226	0.903174885
ERV_10050_MER11C	1.344335628	-0.712054176	0.632768167	-1.125300249	0.260461824	0.688895561
ERV_1005135_LTR78	0.493599468	0.088567751	0.869443696	0.10186715	0.918862125	NA
ERV_1005144_LTR88b	0.12553459	0.027525581	2.145090688	0.012831896	0.989761909	NA
ERV_100514_MER57E1	0.06882097	0.190842312	4.010111029	0.047590281	0.962042778	NA
ERV_1005167_HUERS-P1-int,LTR8	0.170568823	0.207182083	1.709803727	0.121173021	0.903553993	NA
ERV_1005180_MLT1F2	0.098594004	0.13640598	2.826516984	0.048259388	0.96150952	NA
ERV_1005196_MLT1B	0.098594004	0.13640598	2.826516984	0.048259388	0.96150952	NA
ERV_1005199_MLT1C	0.142597143	0.316063902	1.903040391	0.166083654	0.868091118	NA
ERV_1005203_MLT2A1	0.098594004	0.13640598	2.826516984	0.048259388	0.96150952	NA
ERV_1005207_MLT1A0	0.098594004	0.13640598	2.826516984	0.048259388	0.96150952	NA
ERV_1005209_HERV16-int	0.228113923	0.331325769	1.22377712	0.270740287	0.786590789	NA
ERV_1005212_LTR16,ERV3-16A3_I-int	0.114230115	0.081966042	2.436121952	0.033646116	0.973159348	NA
ERV_1005213_ERVL-int	0.151566994	-0.081356249	1.903633002	-0.04273736	0.965910898	NA
ERV_1005214_MLT1A0	0.098594004	0.13640598	2.826516984	0.048259388	0.96150952	NA
ERV_1005215_LTR16C	0.098594004	0.13640598	2.826516984	0.048259388	0.96150952	NA
ERV_1005230_MLT1C	0.063245793	0.24528262	4.010111029	0.061166042	0.951226974	NA
ERV_1005232_MLT1C	0.063245793	0.24528262	4.010111029	0.061166042	0.951226974	NA
ERV_1005236_MamGypLTR3	0.023360361	0.354163235	4.010111029	0.088317563	0.92962428	NA
ERV_100523_MLT2A1	0.052725126	0.24528262	4.010111029	0.061166042	0.951226974	NA
ERV_1005240_MLT1H	0.038268144	0.642697604	4.010111029	0.160269279	0.872668958	NA
ERV_1005241_MER65D	0.038268144	0.642697604	4.010111029	0.160269279	0.872668958	NA
ERV_1005242_MLT1L	0.038268144	0.642697604	4.010111029	0.160269279	0.872668958	NA
ERV_100524_MER31B	0.052725126	0.24528262	4.010111029	0.061166042	0.951226974	NA
ERV_1005252_MER34A	0.038268144	0.642697604	4.010111029	0.160269279	0.872668958	NA
ERV_1005257_LTR16E2	0.050116211	0.588257296	4.010111029	0.146693518	0.883373935	NA
ERV_1005265_MLT1D	0.038268144	0.642697604	4.010111029	0.160269279	0.872668958	NA
ERV_1005273_MLT1L	0.089669536	0.424942457	2.877388078	0.147683401	0.882592632	NA
ERV_1005280_MamGypLTR1a	0.052925906	0.588257296	4.010111029	0.146693518	0.883373935	NA
ERV_1005300_LTR51	0.098081157	0.767922256	2.485293438	0.308986554	0.757331755	NA
ERV_1005307_MamGypLTR3a	0.098081157	0.767922256	2.485293438	0.308986554	0.757331755	NA
ERV_1005308_MLT2D	0.546626628	1.126235975	0.701006168	1.606599237	0.10814231	NA
ERV_1005324_MLT1A0	0.098081157	0.767922256	2.485293438	0.308986554	0.757331755	NA
ERV_1005326_MLT1A0	0.098081157	0.767922256	2.485293438	0.308986554	0.757331755	NA
ERV_100532_MamRep605	0.095942174	1.083347785	3.881069886	0.279136376	0.780140168	NA
ERV_100533_MER68	0.093451863	-0.261012589	3.315313558	-0.078729383	0.937247874	NA
ERV_1005343_MLT1H2	0.152852828	0.152740129	2.163499048	0.070598658	0.943717179	NA
ERV_1005350_LTR37-int,LTR37A	0.245128207	-0.208553264	1.294640714	-0.161089684	0.872022765	NA
ERV_1005354_MLT1H	0.157517367	-0.240871059	1.9527323	-0.123350783	0.901829329	NA
ERV_1005375_LTR33A_	0.100229188	-0.315453153	2.490819027	-0.126646356	0.899220306	NA
ERV_1005394_LTR104_Mam	0.072092889	-0.206571647	2.957557621	-0.06984535	0.944316751	NA
ERV_1005408_MLT1L	1.39914758	-0.224767064	0.603798622	-0.372255013	0.70970299	0.92285465
ERV_1005411_MLT1L	5.925532062	0.912762173	0.410917195	2.221280065	0.026331998	0.290444088
ERV_1005422_THE1B	2.235229706	0.756708551	0.461547023	1.639504782	0.101108176	0.495204984
ERV_100542_MLT1A	0.052394127	-0.097692056	4.010111029	-0.024361434	0.98056431	NA
ERV_1005431_LTR28C	3.340066193	0.720970307	0.460383627	1.566020738	0.117343762	0.522708334
ERV_1005435_MLT1A	2.134715032	0.825926756	0.469695794	1.758429106	0.078674524	0.44862732
ERV_1005442_LTR35	2.047421876	0.413229228	0.489047496	0.844967475	0.398128999	0.7867764
ERV_1005444_MER41E	1.877269714	0.747871171	0.554112976	1.349672727	0.177120984	0.605178454
ERV_1005457_MLT1I	2.20936466	0.348007954	0.471748592	0.737697917	0.460698038	0.821175368
ERV_1005490_LTR86A1	2.252910671	-0.023581311	0.503142384	-0.046868067	0.962618379	0.991688225
ERV_1005500_LTR32	2.597473176	0.18720055	0.484645611	0.386262758	0.699302079	0.919455293
ERV_1005502_LTR32	3.319377567	0.623447872	0.426895059	1.460424193	0.144173528	0.562527039
ERV_1005512_MLT1O	4.497877174	0.23693102	0.472641346	0.501291353	0.61616609	0.889779918
ERV_1005513_MLT1A	3.110797923	0.204257467	0.42719117	0.478140658	0.632550095	0.895701661
ERV_1005517_LOR1b	3.60124324	0.427185719	0.425073498	1.004969073	0.314911742	0.732337456
ERV_1005518_LTR28	4.638525657	0.522160764	0.452306665	1.154439686	0.248319953	0.678607241
ERV_100551_MamGypLTR2b	0.037817344	-0.043251748	4.010111029	-0.010785674	0.991394444	NA
ERV_1005529_MLT1H	2.52718341	0.060991911	0.47751004	0.127729065	0.898363388	0.977195926
ERV_1005539_LTR1B0	3.268585985	0.330405607	0.448285636	0.737042591	0.461096449	0.821511344
ERV_1005543_THE1B	1.649874845	0.385894213	0.493609339	0.781780617	0.434343514	0.807584785
ERV_1005551_MLT1G3	2.207904421	0.275104089	0.499427727	0.550838638	0.581744295	0.876636768
ERV_1005558_MLT1B	2.190426221	0.480450831	0.50923538	0.943474963	0.345438016	0.754529944
ERV_1005570_MLT2A1	1.645871163	0.739607815	0.568479005	1.301029252	0.193248442	0.623241098
ERV_1005611_MLT1A	1.622038399	0.429345873	0.64444291	0.666227941	0.505265416	0.843315075
ERV_1005631_MLT1F2	1.855390876	0.888284408	0.5573746	1.593693736	0.111004648	0.512321899
ERV_1005640_LTR12C	1.648368076	0.795530841	0.737912216	1.078083306	0.280996581	0.705332373
ERV_100565_HERV16-int	0.096797641	0.081963928	3.297051955	0.024859762	0.980166822	NA
ERV_1005678_LTR40b,HERVL40-int	1.126744682	1.393207895	0.926557492	1.503638906	0.132674368	0.547433277
ERV_1005684_LTR16B2	0.549728542	1.529817582	0.944003099	1.620564153	0.105111145	NA
ERV_1005685_LTR1B	0.950520035	1.20618841	0.964324123	1.250812234	NA	NA
ERV_1005709_LTR2	0.371110722	1.592109146	1.028193601	1.548452688	0.121513344	NA
ERV_1005721_LTR16B2	0.541527422	1.48182104	1.249311498	1.186110143	0.235578805	NA
ERV_1005725_MLT1A0	0.236410412	1.412466651	1.889879162	0.747384637	0.454831416	NA
ERV_1005738_MSTD	0.434085156	2.065504008	1.486248712	1.389743177	0.164606878	NA
ERV_1005740_LOR1a,LOR1-int	1.464888042	1.796142622	0.94304767	1.904614876	NA	NA
ERV_1005742_MER49	0.299592025	2.046078768	1.526344063	1.340509534	0.180079747	NA
ERV_1005745_MSTA	0.411073965	1.644441621	1.539092415	1.068448914	0.285318063	NA
ERV_1005748_LOR1b	0.34761339	2.085172447	1.441018412	1.44701305	0.147893269	NA
ERV_1005749_LTR8A	0.515793778	0.975845948	1.419449823	0.687481821	0.491779153	NA
ERV_1005753_LTR1B	0.590851115	1.391256421	1.426685115	0.975167124	0.329477367	NA
ERV_1005754_MER41A	0.488184445	1.440437711	1.293376517	1.113703313	0.265406488	NA
ERV_1005766_MLT1K,MLT1K-int	1.483509254	1.502954566	0.879982945	1.707936017	NA	NA
ERV_1005768_MLT1C	0.323430766	1.511013272	1.73652084	0.870138289	0.384224835	NA
ERV_100576_MLT1C	0.215858683	1.053413992	1.445847884	0.728578714	0.466259403	NA
ERV_1005770_LTR79	0.455348786	1.2884809	1.135327669	1.134897824	0.256418132	NA
ERV_1005771_LTR88c	0.40198771	1.379023749	1.417426936	0.972906408	0.33059982	NA
ERV_1005778_MER31A	1.202112803	0.753708779	0.776269108	0.97093749	0.331579408	0.745164613
ERV_1005782_LTR33	0.394793045	1.266315013	1.299282494	0.974626395	0.329745616	NA
ERV_1005791_THE1B	0.265733181	-0.513603903	1.365151356	-0.376224879	0.706749721	NA
ERV_1005792_LTR78	0.323768354	0.361760959	1.389185879	0.260412206	0.794545829	NA
ERV_1005797_MSTB1	1.937999111	0.06367692	0.651761988	0.097699653	0.922170791	0.982915543
ERV_1005809_MLT1A	0.752802875	0.398584539	1.029786633	0.38705546	0.69871515	0.919155891
ERV_1005820_MER57B1	0.51960832	0.125860635	1.19977812	0.104903259	0.916452573	NA
ERV_1005823_MSTB2	0.689901157	0.765148531	1.1182198	0.684255932	NA	NA
ERV_1005828_MSTA	0.189799076	-0.479214865	1.535619586	-0.312066132	0.754990265	NA
ERV_1005843_LOR1b	1.644569614	1.071998962	0.755580448	1.418775413	NA	NA
ERV_100586_THE1B	0.037817344	-0.043251748	4.010111029	-0.010785674	0.991394444	NA
ERV_1005878_MER57B2	0.819260209	0.84337118	1.030459854	0.81844157	NA	NA
ERV_1005882_MLT1M	0.886756701	1.53005444	0.879619407	1.739450526	NA	NA
ERV_1005886_MLT1H	1.485522453	1.234243392	0.842584407	1.464830565	NA	NA
ERV_1005890_MLT1A1	1.495571569	0.290258379	0.831168771	0.349217137	0.726926301	0.92825317
ERV_1005893_MLT1H1	1.309408929	1.004277048	0.792702514	1.266902818	NA	NA
ERV_10058_THE1C	20.71327028	0.021481258	0.196367977	0.109392878	0.912890882	0.980763043
ERV_1005900_MER21B	3.62932619	1.051209349	0.610857269	1.720875566	NA	NA
ERV_1005905_MER57B1	1.092293457	0.692628778	0.965035941	0.717723298	NA	NA
ERV_1005915_LTR12C	1.262635043	-0.025386311	0.624747573	-0.040634508	0.967587273	0.992853142
ERV_1005918_MER51B	0.603681237	-0.205305438	0.853578711	-0.240523147	0.809924721	NA
ERV_100591_MLT1J2	0.051780505	-0.097692056	4.010111029	-0.024361434	0.98056431	NA
ERV_1005921_MLT1G	3.410115344	0.096820292	0.610850296	0.158500851	0.87406215	0.971333652
ERV_1005924_LOR1b	0.166348357	-0.081356074	1.700000318	-0.047856505	0.961830604	NA
ERV_1005936_MLT1O	0.126577876	-0.26101219	2.404024751	-0.108573004	0.913541174	NA
ERV_1005945_MLT1E2	0.135460933	-0.369894104	2.40872006	-0.153564588	0.87795306	NA
ERV_1005946_THE1D	0.127886137	-0.315453131	2.140270173	-0.147389397	0.882824674	NA
ERV_1005957_LTR45C	0.124156791	-0.369894206	1.933404248	-0.191317572	0.848276795	NA
ERV_1005959_MER39	0.121359943	0.027525567	2.153915086	0.012779319	0.989803856	NA
ERV_1005960_LTR12F	0.160541113	-0.135797226	1.720877361	-0.078911624	0.937102918	NA
ERV_1005961_MLT1E2	0.104076539	-0.261012213	2.465965092	-0.105845867	0.915704645	NA
ERV_1005962_MER84	0.104076539	-0.261012213	2.465965092	-0.105845867	0.915704645	NA
ERV_1005965_MSTB1	0.064080944	-0.20657169	3.009529751	-0.068639192	0.945276822	NA
ERV_1005973_LTR48B	0.158656064	-0.190682978	1.579297361	-0.120739123	0.90389767	NA
ERV_1005982_LTR48B	0.064080944	-0.20657169	3.009529751	-0.068639192	0.945276822	NA
ERV_1006000_MER4B	0.024369861	-0.043251748	4.010111029	-0.010785674	0.991394444	NA
ERV_1006005_MER39	0.040411737	-0.097692056	4.010111029	-0.024361434	0.98056431	NA
ERV_100600_MLT1H	0.051780505	-0.097692056	4.010111029	-0.024361434	0.98056431	NA
ERV_1006012_MER4CL34	0.035248569	-0.097692056	4.010111029	-0.024361434	0.98056431	NA
ERV_1006015_LTR23	0.024369861	-0.043251748	4.010111029	-0.010785674	0.991394444	NA
ERV_1006030_MSTB	0.052282773	0.533819682	3.620509543	0.147443247	0.882782173	NA
ERV_1006031_MLT1B	0.041535574	-0.097692056	4.010111029	-0.024361434	0.98056431	NA
ERV_1006032_MLT1E3	0.090258527	0.136405879	2.86259642	0.047651104	0.961994303	NA
ERV_1006039_MLT1C	0.036192592	-0.043251748	4.010111029	-0.010785674	0.991394444	NA
ERV_1006048_MLT1J2	0.036192592	-0.043251748	4.010111029	-0.010785674	0.991394444	NA
ERV_1006068_LTR16C	7.500422886	-0.441269137	0.327227711	-1.34850785	0.177495097	0.605556218
ERV_1006089_LTR79	0.895256485	-0.285029858	0.702585239	-0.405687229	0.684972427	0.914705851
ERV_1006090_MER95	1.274295237	-0.986879876	0.71380941	-1.38255375	0.166801739	0.59278736
ERV_1006093_MLT1B	1.249043713	0.145410098	0.586770286	0.247814351	0.804278051	0.952044695
ERV_1006097_ERVL-B4-int	2.004287618	-0.103959329	0.583538235	-0.178153415	0.858602494	0.967273303
ERV_1006099_HERVL-int	1.335982603	-0.215552634	0.600864298	-0.35873763	0.719791375	0.926160015
ERV_1006100_MLT1N2-int,MLT1N2	3.018617614	0.419944579	0.46823185	0.896873161	0.369786603	0.770344852
ERV_1006101_MER51A	1.338696871	0.659036118	0.719897016	0.915458882	0.359950779	0.764542028
ERV_1006116_MLT1A	1.697484038	-0.683593492	0.656940308	-1.040571698	0.298074372	0.719458726
ERV_1006119_MLT1L	2.375838665	-0.281808594	0.51105218	-0.55142822	0.58134016	0.876602195
ERV_100612_LTR7,HERVH-int	0.487504554	0.033128172	0.935879928	0.035397887	0.97176247	NA
ERV_100615_MLT1J	0.096202599	-0.261012369	2.848716312	-0.091624557	0.92699634	NA
ERV_1006168_LTR89	0.803299294	-1.041309317	0.837857574	-1.24282378	0.213932778	0.645866032
ERV_100616_THE1B	0.109548771	0.370501938	2.808511797	0.13192109	0.895046707	NA
ERV_1006172_MLT1C	0.76259523	-0.98419135	0.800097073	-1.230089926	0.218663432	0.651159383
ERV_1006177_MER21C	0.962310039	-0.523197993	0.809502374	-0.646320517	0.518071803	0.848842125
ERV_1006178_MER61C	0.734344314	-0.625051214	0.862941172	-0.724326564	0.468865272	0.825451869
ERV_1006181_THE1D-int,THE1D	3.619191532	-0.324337676	0.485287933	-0.668340699	0.50391614	0.842977279
ERV_1006182_MLT2B4	0.71772084	-0.958149196	0.904834685	-1.058921826	0.289635384	0.712949462
ERV_1006185_MLT1K	0.626747413	-1.082730888	0.894502138	-1.210428507	0.226114509	NA
ERV_1006198_MLT1C	1.396740898	-0.285524099	0.58452161	-0.488474838	0.625213544	0.892944595
ERV_100621_LTR41	0.063628572	-0.152132364	4.010111029	-0.037937195	0.969737757	NA
ERV_1006229_MLT1J1	0.115393239	0.713481532	2.445666267	0.29173299	0.770490784	NA
ERV_1006233_MER21C	0.120647036	0.604601683	1.953318804	0.309525348	0.756921933	NA
ERV_1006234_LTR1D	0.167879603	1.158747033	1.925122968	0.601908061	0.547235338	NA
ERV_1006243_MER89	0.082894208	-0.261012622	3.37884294	-0.077249114	0.938425371	NA
ERV_1006244_MLT1A1	0.179675912	-0.297269684	1.454344554	-0.20440114	0.83804004	NA
ERV_1006248_MER57B1	0.020208553	-0.043251748	4.010111029	-0.010785674	0.991394444	NA
ERV_1006254_MSTC	0.039463592	-0.097692056	4.010111029	-0.024361434	0.98056431	NA
ERV_1006256_MLT1D	0.113288861	0.97597925	2.183061209	0.447069118	0.654825156	NA
ERV_1006257_MLT1C	0.092113812	1.083930721	2.864307591	0.378426788	0.705113571	NA
ERV_1006258_MLT1B	0.101653385	0.370501817	2.83845654	0.130529325	0.896147655	NA
ERV_1006263_MLT1A1	0.042463727	-0.152132364	4.010111029	-0.037937195	0.969737757	NA
ERV_1006266_MER34A1	0.268182123	0.407116882	1.638743147	0.248432393	0.803799873	NA
ERV_1006271_LTR62	0.049701865	0.190842312	4.010111029	0.047590281	0.962042778	NA
ERV_1006272_MER34A	0.079152389	0.081963603	3.410108899	0.02403548	0.980824308	NA
ERV_1006276_LTR45C	0.02417638	-0.043251748	4.010111029	-0.010785674	0.991394444	NA
ERV_1006277_LTR85a	0.011927305	0.011188559	4.010111029	0.002790087	0.997773835	NA
ERV_1006280_MSTD	0.024017414	-0.043251748	4.010111029	-0.010785674	0.991394444	NA
ERV_1006285_LTR16E1	0.04533447	0.588257296	4.010111029	0.146693518	0.883373935	NA
ERV_100628_MLT1A0	0.075555877	-0.206572057	3.418051293	-0.060435622	0.951808688	NA
ERV_1006291_THE1D-int,THE1D	0.114459307	-0.081356853	2.47985328	-0.032807124	0.973828397	NA
ERV_1006300_LTR86A1	0.011927305	0.011188559	4.010111029	0.002790087	0.997773835	NA
ERV_1006312_LTR1F1	0.084374051	-0.315453157	2.54807029	-0.123800807	0.901472993	NA
ERV_1006318_LTR52	0.06042588	-0.206571713	3.036011052	-0.068040501	0.945753394	NA
ERV_1006321_LTR2	0.04894351	0.190843796	3.661238864	0.05212547	0.958428719	NA
ERV_1006325_ERVL-E-int	0.073883674	-0.206571638	2.946921898	-0.070097425	0.944116116	NA
ERV_1006327_ERVL-E-int	0.104871195	0.027525022	2.476159935	0.011116011	0.991130889	NA
ERV_1006330_MLT1J2	0.011927305	0.011188559	4.010111029	0.002790087	0.997773835	NA
ERV_1006332_MER89	0.035670928	-0.097692056	4.010111029	-0.024361434	0.98056431	NA
ERV_1006337_MLT1C	0.011927305	0.011188559	4.010111029	0.002790087	0.997773835	NA
ERV_1006338_MLT1C	0.011927305	0.011188559	4.010111029	0.002790087	0.997773835	NA
ERV_1006345_LTR33A	0.108700293	1.716218504	3.821197863	0.449131023	0.653337142	NA
ERV_1006347_MLT1M	0.011927305	0.011188559	4.010111029	0.002790087	0.997773835	NA
ERV_100634_LTR44	0.13906735	-0.424335195	2.145391089	-0.197789204	0.843209993	NA
ERV_1006365_MLT1A1	0.04533447	0.588257296	4.010111029	0.146693518	0.883373935	NA
ERV_1006370_MLT1A1	0.104503801	1.069841433	3.283523235	0.325821185	0.744559649	NA
ERV_1006371_MLT1G3	0.028630887	0.299722928	4.010111029	0.074741803	0.940420147	NA
ERV_100637_MLT1C	0.093941254	0.081965085	2.858359513	0.028675569	0.977123342	NA
ERV_1006390_MER70A	0.014907783	0.354163235	4.010111029	0.088317563	0.92962428	NA
ERV_1006395_MLT1G	0.088858752	-0.261012233	2.518004143	-0.103658381	0.917440456	NA
ERV_1006400_MLT1H1	0.073260793	0.47937668	4.010111029	0.119541997	0.90484597	NA
ERV_1006404_LTR37B	0.046915424	0.588257296	4.010111029	0.146693518	0.883373935	NA
ERV_1006407_MLT1B	0	NA	NA	NA	NA	NA
ERV_1006410_MLT1H	0.016703583	0.354163235	4.010111029	0.088317563	0.92962428	NA
ERV_1006412_MLT2B4	0	NA	NA	NA	NA	NA
ERV_1006419_MamGypLTR1c	0	NA	NA	NA	NA	NA
ERV_1006428_MLT1B	0.079712186	1.178938639	4.009628929	0.294026869	0.768737372	NA
ERV_1006472_LTR9	0.016703583	0.354163235	4.010111029	0.088317563	0.92962428	NA
ERV_1006481_MLT1L	0	NA	NA	NA	NA	NA
ERV_1006485_MLT1H1	0.100221496	1.811829636	4.000045317	0.452952277	0.650583106	NA
ERV_1006490_THE1B	0.134270215	1.702948791	4.00004529	0.425732377	0.670302867	NA
ERV_1006494_LTR33	0	NA	NA	NA	NA	NA
ERV_1006520_LTR40a	0.173130744	1.367456152	2.146690507	0.637006661	0.524120505	NA
ERV_1006528_LTR88a	0.03280114	-0.097692056	4.010111029	-0.024361434	0.98056431	NA
ERV_1006530_MLT1J2	0.122247082	1.082004418	2.809953575	0.385061315	0.700191989	NA
ERV_1006537_MLT1D	0.109703459	0.659038604	2.820123941	0.233691362	0.815224594	NA
ERV_1006541_LTR90B	0.086944351	0.370502975	2.537976232	0.145983627	0.883934314	NA
ERV_100654_LTR78	0.47625228	-1.235466362	0.98923623	-1.248909335	0.211698237	NA
ERV_1006551_LTR33	0.097488671	0.713476211	3.310723705	0.215504607	0.829373921	NA
ERV_1006554_LTR33	0.056108169	-0.206572672	4.010111029	-0.051512956	0.958916778	NA
ERV_1006564_MLT2A2	0.112065455	0.65903597	3.251608755	0.202679972	0.839385179	NA
ERV_1006567_LTR81B	0.168210497	1.45737446	2.136499721	0.682131828	0.495155596	NA
ERV_1006574_MER34A1	0.049504722	0.190842312	4.010111029	0.047590281	0.962042778	NA
ERV_1006579_THE1B	0.050110748	0.931231972	4.010111029	0.232220995	0.816366372	NA
ERV_1006580_ERVL-B4-int	0	NA	NA	NA	NA	NA
ERV_1006581_LTR67B	0.011848067	0.011188559	4.010111029	0.002790087	0.997773835	NA
ERV_1006594_MLT1J2	0.033407165	0.642697604	4.010111029	0.160269279	0.872668958	NA
ERV_1006598_THE1D	0.07517624	0.822351356	4.010111029	0.205069473	0.837517846	NA
ERV_1006600_MLT1O	0.183739409	2.665224544	3.981735243	0.669362572	NA	NA
ERV_1006601_MLT1F2	0.133628661	2.205805956	3.990641692	0.552744678	0.580438255	NA
ERV_1006603_LTR16E2	0.033407165	0.642697604	4.010111029	0.160269279	0.872668958	NA
ERV_1006607_MLT2A2	0.131293411	1.945900999	3.721323204	0.522905669	0.601039899	NA
ERV_1006611_MLT1I	0.061967575	0.876791664	4.010111029	0.218645234	0.826926414	NA
ERV_1006645_MER74B	0.11367062	1.732398275	3.803181072	0.455512962	0.648740244	NA
ERV_1006657_MLT1I	0.240384115	2.931973707	3.426424842	0.855694738	NA	NA
ERV_1006658_THE1A-int,THE1A	1.551693181	5.070700576	1.987463518	2.551342719	NA	NA
ERV_1006660_MLT1I	0.265278029	2.338615989	2.61584226	0.894020264	NA	NA
ERV_1006665_MER34A	0.050110748	0.931231972	4.010111029	0.232220995	0.816366372	NA
ERV_1006675_MLT1D	0.075759564	0.822356622	3.416566569	0.240696795	0.809790123	NA
ERV_1006679_LTR16	0.04630502	0.588257296	4.010111029	0.146693518	0.883373935	NA
ERV_1006686_MLT1D	0.128520996	1.909733815	3.732159041	0.511696794	0.60886323	NA
ERV_1006692_LTR22E	0.162719238	2.096935115	3.622262838	0.578901976	0.562655317	NA
ERV_1006698_MSTB1	0.401033889	2.934258456	2.048766846	1.432207116	NA	NA
ERV_1006707_MLT1C	0.17287533	1.79541857	3.097519078	0.579631158	0.562163377	NA
ERV_1006713_LTR78	0.033407165	0.642697604	4.010111029	0.160269279	0.872668958	NA
ERV_1006717_LTR16	0.050110748	0.931231972	4.010111029	0.232220995	0.816366372	NA
ERV_1006728_MSTA	0.162258479	2.287099854	3.599937519	0.635316542	0.525221987	NA
ERV_1006738_MER39	0.120622113	1.015375822	3.22364083	0.314977963	0.752778386	NA
ERV_1006740_MLT1A	0.212460061	2.728164314	3.481278432	0.78366737	0.433235313	NA
ERV_1006748_LTR29	0.2032118	2.515525206	2.053554825	1.224961309	0.220589799	NA
ERV_1006749_MLT1G	0.345374885	2.999445815	2.045331985	1.466483601	NA	NA
ERV_1006752_MER41A	0.291963382	2.634066244	2.305292377	1.142616993	NA	NA
ERV_1006759_MER34B-int	0.280423894	3.151338057	3.952718641	0.797258379	NA	NA
ERV_1006760_MER4B	0.213609563	2.736311486	3.979752896	0.687558137	NA	NA
ERV_1006761_LTR8A	0.245220929	2.947748782	3.416998582	0.862671936	NA	NA
ERV_1006775_THE1B-int,THE1B	2.054687816	1.809926418	3.000870141	0.603133869	NA	NA
ERV_1006776_LTR33	0.258873556	2.904276906	3.411104521	0.851418328	NA	NA
ERV_1006782_LTR16A1	0.213609563	2.736311486	3.979752896	0.687558137	NA	NA
ERV_1006792_MLT2A1	0.296223474	2.89494496	2.931110879	0.987661361	NA	NA
ERV_1006794_MLT1F,MLT1F-int	0.664594199	3.901351821	1.68693031	2.312692942	NA	NA
ERV_1006795_LTR8	0.159154065	2.27967912	3.620615204	0.629638609	0.528931057	NA
ERV_1006796_MER57A1	0.096684485	1.53798668	4.005235942	0.383994027	0.700982874	NA
ERV_100680_MLT2E	0.152111073	-0.534608522	1.929938639	-0.277008041	0.781773932	NA
ERV_1006815_MER34C2	0.096684485	1.53798668	4.005235942	0.383994027	0.700982874	NA
ERV_1006816_LTR54	0.13009165	1.958726654	3.99529781	0.490257985	0.623951354	NA
ERV_1006837_MLT1H	0.06968579	0.136405565	2.972384081	0.045890962	0.963397158	NA
ERV_1006843_MER21C	0.045208997	-0.097692056	4.010111029	-0.024361434	0.98056431	NA
ERV_1006856_LTR12_	0.045275053	0.24528262	4.010111029	0.061166042	0.951226974	NA
ERV_1006864_MLT1J	0.040602846	-0.097692056	4.010111029	-0.024361434	0.98056431	NA
ERV_1006865_LTR48B	0.040602846	-0.097692056	4.010111029	-0.024361434	0.98056431	NA
ERV_1006874_LTR47A	0.015404899	0.011188559	4.010111029	0.002790087	0.997773835	NA
ERV_1006878_LTR102_Mam	0.015404899	0.011188559	4.010111029	0.002790087	0.997773835	NA
ERV_1006890_LTR37-int,LTR37B	0.302027438	0.946669624	0.928561288	1.019501499	0.307964942	NA
ERV_100689_MamGypLTR2b	0.110475271	-0.369893998	2.817371135	-0.131290476	0.895545525	NA
ERV_1006903_LTR1E	0.048813896	-0.097692056	4.010111029	-0.024361434	0.98056431	NA
ERV_1006904_MER31A	0.048408131	-0.097692056	4.010111029	-0.024361434	0.98056431	NA
ERV_1006905_THE1B-int,THE1B	0.079828515	0.136404266	3.387931797	0.04026181	0.9678844	NA
ERV_1006907_MER31B	0.032772019	-0.043251748	4.010111029	-0.010785674	0.991394444	NA
ERV_1006908_HERVH-int,LTR7Y	0.709341652	-1.803343774	2.066485565	-0.872662169	NA	NA
ERV_1006910_MLT1A1	0.032772019	-0.043251748	4.010111029	-0.010785674	0.991394444	NA
ERV_1006911_MER92D,MER92-int	0.032772019	-0.043251748	4.010111029	-0.010785674	0.991394444	NA
ERV_1006912_MER49	0.032772019	-0.043251748	4.010111029	-0.010785674	0.991394444	NA
ERV_1006913_LTR37A	0.032772019	-0.043251748	4.010111029	-0.010785674	0.991394444	NA
ERV_1006915_LTR48B	0.063807689	-0.152132364	4.010111029	-0.037937195	0.969737757	NA
ERV_1006923_LTR81C	0.048402791	-0.097692056	4.010111029	-0.024361434	0.98056431	NA
ERV_1006929_MSTA	0.073765383	-0.152132364	4.010111029	-0.037937195	0.969737757	NA
ERV_1006934_MSTB	0.064579624	-0.152132364	4.010111029	-0.037937195	0.969737757	NA
ERV_1006936_THE1C	0.048402791	-0.097692056	4.010111029	-0.024361434	0.98056431	NA
ERV_1006945_MLT1L	0.048402791	-0.097692056	4.010111029	-0.024361434	0.98056431	NA
ERV_1006947_MLT1L	0.048402791	-0.097692056	4.010111029	-0.024361434	0.98056431	NA
ERV_1006951_MSTB	0.134574025	-0.026915817	2.410716446	-0.011165069	0.991091749	NA
ERV_1006952_MLT1G	0.048402791	-0.097692056	4.010111029	-0.024361434	0.98056431	NA
ERV_1006960_MER39	0.048402791	-0.097692056	4.010111029	-0.024361434	0.98056431	NA
ERV_1006972_MLT1K	0.048402791	-0.097692056	4.010111029	-0.024361434	0.98056431	NA
ERV_1006979_MLT1H	0.048402791	-0.097692056	4.010111029	-0.024361434	0.98056431	NA
ERV_1006980_MLT1C	0.048402791	-0.097692056	4.010111029	-0.024361434	0.98056431	NA
ERV_1006983_MER77	0.084149085	-0.206572001	3.359170197	-0.061494949	0.950965037	NA
ERV_1006987_LTR103_Mam	0.048402791	-0.097692056	4.010111029	-0.024361434	0.98056431	NA
ERV_1007004_LTR37A	0.017367121	0.011188559	4.010111029	0.002790087	0.997773835	NA
ERV_1007005_MamRep605	0.017367121	0.011188559	4.010111029	0.002790087	0.997773835	NA
ERV_1007006_LTR53	0.031943904	-0.043251748	4.010111029	-0.010785674	0.991394444	NA
ERV_1007041_MLT1K	2.424701142	0.789190797	0.807632178	0.977166115	0.32848692	0.742754441
ERV_1007042_MLT1K-int	1.129383872	1.091921478	0.768226475	1.421353616	0.155213984	0.578188276
ERV_1007056_MLT1J	0.976547926	1.184818222	0.790377373	1.499053823	0.13385967	0.548400951
ERV_100705_MLT1F,MLT1F-int	0.793942089	-1.045811384	0.967945389	-1.080444616	0.279944237	0.704531247
ERV_1007066_MLT1A1	1.191932341	1.263725238	0.762496058	1.657353141	0.097448099	0.488214056
ERV_1007087_LTR40a	1.12515023	1.183890008	0.803812437	1.472843605	0.140793211	0.558670559
ERV_1007098_THE1D	1.036051389	1.274989415	0.826313683	1.542984753	0.122834475	0.532082781
ERV_10070_LTR33	14.00350208	0.154065302	0.204946587	0.751733923	0.452211086	0.816626409
ERV_1007127_MLT1B	0.464471487	0.819612244	0.982057606	0.834586728	0.403950437	NA
ERV_1007168_THE1D	0.688989741	0.730548784	0.743309465	0.982832614	0.325689827	NA
ERV_1007216_MLT1E3	0.510245407	2.324378697	1.214956787	1.91313693	0.055730525	NA
ERV_100722_MLT1J	0.064458809	-0.206572144	3.507874346	-0.058888125	0.953041216	NA
ERV_100724_LTR16B1	0.195784061	-0.012628672	1.465328809	-0.00861832	0.993123661	NA
ERV_1007289_MLT1I	0.86734454	2.369867947	0.950219624	2.494021263	0.012630498	0.212581097
ERV_1007303_LTR86A1	0.433537388	1.346857239	0.87897653	1.53230171	0.125447999	NA
ERV_1007341_MSTA	0.516838594	1.335679428	1.016801669	1.313608612	0.188977949	NA
ERV_100735_LTR16B2	0.178711495	0.042513485	1.750589934	0.024285233	0.980625092	NA
ERV_1007383_MER90a	0.779443437	1.762650189	0.902163135	1.953804274	0.050724369	0.379704002
ERV_1007531_MLT1K	0.055890893	0.533819945	3.580172731	0.149104522	0.881471158	NA
ERV_1007548_MLT2A2	0.097114804	0.081965931	2.488542654	0.032937322	0.97372457	NA
ERV_1007552_MLT1B	0.059563691	0.19084427	3.542489411	0.053872926	0.957036407	NA
ERV_1007553_MLT1C	0.059563691	0.19084427	3.542489411	0.053872926	0.957036407	NA
ERV_1007562_MLT2B4	0.076847096	0.479382999	2.930008599	0.163611465	0.870037019	NA
ERV_1007564_MLT1D	0.076847096	0.479382999	2.930008599	0.163611465	0.870037019	NA
ERV_1007569_LTR16A	0.062270312	0.533820353	3.516629812	0.151798848	0.879345591	NA
ERV_1007570_THE1C	0.062270312	0.533820353	3.516629812	0.151798848	0.879345591	NA
ERV_1007575_LTR88c	0.062270312	0.533820353	3.516629812	0.151798848	0.879345591	NA
ERV_1007580_MamGypLTR1c	0.095677477	1.124063508	2.850970822	0.394273943	0.693378799	NA
ERV_1007596_MLT1B	0.14064792	1.323435085	1.915281711	0.690987168	0.489573605	NA
ERV_1007604_MLT2A1	0.141616069	0.959655069	1.918009087	0.500339167	0.61683628	NA
ERV_1007606_MER72	0.124248948	1.01451831	2.161041741	0.469457989	0.638742307	NA
ERV_1007607_THE1B	0.124248948	1.01451831	2.161041741	0.469457989	0.638742307	NA
ERV_1007609_MER34C_	0.090263468	1.124078179	2.874718408	0.391022013	0.695780965	NA
ERV_1007610_MER4D	0.102111535	1.069339411	2.484731497	0.430364171	0.666930754	NA
ERV_1007611_MER34A1	0.090263468	1.124078179	2.874718408	0.391022013	0.695780965	NA
ERV_1007617_LTR8	0.102111535	1.069339411	2.484731497	0.430364171	0.666930754	NA
ERV_1007618_MER89	0.090263468	1.124078179	2.874718408	0.391022013	0.695780965	NA
ERV_1007632_MLT1K	0.742745474	1.346981022	0.759185185	1.774245663	0.076022524	0.442496244
ERV_1007669_MER50	0.520278715	0.85825521	1.061377418	0.80862396	0.418731479	NA
ERV_1007682_LTR43	1.26162132	0.426650782	0.698430363	0.610870896	0.541285054	0.859076295
ERV_1007697_MER89	0.574341795	-0.541534433	0.958132729	-0.565197719	0.571939288	NA
ERV_1007699_MSTB1	0.506939128	-0.020454521	1.002150297	-0.020410632	0.983715802	NA
ERV_1007714_MLT1L	0.619773435	-0.291538812	1.110629689	-0.262498666	0.792937014	NA
ERV_1007717_MER65C	0.820074522	-0.570830888	0.911574522	-0.626203206	0.531181664	0.854564874
ERV_1007719_MER65C	0.489573096	-0.651039719	1.085446293	-0.599789896	0.548646268	NA
ERV_1007724_LTR28B	0.658729602	0.313122338	0.900498868	0.347720968	0.728049748	NA
ERV_1007732_MER39	0.805759874	-0.19248065	0.938195068	-0.205160586	0.837446662	0.961612256
ERV_1007742_MER21C	0.799679387	-0.045058893	1.013138276	-0.044474574	0.964526119	0.992068457
ERV_1007746_MER57E1	0.522108392	-0.40185384	1.102768778	-0.364404441	0.71555602	NA
ERV_1007748_MLT2B1	1.385122132	-0.855215065	0.765418961	-1.117316278	0.263859118	0.692232759
ERV_1007750_LTR78	1.281700135	0.13348753	0.750170165	0.177943	0.85876774	0.967278737
ERV_1007757_MLT1C	0.685350503	0.2414439	0.961556809	0.251096864	0.80173922	NA
ERV_1007769_MLT1C	0.585004756	-0.603315864	0.966584152	-0.624173138	0.532513886	NA
ERV_1007772_THE1D	0.505731908	-0.695478805	1.01071351	-0.688106766	0.49138555	NA
ERV_1007779_MLT1C	0.587942128	-0.614316029	0.944778057	-0.650222584	0.515548455	NA
ERV_1007780_MLT1A0	0.523327396	-0.414798703	1.013929854	-0.4091	0.682466277	NA
ERV_1007781_MLT1A1	0.540222546	-0.477049694	0.986124463	-0.483762153	0.628554678	NA
ERV_1007786_MLT1B	0.70802173	-0.289555415	0.915761793	-0.316190757	0.751857723	0.93654979
ERV_1007787_MSTA	0.582327888	-0.617032036	0.919661481	-0.670933869	0.502262659	NA
ERV_1007802_LTR48B	0.480247753	-0.609416097	1.032692299	-0.5901236	0.555107788	NA
ERV_1007803_MER39	0.863582256	0.208749782	0.753745833	0.276949833	0.781818628	0.945677725
ERV_1007807_MLT2D	0.621334996	-0.666377021	0.936088996	-0.711873576	0.476543066	NA
ERV_1007824_MSTB1	0.883067168	-1.550390624	0.896798696	-1.728805618	0.08384389	0.459606003
ERV_1007827_MER41B	0.707065467	0.026995489	0.826206202	0.032674033	0.973934531	0.994086989
ERV_1007834_MER66A	0.98109007	0.237199511	0.848188285	0.279654312	0.779742734	0.945171333
ERV_1007840_MSTB1	0.697746192	-0.496464851	0.963499562	-0.515272523	0.606362597	0.88577456
ERV_1007847_LTR40a	0.642781136	-0.735709358	0.996287761	-0.738450663	0.460240638	NA
ERV_1007869_MLT1A	0.574617973	-0.243075894	0.95456272	-0.254646331	0.798996272	NA
ERV_100786_LTR1A2	51.33803208	-0.88076148	0.297225178	-2.963280187	0.003043794	0.110810982
ERV_1007874_LTR104_Mam	0.536433024	-0.78569503	0.988038617	-0.795206803	0.426493215	NA
ERV_1007921_MLT1E	0.015636112	0.011188559	4.010111029	0.002790087	0.997773835	NA
ERV_1007927_MLT1H	0.027726221	-0.043251748	4.010111029	-0.010785674	0.991394444	NA
ERV_1007928_THE1B	0.015636112	0.011188559	4.010111029	0.002790087	0.997773835	NA
ERV_1007951_MLT1H1	0.281331805	-0.32624258	1.232886659	-0.264616847	0.791304641	NA
ERV_1007952_MSTB	0.239565421	0.762355847	1.484183704	0.513653293	0.607494412	NA
ERV_1007954_MLT1H1	0.169854081	0.04742025	1.605118286	0.02954315	0.976431405	NA
ERV_1007981_MLT1A0	0.133031228	-0.369894209	1.918188662	-0.192835156	0.84708807	NA
ERV_1007982_MamGypsy2-I	0.163472441	-0.479238388	1.71755321	-0.279023896	0.780226487	NA
ERV_1007984_MLT1J2-int,MLT1J2	0.279831028	0.389703347	1.197150691	0.325525725	0.744783216	NA
ERV_1007985_THE1C	0.154224858	-0.135797231	1.728257618	-0.078574646	0.937370955	NA
ERV_1007997_LTR49	0.135940598	0.261623164	1.737708433	0.150556422	0.88032564	NA
ERV_1008002_MSTA	0.345911376	0.168643037	0.99297575	0.169836007	0.865139109	NA
ERV_1008003_ERV3-16A3_I-int,LTR16A	0.322863213	0.788413381	1.072048843	0.735426736	0.462079644	NA
ERV_1008006_LTR16A	0.153976429	0.207182326	1.569481534	0.132006858	0.894978868	NA
ERV_1008007_MER68	0.348350053	0.618315154	1.095363881	0.564483789	0.57242493	NA
ERV_1008010_MER68	0.115300517	0.027525546	2.167378022	0.012699929	0.989867195	NA
ERV_1008019_MER41B	0.199185171	-0.069160911	1.96878212	-0.035128778	0.971977054	NA
ERV_1008020_ERV3-16A3_I-int	0.114683004	0.261622668	1.964596852	0.133168628	0.894060021	NA
ERV_1008034_MLT1J	0.681180888	0.098077162	0.836209327	0.117287812	0.906631983	NA
ERV_1008038_LTR81C	0.24367337	0.170662922	1.260640252	0.135377973	0.892313039	NA
ERV_100803_MSTA	6.946058883	-0.402456562	0.387050147	-1.039804699	0.298430646	0.719692
ERV_1008041_LTR38B	0.247462515	-0.570041066	1.196265215	-0.476517296	0.633705888	NA
ERV_1008042_LOR1-int	0.546968201	-0.268508608	0.90970691	-0.295159469	0.767872063	NA
ERV_1008044_LOR1-int	0.245606164	-0.172489506	1.174212127	-0.146898079	0.883212468	NA
ERV_1008045_MER4D0	0.19733704	-0.351796317	1.340758486	-0.262386045	0.79302383	NA
ERV_1008047_MLT1G1	0.367081868	0.585703144	1.10680627	0.529183074	0.596678457	NA
ERV_1008050_MLT2B4	0.456653875	0.539567574	0.88223651	0.611590619	0.540808646	NA
ERV_1008063_MER73	22.42470939	0.27104273	0.316433156	0.856556039	0.39169029	0.783304576
ERV_1008069_LTR7,HERVH-int	51.50118463	0.108895513	0.326849692	0.333166944	0.739008269	0.932554419
ERV_100806_LTR87	7.169256609	-0.56062998	0.39330092	-1.425447926	0.154027763	0.576497103
ERV_1008072_MLT1G	14.67164239	-0.089198806	0.31287013	-0.285098503	0.775568677	0.943996783
ERV_1008086_THE1C	11.78917483	0.257206645	0.328248828	0.783572165	0.433291194	0.806846732
ERV_1008105_LTR85a	2.236215103	0.297470649	0.433779315	0.685764946	0.492861344	0.837548213
ERV_1008108_MER77	1.26749237	0.314090864	0.591469724	0.531034559	0.595394831	0.88175734
ERV_1008110_MER4E	1.599912899	0.424235419	0.562048982	0.754801508	0.450368089	0.816018211
ERV_1008111_LTR22B	0.551565749	0.884493673	0.932386664	0.948633981	0.342806802	NA
ERV_1008122_LTR9B	0.539828231	0.056514816	0.788804713	0.071646144	0.942883517	NA
ERV_1008123_HUERS-P3-int	0.614654361	0.121119275	0.781189975	0.155044584	0.876786169	NA
ERV_1008124_LTR9B	0.778141517	-0.501259887	0.79645749	-0.629361759	0.529112247	0.853732238
ERV_1008133_THE1B	0.062870643	0.13640543	3.018085081	0.045196019	0.963951068	NA
ERV_1008150_LTR75	0.028410563	-0.097692056	4.010111029	-0.024361434	0.98056431	NA
ERV_1008161_MLT1G1	0.067310293	0.479382712	2.987655529	0.160454479	0.872523077	NA
ERV_1008163_MLT1B	0.047440525	0.931231972	4.010111029	0.232220995	0.816366372	NA
ERV_1008165_LTR26	0.116883659	1.108591733	2.829980037	0.391731291	0.695256767	NA
ERV_1008181_THE1D	0.044160516	0.588257296	4.010111029	0.146693518	0.883373935	NA
ERV_1008204_THE1C	0.044160516	0.588257296	4.010111029	0.146693518	0.883373935	NA
ERV_1008246_ERV3-16A3_I-int,LTR16A	0.044160516	0.588257296	4.010111029	0.146693518	0.883373935	NA
ERV_1008250_THE1D	0.204389823	1.249159122	2.316055266	0.539347718	0.589646949	NA
ERV_1008267_MLT1I	0.026939158	0.299722928	4.010111029	0.074741803	0.940420147	NA
ERV_1008284_LTR47B3	0.086854449	0.081964998	2.893491742	0.028327365	0.977401055	NA
ERV_100828_MSTA	7.975252448	-0.533729387	0.429148617	-1.243693595	0.213612354	0.645603785
ERV_1008291_MSTD	0.07470126	0.136404144	3.4243369	0.039833739	0.968225677	NA
ERV_1008308_THE1B	0.054195661	0.190844052	3.597655776	0.053046779	0.957694636	NA
ERV_1008310_MSTA	0.054195661	0.190844052	3.597655776	0.053046779	0.957694636	NA
ERV_1008314_LTR78	0.071417019	0.479382842	2.961657615	0.161863019	0.871413725	NA
ERV_1008315_MER61A	0.078531426	0.136405714	2.920753369	0.046702236	0.962750548	NA
ERV_1008319_MER41A	0.070372494	0.136405577	2.968090016	0.045957359	0.963344237	NA
ERV_1008325_MLT1A1	0.073473952	0.136405632	2.949326751	0.046249752	0.963111188	NA
ERV_1008330_MLT1J	0.073473952	0.136405632	2.949326751	0.046249752	0.963111188	NA
ERV_1008344_MLT1F1	0.073473952	0.136405632	2.949326751	0.046249752	0.963111188	NA
ERV_1008346_MamGypLTR1d	0.073473952	0.136405632	2.949326751	0.046249752	0.963111188	NA
ERV_100834_MLT2B3	3.173233549	-0.582260787	0.484059797	-1.202869542	0.229026808	0.661194946
ERV_1008359_THE1B	0.062088874	0.190844365	3.518316468	0.054243092	0.956741489	NA
ERV_100835_LTR39	1.81598136	-1.448381534	0.678251367	-2.135464232	0.032723109	0.318055576
ERV_1008360_MLT1C	0.119544554	1.299397298	2.441564538	0.532198628	0.594588433	NA
ERV_1008404_MSTD	0.107062686	0.713482812	2.187076715	0.326226696	0.744252844	NA
ERV_1008417_MLT1B	0.085592315	0.42494392	2.530590323	0.167922842	0.86664398	NA
ERV_1008421_MSTB	0.169950017	1.19895701	1.425837023	0.840879421	0.400415488	NA
ERV_1008426_MSTA	0.166783506	1.146524614	1.562652585	0.733704104	0.463129097	NA
ERV_1008427_MLT1C-int,MLT1C	0.344901513	2.410932094	1.105709655	2.180438674	0.02922496	NA
ERV_1008431_LTR16D	0.167761193	1.194933369	1.73066959	0.690445695	0.489913949	NA
ERV_1008432_ERVL-B4-int	0.133177275	-0.135798537	3.226515977	-0.042088289	0.966428316	NA
ERV_1008453_MLT2F	0.093310444	0.136405918	2.84885827	0.047880907	0.961811156	NA
ERV_1008459_LTR79	0.101116726	0.136406008	2.816366805	0.048433325	0.961370901	NA
ERV_1008467_LTR71A	0.063901915	-0.152131589	3.501302504	-0.043449999	0.965342822	NA
ERV_1008480_MSTB2	0.078856607	0.136405719	2.918994974	0.046730371	0.962728124	NA
ERV_1008482_MLT1M	0.170348165	-0.245833245	1.329332786	-0.184929799	0.853284098	NA
ERV_1008485_LTR48B	0.110076765	-0.315453133	2.179668866	-0.144725255	0.884927798	NA
ERV_1008487_MER50	0.11997871	-0.026915484	2.170292667	-0.012401776	0.990105068	NA
ERV_100848_MER11A	4.917614148	-0.756493359	0.449406904	-1.683314947	0.092314138	0.477490608
ERV_1008503_MLT1H	4.657182089	-0.346281977	0.429729741	-0.805813384	0.42035046	0.799155171
ERV_1008504_MLT1G1	0.945032216	-2.03045036	0.803104708	-2.528251099	0.011463233	0.203939491
ERV_1008507_MLT1J	3.611360188	-0.379096628	0.4136641	-0.91643589	0.359438318	0.764291967
ERV_1008511_MamRep1527	6.691373821	-0.019493751	0.362692856	-0.05374727	0.957136522	0.99098843
ERV_1008514_MLT1D	4.195023112	-0.094494372	0.361563469	-0.261349334	0.793823125	0.948637969
ERV_1008527_MER41A	2.08189082	1.949863394	0.605298601	3.221324798	0.001275995	0.069667625
ERV_1008532_MER4B	1.631677545	1.869599747	0.629554136	2.96972038	0.002980709	0.109585266
ERV_1008533_MER41B	1.975354235	1.969473527	0.574337522	3.429122165	0.000605537	0.04678975
ERV_1008535_MSTB1	1.946416947	2.12039565	0.641807192	3.303789168	0.000953875	0.060046807
ERV_1008536_MER41B	1.689905588	1.913670509	0.632280601	3.026615885	0.00247308	0.099601826
ERV_1008568_THE1D	1.585158631	1.921946655	0.730328444	2.631619608	0.008497895	0.179965595
ERV_1008575_THE1B	1.15062784	2.209615376	0.80231268	2.754057653	0.00588614	0.15278816
ERV_1008613_MLT1A0	0.103690453	-0.315453134	2.195661104	-0.14367114	0.885760161	NA
ERV_1008617_MSTA	0.401360961	-0.133933787	0.87169152	-0.153648147	0.877887171	NA
ERV_1008624_LTR17,HERV17-int	27.71920055	0.206318819	0.20045707	1.029241919	0.303366009	0.723260242
ERV_100863_MLT1D	0.22640656	-0.351731958	1.436748983	-0.244811002	0.806602775	NA
ERV_1008659_MSTA	13.75928714	0.090962489	0.22092558	0.411733623	0.680534678	0.912972833
ERV_1008661_MLT1J	62.37580761	0.19003318	0.183826128	1.033765886	0.301245623	0.721872001
ERV_1008729_MLT1J1	0.042908073	-0.097692056	4.010111029	-0.024361434	0.98056431	NA
ERV_100872_MLT1A	0.209002564	-0.297204267	1.564304513	-0.189991312	0.849315938	NA
ERV_1008733_MER67C	0.055692967	0.190844113	3.58229573	0.053274249	0.957513398	NA
ERV_1008735_MER67C	0.015067192	0.011188559	4.010111029	0.002790087	0.997773835	NA
ERV_1008736_MER52D	0.174905761	1.119471217	1.434734159	0.780263863	0.435235579	NA
ERV_1008737_PrimLTR79	0.055852178	0.19084412	3.580587215	0.053299671	0.957493143	NA
ERV_1008753_MLT2D	0.056181525	-0.152131698	3.577073214	-0.042529657	0.96607647	NA
ERV_1008755_LTR14	0.088340277	-0.261012608	3.35084857	-0.07789448	0.93791199	NA
ERV_1008757_MLT1F2	0.267587386	-0.28146806	1.128272379	-0.249468182	0.80299865	NA
ERV_1008760_LTR79	0.043079831	-0.097692056	4.010111029	-0.024361434	0.98056431	NA
ERV_1008761_LTR82B	0.046335143	-0.097692056	4.010111029	-0.024361434	0.98056431	NA
ERV_1008788_MLT1E1	0.086366246	0.424943932	2.527556222	0.168124423	0.866485396	NA
ERV_1008797_MLT1D	0.112016203	-0.315453133	2.175027142	-0.145034113	0.884683938	NA
ERV_1008799_LTR16C	0.458525133	-0.287314481	1.184750099	-0.24251062	0.808384529	NA
ERV_1008801_ERV3-16A3_I-int	5.71555956	1.151871019	0.848572713	1.357421705	0.174647256	0.602677522
ERV_1008802_THE1C	0.450461933	0.046343542	1.301105014	0.035618602	0.971586475	NA
ERV_1008804_MLT1B	0.700757452	1.219182037	1.182869619	1.03069858	0.302682191	0.722766309
ERV_1008806_ERV3-16A3_I-int	0.642816052	1.215630202	1.11751998	1.087792812	0.276686583	NA
ERV_1008807_LTR16C	1.010904458	1.111217636	0.837831899	1.326301418	0.184739877	0.61365028
ERV_1008811_MLT1M	0.978169879	1.422358399	0.756972775	1.87900866	0.060243311	0.405554981
ERV_1008812_LTR85c	0.030703304	-0.043251748	4.010111029	-0.010785674	0.991394444	NA
ERV_1008815_MER4D1	1.390850413	0.964271266	1.108244254	0.870089118	0.384251704	0.779120508
ERV_1008816_THE1D	0.557595486	0.185884052	1.615758751	0.115044435	0.908409902	NA
ERV_1008835_MSTA	0.087958309	0.081963785	3.347165904	0.024487518	0.98046374	NA
ERV_1008842_LTR81A	0.469054511	-0.250152912	1.81951779	-0.137483081	0.890648965	NA
ERV_1008854_LTR67B	0.079518503	-0.206572672	4.010111029	-0.051512956	0.958916778	NA
ERV_1008856_MLT1I-int,MLT1I	0.592027567	0.793458443	1.352988192	0.586448904	0.557573889	NA
ERV_1008860_MSTC	0.137150798	0.550161262	1.750341446	0.314316537	0.753280639	NA
ERV_1008872_LTR40a	0.368433413	0.929119658	2.02344714	0.459176639	0.646107325	NA
ERV_1008874_MER65C	0.314861246	0.679786046	1.645218728	0.413188857	0.679468252	NA
ERV_1008879_MER67D	0.120763796	0.316061184	2.789146847	0.11331823	0.909778265	NA
ERV_1008884_LTR78	0.178059279	0.097790499	2.412359663	0.04053728	0.967664786	NA
ERV_1008887_MLT1C	0.60875308	-0.954861529	1.502794969	-0.635390422	0.525173813	NA
ERV_1008888_MSTA	0.281537064	-0.641536488	2.421076703	-0.264979828	0.791025002	NA
ERV_1008889_MSTA	0.120717359	0.027525102	2.431496016	0.011320233	0.990967953	NA
ERV_1008892_LTR81B	0.068150041	0.190842312	4.010111029	0.047590281	0.962042778	NA
ERV_1008895_MLT2B1	0.104753044	-0.315453271	3.856905716	-0.08178921	0.934814337	NA
ERV_1008898_LTR79	0.015636112	0.011188559	4.010111029	0.002790087	0.997773835	NA
ERV_1008899_MER76-int	0.855072044	0.691859695	1.049738858	0.659077912	0.509845738	0.845454496
ERV_1008903_LTR79	0.031041011	-0.043251748	4.010111029	-0.010785674	0.991394444	NA
ERV_1008912_MLT1K	0.102635618	0.424942701	2.82245135	0.150558025	0.880324375	NA
ERV_1008916_MLT1L	0.059514163	0.190844268	3.542977028	0.053865511	0.957042315	NA
ERV_1008918_MLT2C2	0.093122237	0.424940301	3.323155521	0.127872529	0.898249851	NA
ERV_1008923_MER67C	0.059296462	0.19084426	3.545126691	0.053832846	0.95706834	NA
ERV_1008926_LTR37A	0.047265087	0.24528262	4.010111029	0.061166042	0.951226974	NA
ERV_1008936_LTR12B	0.105153612	0.370501847	2.83105562	0.130870564	0.895877701	NA
ERV_1008943_MER52A	0.15287871	1.229808721	2.134795428	0.576078019	0.564562448	NA
ERV_1008952_MLT1A0	0.090167323	0.081961696	4.010111029	0.02043876	0.983693364	NA
ERV_1008959_LTR16A	0.046436972	0.24528262	4.010111029	0.061166042	0.951226974	NA
ERV_1008965_MLT2D	0.028406628	0.299722928	4.010111029	0.074741803	0.940420147	NA
ERV_1008967_LTR16C	0.102865601	-0.315453288	4.010111029	-0.078664477	0.937299501	NA
ERV_1008968_MLT1D	0.05419578	-0.152131728	3.597654843	-0.04228636	0.966270419	NA
ERV_1008969_LTR16C	0.042230758	-0.097692056	4.010111029	-0.024361434	0.98056431	NA
ERV_1008973_MER41B	0.114718417	0.659040515	2.460118189	0.267889778	0.788784162	NA
ERV_1008974_MER4A1_	0.045288392	-0.097692056	4.010111029	-0.024361434	0.98056431	NA
ERV_100897_LTR88b	0.505503333	-1.342576436	1.133764603	-1.18417565	0.236343539	NA
ERV_1008987_LTR55	0.07722916	0.47938301	2.927887196	0.163730013	0.869943689	NA
ERV_1008994_LTR16A	0	NA	NA	NA	NA	NA
ERV_100899_MLT1A0	0.399527057	0.063541869	1.116145011	0.056929762	0.954601146	NA
ERV_1009001_MLT1K	0.042841172	-0.097692056	4.010111029	-0.024361434	0.98056431	NA
ERV_1009028_LTR86C	0.030809797	-0.043251748	4.010111029	-0.010785674	0.991394444	NA
ERV_1009031_MLT1C	0	NA	NA	NA	NA	NA
ERV_1009036_LTR16B2	0.011653515	0.011188559	4.010111029	0.002790087	0.997773835	NA
ERV_1009038_MLT1E1	0.011653515	0.011188559	4.010111029	0.002790087	0.997773835	NA
ERV_1009039_MLT2B3	0.019934762	-0.043251748	4.010111029	-0.010785674	0.991394444	NA
ERV_100903_LTR33	0.55065347	-0.814600063	1.053388201	-0.773314209	0.439336449	NA
ERV_1009044_MSTC	0.05833878	0.190844222	3.554708487	0.053687728	0.95718396	NA
ERV_1009050_MLT1K	0.027058413	-0.043251748	4.010111029	-0.010785674	0.991394444	NA
ERV_1009058_LTR79	0.026561297	0.299722928	4.010111029	0.074741803	0.940420147	NA
ERV_1009075_LTR26	0.047519551	-0.152132364	4.010111029	-0.037937195	0.969737757	NA
ERV_1009077_MSTD	0.0234568	-0.043251748	4.010111029	-0.010785674	0.991394444	NA
ERV_1009089_THE1B-int,THE1B	0.120316429	-0.081356296	1.953926984	-0.041637326	0.966787817	NA
ERV_1009097_LTR3B_,HERVK3-int	0.200901389	1.622799341	1.878581099	0.863843111	0.387674082	NA
ERV_10090_MLT1J	10.22554901	0.045525276	0.211824444	0.21491984	0.829829816	0.959319716
ERV_1009134_THE1D	0.072886959	-0.206571643	2.952801363	-0.069957853	0.944227206	NA
ERV_1009139_MSTC	0.058765719	-0.206571723	3.048708687	-0.067757121	0.945978978	NA
ERV_1009143_MSTB	0.023501581	-0.043251748	4.010111029	-0.010785674	0.991394444	NA
ERV_1009166_MSTB1	0.18653106	0.387280994	1.743013131	0.22219052	0.824165574	NA
ERV_100916_MLT1A	0.189558573	0.099589806	1.718826139	0.057940593	0.953795949	NA
ERV_1009170_LTR40A1	0.257543674	0.075868224	1.394841653	0.054391998	0.956622854	NA
ERV_1009173_MLT1A	0.277387169	0.323223303	1.444853269	0.223706663	0.822985561	NA
ERV_1009184_LTR78B	1.005063736	0.387931391	0.822698429	0.47153535	0.637258482	0.897470776
ERV_10091_MER21C	9.94669427	-0.01183071	0.223714263	-0.052883128	0.957825027	0.99098843
ERV_1009217_MLT1B	0.194626482	-0.063041224	1.794270942	-0.03513473	0.971972308	NA
ERV_1009220_MLT1E2	0.170043372	0.387297584	1.960344799	0.197566053	0.843384597	NA
ERV_1009221_MLT1D	0.241618213	-0.274014809	2.017216871	-0.135838051	0.891949309	NA
ERV_1009241_THE1C	0.234883678	-0.915001827	1.832908178	-0.499207673	0.617633089	NA
ERV_1009243_THE1D	0.28439104	-1.096148108	1.742167634	-0.629186358	0.529227059	NA
ERV_1009244_ERV3-16A3_LTR	0.234883678	-0.915001827	1.832908178	-0.499207673	0.617633089	NA
ERV_1009257_HUERS-P3b-int	0.234883678	-0.915001827	1.832908178	-0.499207673	0.617633089	NA
ERV_1009265_LTR78	0.263953103	-0.681056783	1.70785174	-0.398779804	0.690055459	NA
ERV_1009289_MER110	0.298809411	-0.081492827	1.179118086	-0.069113372	0.944899377	NA
ERV_1009304_LTR16A	0.316410798	-0.164397639	1.212362418	-0.135601068	0.892136661	NA
ERV_1009321_THE1B-int,THE1B	0.645469127	-0.252216079	1.057937514	-0.238403569	0.8115681	NA
ERV_1009340_LTR84a	0.276129443	-0.028894528	1.249210845	-0.023130225	0.981546396	NA
ERV_1009351_LTR6B	0.072647221	-0.261012421	2.966225873	-0.087994789	0.929880817	NA
ERV_1009354_MER65B	0.036037045	-0.097692056	4.010111029	-0.024361434	0.98056431	NA
ERV_1009359_THE1B	0.036037045	-0.097692056	4.010111029	-0.024361434	0.98056431	NA
ERV_1009367_MLT1A0	0.036037045	-0.097692056	4.010111029	-0.024361434	0.98056431	NA
ERV_100936_THE1B	0.191055231	-0.245958948	1.564077899	-0.157254922	0.875043945	NA
ERV_1009382_MLT1D	0.024180218	-0.043251748	4.010111029	-0.010785674	0.991394444	NA
ERV_1009383_MLT1A1	0.038783259	0.24528262	4.010111029	0.061166042	0.951226974	NA
ERV_1009387_MER41A	0.024180218	-0.043251748	4.010111029	-0.010785674	0.991394444	NA
ERV_1009389_MLT1J1	0.024180218	-0.043251748	4.010111029	-0.010785674	0.991394444	NA
ERV_100938_LTR81B	0.348537392	0.718035792	1.074937576	0.667979061	0.504146959	NA
ERV_1009402_LTR89	0.024180218	-0.043251748	4.010111029	-0.010785674	0.991394444	NA
ERV_1009413_LTR16A	0.024180218	-0.043251748	4.010111029	-0.010785674	0.991394444	NA
ERV_100941_LTR79	0.146792812	-0.081356469	2.131699017	-0.038165083	0.969556061	NA
ERV_100942_MLT1J	0.299190049	0.007730845	1.131862778	0.006830196	0.994550334	NA
ERV_1009434_MLT1J	0.293862275	-0.469060812	1.578091631	-0.297232938	0.766288677	NA
ERV_1009449_MLT1E1A	0.123494891	0.261622706	1.94815825	0.134292327	0.89317142	NA
ERV_1009493_MSTA	1.205203073	0.720247258	0.692359599	1.040279154	0.298210226	0.719499493
ERV_10094_MER21C	14.24060611	0.033981742	0.191683692	0.177280296	0.859288227	0.967382434
ERV_1009506_MER74A	0.78530148	0.022116932	0.825447017	0.026793884	0.978624131	0.994815686
ERV_1009507_ERV3-16A3_I-int	0.370383922	0.581791525	1.060608187	0.548545196	0.583317605	NA
ERV_1009514_MER52D	0.728939401	-0.026243527	0.796469359	-0.032949826	0.973714599	0.994086989
ERV_1009515_LTR2752	1.272562374	0.3990321	0.661498388	0.603224599	0.546359285	0.86106512
ERV_1009519_PRIMA4_LTR	0.395822939	0.323310812	0.868123012	0.372425114	0.709576359	NA
ERV_1009520_MLT2A2	0.295581637	0.362174461	1.073488054	0.337380989	0.735829714	NA
ERV_1009538_MLT1C	0.333917503	-0.23291144	1.007034033	-0.231284577	0.817093728	NA
ERV_1009541_THE1B	0.237148056	0.507365612	1.176249732	0.431341745	0.666219901	NA
ERV_1009550_THE1-int	0.48947178	0.429987207	0.8445522	0.509130409	0.610660818	NA
ERV_1009555_LTR102_Mam	0.843964145	0.296090526	0.687393917	0.430743594	0.666654817	0.907611129
ERV_1009557_MLT2A1	0.624687633	0.994161544	0.840563962	1.182731582	0.236915543	NA
ERV_1009570_MLT2B3	0.918960316	-0.00538098	0.749932752	-0.007175283	0.994275002	0.998688364
ERV_1009582_LTR16B1	0.763929903	0.930272154	0.78558593	1.18417619	0.236343325	0.667800827
ERV_1009592_LTR78	0.61741877	0.806715176	0.686768786	1.174653235	0.240133476	NA
ERV_1009605_LTR16A	1.093127378	0.168459509	0.543024075	0.310224753	0.756390049	0.937689351
ERV_1009606_MLT2A2	0.932821571	-0.339399629	0.664568084	-0.510707084	0.609556179	0.88695376
ERV_1009612_MER21C	0.847069165	-0.595802229	0.824833133	-0.72233062	0.470091231	0.826022859
ERV_1009629_LTR24,ERV24_Prim-int	0.891531848	-0.286188968	0.715793202	-0.39982074	0.689288554	0.916072978
ERV_1009630_LTR24B,ERV24B_Prim-int	0.960952073	-1.383166236	0.864613389	-1.599751119	0.109653807	0.510147082
ERV_1009632_LTR49	0.789670567	-0.778653284	0.823104459	-0.945995706	0.344150776	0.753670594
ERV_1009634_MLT1A0	0.781134507	-0.755910597	0.825409484	-0.915800716	0.359771428	0.764475473
ERV_1009657_MLT1A0	1.216552486	-0.89015021	0.767970017	-1.159095004	0.246417462	0.676897648
ERV_1009672_LTR16B1,ERV3-16A3_I-int	3.5149993	-0.160495169	0.449626277	-0.356952379	0.721127456	0.926696246
ERV_1009698_PABL_A	1.030734206	-0.883669246	0.789820405	-1.118823014	0.263215652	0.691614861
ERV_1009704_MamGypLTR1a	1.021423678	-0.18809199	0.730273931	-0.25756361	0.796743717	0.949596782
ERV_1009727_LTR8B	0.109569344	0.370504183	2.180899169	0.169885975	0.865099811	NA
ERV_1009735_LTR80B	0.093347756	-0.261012226	2.501593199	-0.104338398	0.916900807	NA
ERV_1009753_MER57C1,MER57A-int	0.202919759	0.616175807	1.250641783	0.492687687	0.622233279	NA
ERV_1009783_LTR16C	0.084577302	0.13640437	3.356446709	0.040639516	0.967583281	NA
ERV_1009784_MLT1E1A	0.084577302	0.13640437	3.356446709	0.040639516	0.967583281	NA
ERV_1009786_LTR84b	0.084577302	0.13640437	3.356446709	0.040639516	0.967583281	NA
ERV_1009792_MLT1E2	0.067552942	0.190842312	4.010111029	0.047590281	0.962042778	NA
ERV_1009794_MLT1L	0.067552942	0.190842312	4.010111029	0.047590281	0.962042778	NA
ERV_1009800_MLT1G3	0.11264979	1.046322307	2.797055413	0.374079935	0.708344846	NA
ERV_1009811_MSTA	0.084115438	0.081963717	3.370983615	0.024314481	0.980601762	NA
ERV_1009815_LTR33B	0.088193023	0.424940184	3.345754018	0.127008794	0.898933438	NA
ERV_1009818_LTR9A1	0.088193023	0.424940184	3.345754018	0.127008794	0.898933438	NA
ERV_1009819_MLT1G	0.087682257	0.081965015	2.886691391	0.028394104	0.977347827	NA
ERV_1009820_MLT1H	0.07583419	0.136404172	3.416023875	0.039930685	0.968148388	NA
ERV_1009825_LTR81C	0.07583419	0.136404172	3.416023875	0.039930685	0.968148388	NA
ERV_1009841_LTR33	0.07583419	0.136404172	3.416023875	0.039930685	0.968148388	NA
ERV_1009853_HERV16-int	0.035547863	0.588257296	4.010111029	0.146693518	0.883373935	NA
ERV_1009862_MSTB1	0.103608807	0.65903844	2.849002301	0.231322537	0.81706424	NA
ERV_1009890_LTR37A	0.010878708	0.011188559	4.010111029	0.002790087	0.997773835	NA
ERV_1009892_MSTA	0.076012672	0.424942142	2.946724496	0.144208304	0.885335984	NA
ERV_1009895_MLT2C1	0.022726775	-0.043251748	4.010111029	-0.010785674	0.991394444	NA
ERV_1009903_LTR9A1	0.126830164	0.261622719	1.942286238	0.134698333	0.892850391	NA
ERV_1009906_LTR45C	0.010878708	0.011188559	4.010111029	0.002790087	0.997773835	NA
ERV_1009907_LTR45C	0.010878708	0.011188559	4.010111029	0.002790087	0.997773835	NA
ERV_1009915_MER57A1	0.028162113	0.299722928	4.010111029	0.074741803	0.940420147	NA
ERV_1009927_MLT2C1	0.010878708	0.011188559	4.010111029	0.002790087	0.997773835	NA
ERV_1009931_MER49	0.010878708	0.011188559	4.010111029	0.002790087	0.997773835	NA
ERV_1009939_THE1B-int,THE1B	0.030157	-0.043251748	4.010111029	-0.010785674	0.991394444	NA
ERV_1009948_MLT2B1,ERVL-B4-int	0.057789986	0.533820073	3.560293334	0.149937104	0.880814238	NA
ERV_1009955_MLT1N2	0.023237541	0.299722928	4.010111029	0.074741803	0.940420147	NA
ERV_1009993_LTR103b_Mam	0.242297064	1.306823452	1.59027212	0.821760902	0.41121299	NA
ERV_1010015_THE1B	0.1911699	0.59471517	1.771795327	0.335656812	0.737129677	NA
ERV_1010042_MER89	0.448358637	2.149944737	1.227416075	1.751602233	0.079842228	NA
ERV_1010112_LTR19A	0.124703363	1.628865865	2.761777253	0.589789007	0.555332113	NA
ERV_1010114_LTR1F	0.113284592	0.962471105	2.813424626	0.342099481	0.732276028	NA
ERV_1010118_LTR1D1	0.062233783	0.533820351	3.516968866	0.151784213	0.879357134	NA
ERV_1010121_MSTD-int,MSTD	0.050376956	0.588257296	4.010111029	0.146693518	0.883373935	NA
ERV_1010127_LTR9A1	0.050376956	0.588257296	4.010111029	0.146693518	0.883373935	NA
ERV_1010128_MLT1E1A	0.050376956	0.588257296	4.010111029	0.146693518	0.883373935	NA
ERV_1010142_MLT1G1	0.07407309	0.479380324	3.429015803	0.139801142	0.888817111	NA
ERV_1010157_MLT1A0,MLT1A0-int	0.148080557	0.604601845	1.908622215	0.316773975	0.751415113	NA
ERV_1010160_MSTB	0.066553789	0.533820598	3.477977966	0.153485906	0.878015104	NA
ERV_1010161_MER68	0.066553789	0.533820598	3.477977966	0.153485906	0.878015104	NA
ERV_1010171_MamGypLTR1a	0.066553789	0.533820598	3.477977966	0.153485906	0.878015104	NA
ERV_1010172_MLT1J1	0.083837193	0.822360568	2.893139736	0.284245022	0.776222615	NA
ERV_1010174_LTR16C	0.078912622	0.822356804	3.394212629	0.242282053	0.808561619	NA
ERV_1010176_LTR81B	0.066553789	0.533820598	3.477977966	0.153485906	0.878015104	NA
ERV_1010179_MLT1A0	0.090760688	0.767919909	2.872421912	0.26734231	0.789205613	NA
ERV_1010186_MamGypLTR1a	0.12537585	1.270971481	2.148451427	0.591575618	0.554134805	NA
ERV_1010198_LTR8A	0.270256867	2.581029706	2.022843687	1.275941252	0.201976287	NA
ERV_1010200_MER67C	0.270256867	2.581029706	2.022843687	1.275941252	0.201976287	NA
ERV_1010203_PRIMA4_LTR	0.315309884	2.739717109	1.635383593	1.675274914	0.093880305	NA
ERV_1010204_MER67C	0.289165539	2.527192451	1.821299726	1.387576363	0.165266083	NA
ERV_1010229_MER57A1	0.233032633	0.613843585	1.333074115	0.46047221	0.645177314	NA
ERV_1010243_MLT1F	8.425004788	0.291114798	0.247285215	1.177243037	0.239098516	0.669823324
ERV_1010254_MamRep605	29.7539125	-0.003924064	0.317262066	-0.012368527	0.990131595	0.997969706
ERV_101025_MER110	0.1441585	-0.424335064	2.402380571	-0.176631075	0.859798183	NA
ERV_1010264_MLT2A2	3.382138144	-0.075594055	0.508955865	-0.148527721	0.88192631	0.973438632
ERV_1010266_MLT1J	1.788401508	0.33262156	0.545130291	0.610168917	0.541749917	0.859308765
ERV_1010275_THE1D	0.472352223	0.293651074	0.915638486	0.320706347	0.748432937	NA
ERV_1010278_MLT1D	0.127808163	0.604600824	2.174113532	0.278090732	0.78094271	NA
ERV_1010282_MER41B,MER41-int	0.781122028	2.032226552	0.852107285	2.384942117	NA	NA
ERV_1010289_LTR14B	0.104165748	0.713479336	2.834823866	0.251683833	0.801285454	NA
ERV_1010292_MamGypsy2-I	0.064621178	0.876791664	4.010111029	0.218645234	0.826926414	NA
ERV_1010301_MLT1A	0.031214013	0.299722928	4.010111029	0.074741803	0.940420147	NA
ERV_1010306_MLT1I	0.031214013	0.299722928	4.010111029	0.074741803	0.940420147	NA
ERV_1010313_LTR82B	0.031214013	0.299722928	4.010111029	0.074741803	0.940420147	NA
ERV_1010318_MLT1B	0.031264588	-0.043251748	4.010111029	-0.010785674	0.991394444	NA
ERV_1010331_ERVL-B4-int	0.01451043	0.011188559	4.010111029	0.002790087	0.997773835	NA
ERV_1010332_MLT1D	0.043245388	0.24528262	4.010111029	0.061166042	0.951226974	NA
ERV_1010333_MLT1N2	0.01451043	0.011188559	4.010111029	0.002790087	0.997773835	NA
ERV_1010343_MLT1G3	0.041753195	0.24528262	4.010111029	0.061166042	0.951226974	NA
ERV_1010359_LTR78	0.151038577	0.207181214	2.137617707	0.096921547	0.922788698	NA
ERV_101035_LTR28C	0.550727825	-0.050846669	0.894789149	-0.056825308	0.954684354	NA
ERV_1010361_MLT1I	0.016703583	0.354163235	4.010111029	0.088317563	0.92962428	NA
ERV_1010371_LTR101_Mam	0.05812483	1.192184357	4.009765951	0.297320186	0.766222072	NA
ERV_1010372_LTR16	0.032112018	0.299722928	4.010111029	0.074741803	0.940420147	NA
ERV_101037_MER34A1	0.173701267	0.152740223	2.116054189	0.072181622	0.942457371	NA
ERV_1010397_MLT2D	0.07974608	0.081963632	3.400093111	0.024106291	0.980767826	NA
ERV_1010402_LTR91	0.093960465	-0.31545322	3.329755704	-0.094737647	0.924523215	NA
ERV_1010415_MER21C	0.088605147	0.027524202	2.894385024	0.009509516	0.992412618	NA
ERV_1010416_MER4E1	0.042884863	-0.097692056	4.010111029	-0.024361434	0.98056431	NA
ERV_1010417_MLT1C	0.08652485	0.081961847	3.966043652	0.020665896	0.983512174	NA
ERV_1010425_LTR40b,HERVL40-int,LTR40a	0.093559298	0.027524954	2.513572995	0.010950529	0.991262917	NA
ERV_1010428_MSTB	0.096198736	0.370501725	2.860900496	0.129505282	0.896957846	NA
ERV_1010430_MSTB1	0.060383869	-0.206572182	3.546071108	-0.058253818	0.953546453	NA
ERV_1010439_LTR26C	0.094863341	0.027524962	2.50900771	0.010970458	0.991247017	NA
ERV_1010443_THE1D-int,THE1D	0.402844634	1.289548748	0.953589089	1.352310721	0.176275936	NA
ERV_101044_LTR45	0.172583925	-0.479254657	1.889806925	-0.253599799	0.799804752	NA
ERV_101045_LTR14B	0.144350161	-0.369894109	2.389308383	-0.154812209	0.876969366	NA
ERV_1010462_MER21B	0.091534325	-0.315453155	2.520816455	-0.12513928	0.900413287	NA
ERV_1010466_MLT2B1	0.07722035	0.081964882	2.939987504	0.02787933	0.977758394	NA
ERV_1010472_LTR82B	0.078833051	0.424942213	2.931193219	0.144972433	0.884732637	NA
ERV_1010473_LTR85b	0.221864898	-0.06865278	1.453940509	-0.047218424	0.962339144	NA
ERV_1010484_LTR47A2	16.58387015	0.695045902	0.348657642	1.993491086	0.046207699	0.3653911
ERV_1010487_LTR16A2	16.38089797	0.679151453	0.352488484	1.926733733	0.054012822	0.388793385
ERV_1010488_MER57A1	16.33315432	0.624130662	0.349646845	1.785031585	0.074256194	0.438703476
ERV_1010496_MSTA	16.42710117	0.626552384	0.356535945	1.757333006	0.078861065	0.448995153
ERV_1010504_MLT1L	15.37302355	0.641945561	0.357840856	1.793941496	0.072822507	0.435383524
ERV_1010510_MER39	16.05404947	0.650820116	0.353961111	1.838676894	0.065962724	0.420023074
ERV_1010514_LTR38A1	6.700774945	0.601125838	0.403892182	1.488332443	0.136663243	0.552638012
ERV_1010515_LTR33B	6.382810323	0.699965459	0.402186065	1.740402067	0.081788443	0.455488232
ERV_1010528_MLT1C	7.01822095	0.637298468	0.381598272	1.670076922	0.094904145	0.483177021
ERV_1010535_LTR82A	6.525600628	0.724565714	0.405320986	1.787634341	0.073835021	0.437690019
ERV_101053_LTR39	0.215412651	-0.301238989	1.559745794	-0.193133387	0.846854506	NA
ERV_1010540_LTR82A	6.85883392	0.697421413	0.394316442	1.768684586	0.076946526	0.444798691
ERV_1010541_MLT1J1	6.593086024	0.684587652	0.395531725	1.730803394	0.083486836	0.45887756
ERV_1010551_LTR107_Mam	6.367447468	0.614426299	0.410564933	1.496538671	0.134513338	0.549640429
ERV_1010554_MSTA,MSTA-int	18.30877146	0.6389917	0.337414927	1.893786103	0.058253407	0.400466214
ERV_1010557_LTR16A	6.573635681	0.690829118	0.407680154	1.694537033	0.090163281	0.473161682
ERV_1010558_LTR12	6.779266236	0.594682133	0.378721966	1.570234066	0.116360667	0.521089164
ERV_1010559_LTR12_	6.364026448	0.663337447	0.404157068	1.641286272	0.100738004	0.494535739
ERV_1010560_MLT1A1	6.660785552	0.726991512	0.398583034	1.823939935	0.068161153	0.425246358
ERV_1010563_MSTA	6.745621205	0.693301115	0.3828942	1.810685861	0.070189493	0.429605931
ERV_1010566_THE1B	7.783767216	0.766858849	0.369330877	2.076346434	0.037861922	0.339062707
ERV_1010569_MSTD-int,MSTD	9.236083551	0.682439556	0.386525053	1.765576517	0.077466923	0.445906422
ERV_1010571_MSTD	6.446473506	0.674003623	0.412520445	1.633867198	0.102286739	0.497195549
ERV_1010578_MLT1A0	6.269726462	0.645471274	0.411087332	1.570156081	0.116378804	0.521131878
ERV_1010589_LTR48B	6.639087277	0.634354768	0.387822113	1.635684885	0.101905554	0.496675727
ERV_1010593_MLT2B1	6.769978257	0.580478694	0.382893947	1.516029956	0.129511778	0.542771382
ERV_101059_LTR28C	0.174543416	-0.479254464	1.887452506	-0.253916039	0.799560423	NA
ERV_1010605_MLT1A0	6.906370446	0.633848671	0.402176661	1.576045385	0.115015344	0.519346012
ERV_101060_MER34A	0.30258919	-0.623983051	1.108191999	-0.563064028	0.573391285	NA
ERV_1010615_MLT1K	7.085675284	0.648467449	0.362481349	1.788967767	0.073620007	0.437346306
ERV_101061_MLT1A0	0.207167198	-0.589771453	1.551365099	-0.380162899	0.703824498	NA
ERV_101063_LTR6B	0.232152321	-0.698580041	1.321257189	-0.528723739	0.596997107	NA
ERV_1010645_LTR16B1	7.732944739	0.517685867	0.353283811	1.465354059	0.142824345	0.561106095
ERV_1010664_MLT1H	7.996660208	0.629715418	0.376863194	1.670939025	0.094733722	0.482949801
ERV_1010667_MSTB,MSTB-int	15.11206248	0.724475946	0.335389794	2.160101347	0.030764825	0.310064785
ERV_1010685_LTR28	10.79375022	0.722844463	0.349384931	2.068905667	0.03855494	0.341399236
ERV_1010701_MER57C2	6.45727262	0.713294075	0.398750339	1.788823746	0.073643205	0.437346306
ERV_1010719_MLT1J2	0.079812484	0.136405734	2.91387793	0.046812439	0.962662715	NA
ERV_1010720_MER21A	0.079812484	0.136405734	2.91387793	0.046812439	0.962662715	NA
ERV_1010724_LTR53B	0.061232715	0.190844333	3.526364318	0.05411929	0.956840124	NA
ERV_1010728_THE1B	0.052951467	0.24528262	4.010111029	0.061166042	0.951226974	NA
ERV_101072_ERVL-B4-int	0.15723998	-0.42433521	2.114468623	-0.200681725	0.840947451	NA
ERV_1010749_LTR10G	0.052951467	0.24528262	4.010111029	0.061166042	0.951226974	NA
ERV_1010752_MER4E	0.086213846	0.479383237	2.88142459	0.166370218	0.86786561	NA
ERV_1010754_MER83A-int	0.052951467	0.24528262	4.010111029	0.061166042	0.951226974	NA
ERV_1010755_HERV4_I-int	0.052951467	0.24528262	4.010111029	0.061166042	0.951226974	NA
ERV_1010756_MER51C	0.064604981	0.190844456	3.494998479	0.054605018	0.956453141	NA
ERV_1010761_MLT1N2	0.052951467	0.24528262	4.010111029	0.061166042	0.951226974	NA
ERV_1010762_MLT1A0	0.065041576	0.19084447	3.491128198	0.054665558	0.956404909	NA
ERV_1010767_MLT1F	0.061894162	-0.152131616	3.520133796	-0.043217566	0.965528102	NA
ERV_10107_MER39	10.06522019	-0.289183777	0.248139101	-1.165409951	0.243853091	0.674555815
ERV_1010856_MLT1A0	1.23302021	-0.792899014	0.649396774	-1.220977752	0.222094443	0.654764837
ERV_1010865_MLT1A0	0.161909096	-0.53450215	1.575994789	-0.339152232	0.734495052	NA
ERV_1010879_LTR10F	1.476898585	-0.09205437	0.671219082	-0.137145043	0.89091615	0.975222163
ERV_1010892_MER41A	0.213592937	-0.190729953	2.073855661	-0.091968769	0.926722853	NA
ERV_1010923_MamRep605	0.041022204	-0.097692056	4.010111029	-0.024361434	0.98056431	NA
ERV_1010924_MER72	0.036351245	-0.097692056	4.010111029	-0.024361434	0.98056431	NA
ERV_1010930_MLT1L	0.025472537	-0.043251748	4.010111029	-0.010785674	0.991394444	NA
ERV_1010935_MLT1L	0.025472537	-0.043251748	4.010111029	-0.010785674	0.991394444	NA
ERV_1010944_LTR88c	0.025472537	-0.043251748	4.010111029	-0.010785674	0.991394444	NA
ERV_101095_MLT1A0	17.3172706	-0.467605493	0.325164874	-1.4380566	0.150417995	0.570936164
ERV_1010962_MLT1D	0.041976184	-0.097692056	4.010111029	-0.024361434	0.98056431	NA
ERV_1010976_MLT1D	0.028477338	-0.043251748	4.010111029	-0.010785674	0.991394444	NA
ERV_1010977_MLT1K	0.028477338	-0.043251748	4.010111029	-0.010785674	0.991394444	NA
ERV_1010991_MLT1L	0.025049613	-0.043251748	4.010111029	-0.010785674	0.991394444	NA
ERV_1011007_MLT1F2	0.103467554	-0.315453178	2.837513128	-0.111172412	0.911479628	NA
ERV_1011028_LTR104_Mam	0.291716015	0.006333943	1.987841637	0.003186342	0.997457671	NA
ERV_1011038_MLT2F	0.144418257	-0.135797752	2.439322859	-0.055670266	0.955604487	NA
ERV_101104_MLT1L	6.638498297	-0.110892298	0.329007973	-0.337050488	0.736078841	0.931254351
ERV_1011050_LTR40a	0.085277649	-0.261012391	2.898123132	-0.090062561	0.9282375	NA
ERV_1011058_MLT1O	0.061731804	-0.206572169	3.533267523	-0.05846491	0.953378312	NA
ERV_1011073_LTR12_	0.471727592	-0.637522348	1.012676165	-0.629542167	0.528994172	NA
ERV_1011084_MLT1J	0.277051065	-0.57432005	1.493265584	-0.384606768	0.700528779	NA
ERV_1011085_MLT1J2	0.317934299	-0.435887398	1.085432901	-0.401579312	0.687993658	NA
ERV_1011094_MLT1A1	0.039125355	-0.097692056	4.010111029	-0.024361434	0.98056431	NA
ERV_1011107_MLT1M	0.009143673	0.011188559	4.010111029	0.002790087	0.997773835	NA
ERV_1011124_MER21C	0.086008547	0.081965845	2.528954426	0.032410962	0.974144321	NA
ERV_1011127_MLT1M	0.166584376	1.482234308	1.70608399	0.868793281	0.384960209	NA
ERV_1011156_LTR81A	0.086043031	0.767922009	2.528819325	0.303668198	0.761380689	NA
ERV_1011176_MamRep605	0.113639092	0.31606315	2.184559332	0.144680506	0.884963131	NA
ERV_1011179_MLT1B	0.104207086	0.027525503	2.194324832	0.012543951	0.989991638	NA
ERV_1011180_MLT2A2	0.203499566	-0.301245041	1.568567776	-0.192051019	0.847702241	NA
ERV_1011192_MLT1L	0.025256688	0.299722928	4.010111029	0.074741803	0.940420147	NA
ERV_1011217_MSTB	0.140599109	1.031782314	2.17837337	0.473648057	0.6357509	NA
ERV_1011236_MSTB	0.056794841	0.190844159	3.570601127	0.053448748	0.957374366	NA
ERV_1011245_MLT1D	0.070251292	-0.206571656	2.968844104	-0.069579826	0.944528095	NA
ERV_1011273_MLT1E3	0.130663502	0.937824138	2.160580085	0.434061271	0.664243948	NA
ERV_1011278_MLT1C	0.108960019	-0.315453134	2.18238543	-0.144545106	0.885070041	NA
ERV_1011310_LTR82A	0.215621494	-0.413004117	1.344351391	-0.307214408	0.75868018	NA
ERV_1011315_MLT1A0	0.451275118	0.160736732	0.99624437	0.161342675	0.871823514	NA
ERV_1011333_MLT2D	0.183162937	-0.346831223	1.350129769	-0.256887324	0.797265757	NA
ERV_1011346_LTR26	0.369421761	-0.976712009	0.972604024	-1.004223697	0.315270802	NA
ERV_1011348_MER21C	0.620497376	0.030317297	0.885067075	0.034254237	0.972674417	NA
ERV_101136_MLT1N2	5.151298092	-0.638469606	0.399114424	-1.599715688	0.10966167	0.510156737
ERV_1011376_MLT1A1	0.118423806	-0.081356299	1.957446167	-0.041562471	0.966847491	NA
ERV_1011394_LTR103_Mam	0.177497776	-0.351707795	1.478855572	-0.237824302	0.812017369	NA
ERV_1011398_LTR16C	0.165411433	0.098727051	1.595296056	0.061886351	0.950653337	NA
ERV_1011401_MSTA	0.188232408	0.33349618	1.355903231	0.245958688	0.805714212	NA
ERV_1011403_MLT1J	0.156074495	-0.243476372	1.604569252	-0.151739398	0.879392482	NA
ERV_1011434_LTR81A	0.354680312	-0.299897279	0.990363635	-0.302815318	0.762030609	NA
ERV_1011437_MamRep605	0.115225048	-0.081356541	2.200764169	-0.036967405	0.970510995	NA
ERV_1011438_LTR84b	0.115225048	-0.081356541	2.200764169	-0.036967405	0.970510995	NA
ERV_1011465_MamGypsy2-I	0.142662994	0.550160654	1.93771773	0.28392198	0.776470172	NA
ERV_1011470_MLT1C	0.215122942	-0.460992172	1.281522075	-0.359722381	0.719054753	NA
ERV_1011474_MLT1C	0.393653603	0.285585812	1.04235995	0.273980032	0.784099967	NA
ERV_1011488_MLT1D	1.892839817	0.182450372	0.499402131	0.365337592	0.714859421	0.924518919
ERV_1011490_MLT1C	1.420634852	-0.622053445	0.594782943	-1.045849503	0.295630522	0.71767546
ERV_1011493_MLT2B2	0.945789233	0.272493995	0.705681075	0.386143267	0.699390568	0.919507609
ERV_1011495_MLT2B2	0.370178663	-0.316672791	1.001701754	-0.316134807	0.751900188	NA
ERV_1011513_MSTB	0.917337836	-0.961319506	0.858490135	-1.119779327	0.262807811	0.691116447
ERV_1011516_MLT1O	0.473883404	-0.005877548	0.91862997	-0.006398167	0.994895036	NA
ERV_1011528_THE1C	0.904793065	-0.383291488	0.748155589	-0.51231521	0.608430422	0.886556967
ERV_1011541_MLT1G1	1.153625607	-0.129927757	0.574053584	-0.226333849	0.820941774	0.95655479
ERV_1011547_MLT1C	0.680040683	-1.191067304	0.792008034	-1.503857604	0.132618035	NA
ERV_1011549_LTR16	1.462614441	0.465796789	0.475280243	0.980046605	0.327063114	0.741810842
ERV_1011592_MER87B	5.49565505	0.041256846	0.320109392	0.128883586	0.897449765	0.976946286
ERV_1011632_MLT1F-int	4.303618013	0.196878515	0.3279323	0.60036329	0.548264147	0.861734301
ERV_1011640_MLT1H	6.568133292	0.452473654	0.303280753	1.491929998	0.135717498	0.551276463
ERV_1011656_MER41B	4.113956607	0.195150808	0.334761292	0.582955115	0.559923516	0.866672211
ERV_1011685_MER34C2	18.73610804	0.288830237	0.283659601	1.018228314	0.308569467	0.727778662
ERV_1011686_MER34-int	7.579396803	0.128927156	0.293450616	0.439348732	0.660408869	0.905347608
ERV_1011687_MER34C2	6.577620823	0.014720744	0.312164177	0.047157057	0.962388053	0.991676955
ERV_1011718_MLT1B	0.509329706	-0.98474301	0.811751525	-1.213108913	0.225088183	NA
ERV_1011724_MLT1M	0.377296369	-1.317901305	0.917514035	-1.43638272	0.150893468	NA
ERV_1011732_MLT1M	0.658822601	-1.415655783	0.824077191	-1.717867936	0.085820707	NA
ERV_1011750_MSTB,MSTB-int	2.435550271	-0.039433949	0.439220563	-0.089781655	0.928460727	0.984447018
ERV_1011759_MLT1A1	3.289042751	0.395599124	0.375697123	1.052973525	0.292353126	0.714531619
ERV_1011764_THE1B	1.464003723	-0.52045505	0.537040724	-0.969116543	0.332487045	0.745778884
ERV_1011783_MLT1J	5.859460621	0.03998883	0.288414025	0.138650781	0.889726114	0.974987289
ERV_1011785_MLT1J	5.662908233	-0.038982043	0.30017548	-0.129864182	0.896673883	0.976826927
ERV_1011800_LTR57	21.15567627	0.146598066	0.290544774	0.504562736	0.613865988	0.888725076
ERV_1011815_LTR87	6.221416967	-0.240392273	0.282789739	-0.850074243	0.395283811	0.78529717
ERV_1011816_MLT1G3	6.0297805	-0.134306648	0.282492236	-0.47543483	0.634477074	0.896367485
ERV_1011818_MLT1G3	5.67843543	-0.106385437	0.280380664	-0.379432148	0.704366982	0.920943121
ERV_1011837_MLT1N2	0.427628983	1.050336091	0.779006033	1.348302897	0.177560981	NA
ERV_1011838_MLT1L	0.280668598	0.742199017	0.987450069	0.751631946	0.452272426	NA
ERV_1011840_MLT1L	0.358067	0.136902529	0.883178731	0.155011125	0.876812547	NA
ERV_1011845_LTR8	1.235680454	0.366926833	0.539976565	0.679523625	0.496806144	0.839220301
ERV_1011869_MER54A	6.041351476	0.834453115	0.441050519	1.891967196	0.058495352	0.401072658
ERV_1011898_PRIMAX-int	0.863331486	0.763689359	0.61682558	1.238096124	0.215680421	0.647557356
ERV_1011901_MLT1H	1.223909486	0.79130604	0.589583908	1.342143213	0.179549565	0.607771925
ERV_1011912_MLT2A1,HERVL-int	253.7610878	1.298962946	0.329358578	3.94391716	NA	NA
ERV_1011914_HERV1_LTRa	17.48885526	1.537245429	0.355507323	4.324089352	NA	NA
ERV_1011915_MSTB	5.333942734	1.16239474	0.357915145	3.247682467	0.00116349	0.066330712
ERV_1011922_MLT1A1	11.73680307	0.854905416	0.387724665	2.204929152	0.027459066	0.295670158
ERV_1011978_MER21C	5.145834343	-0.43285159	0.385955398	-1.121506765	0.262072213	0.690367429
ERV_1011979_MLT1A1	3.342332568	-0.097607773	0.43299053	-0.225427039	0.821647079	0.956690729
ERV_1012005_MLT1B	18.87109508	-0.208275627	0.2488535	-0.836940719	0.402625891	0.789188513
ERV_1012006_MSTA	20.29058888	-0.118249417	0.252974473	-0.467436162	0.640187855	0.898487868
ERV_1012009_LTR49-int	16.88891844	-0.253867861	0.249923051	-1.015784099	0.309732209	0.728694367
ERV_1012010_MER57A-int	15.52159079	-0.238429298	0.262795843	-0.907279564	0.364258978	0.76699249
ERV_1012012_MSTA	19.87384734	-0.175638786	0.248601758	-0.706506612	0.479873142	0.830583838
ERV_1012081_ERVL-B4-int	30.80541282	-0.347800729	0.317486385	-1.095482344	0.273305377	0.700085722
ERV_1012082_MLT2B3	9.093219	0.013778492	0.296099978	0.046533243	0.962885239	0.991693864
ERV_1012143_MER74B	2.138276725	-0.918862136	0.594987016	-1.544339811	0.122506033	0.531521205
ERV_1012156_MSTA	0.420494215	-0.018929577	0.854131019	-0.022162381	0.982318426	NA
ERV_1012157_MER50B	0.689226279	1.053512383	0.643520268	1.637108317	0.101607839	NA
ERV_1012163_MER49	0.390938448	-0.358911125	0.909999052	-0.39440824	0.693279661	NA
ERV_1012164_MER49	0.233451138	-0.063440672	1.150055418	-0.055163144	0.956008491	NA
ERV_1012175_MER52C	0.456690382	-0.809102514	0.872849267	-0.926967054	0.35394364	NA
ERV_1012179_THE1D	0.405132421	-0.503699561	1.052906204	-0.478389774	0.632372811	NA
ERV_1012200_THE1B	0.728333997	0.257314531	0.718140236	0.358306802	0.720113728	0.926279194
ERV_1012206_MER89-int	5.687786797	-0.886889638	0.372566218	-2.380488612	0.017289695	0.243785135
ERV_1012207_MER31-int	1.093396012	-1.270638591	0.777701451	-1.633838523	0.102292761	0.497195549
ERV_1012208_MSTB	1.516902878	-0.701468888	0.601926777	-1.165372457	0.243868261	0.674555815
ERV_1012210_MER92C	1.596495633	-1.166912401	0.665003507	-1.754746236	0.079302724	0.449662597
ERV_1012211_MER21A	1.530713923	-0.915744093	0.638294848	-1.434672543	0.151380432	0.572287366
ERV_1012218_MER61C	1.624931748	-0.754659502	0.624150702	-1.209098218	0.226625114	0.6587739
ERV_1012219_LTR26C	0.788593172	-0.942545068	0.852354276	-1.105813737	0.268807148	0.696500091
ERV_1012220_LTR26C	1.391203914	-0.350173122	0.66581071	-0.525934949	0.598933406	0.883056115
ERV_1012222_LTR76	1.956361666	-0.526297598	0.574304661	-0.916408371	0.359452747	0.764291967
ERV_1012223_LTR47A,ERVL47-int	1.817907203	-0.524727167	0.55483048	-0.945743225	0.34427957	0.753725786
ERV_1012224_LTR29,LTR49-int	1.320777832	-0.823815072	0.717564962	-1.14807037	0.250939515	0.680963882
ERV_1012225_LTR49-int	0.801759744	-0.974519582	0.860732821	-1.13219754	0.257551394	0.686330234
ERV_1012226_MER4-int	1.112845586	-1.21795319	0.800390653	-1.521698416	0.128084665	0.540394805
ERV_1012227_MER4B-int	6.952456192	-0.508098919	0.415874796	-1.221759347	0.221798646	0.654481115
ERV_1012231_MER21-int	2.277069314	-0.412121375	0.560561435	-0.735193949	0.462221384	0.822161496
ERV_1012232_LTR7	1.036219476	-0.380963505	0.690525238	-0.551701059	0.581153184	0.876586355
ERV_1012234_LTR47A	3.985925938	-0.271628736	0.455283878	-0.596614001	0.550765121	0.862692676
ERV_1012241_MLT1A0	1.848623586	-0.365442811	0.565936743	-0.645730845	0.518453681	0.848938474
ERV_1012245_MamRep605	1.103376533	-1.324254036	0.773647427	-1.711702243	0.086951555	0.466193056
ERV_1012253_MLT1J	0.950472718	-0.31888199	0.822284531	-0.387800059	0.698164002	0.918824109
ERV_1012255_MLT1J	2.044641847	-1.051443106	0.595914107	-1.764420568	0.077661198	0.446404269
ERV_101225_MSTB	5.73348052	-1.338782588	0.459639158	-2.912681748	0.003583396	0.120783561
ERV_1012262_MER51B	0.7743397	-0.470229038	0.912426318	-0.515361108	0.606300704	0.88577456
ERV_1012267_MSTC	1.290411177	0.033139766	0.648609783	0.051093533	0.959250989	0.991039059
ERV_1012272_MSTA	0.93137417	0.036530508	0.646914537	0.056468831	0.954968325	0.99060073
ERV_1012274_MSTC	0.924308243	-0.173134835	0.726363484	-0.238358397	0.811603132	0.953907524
ERV_1012285_MLT1E1A	5.134556569	-0.42070835	0.364112056	-1.155436472	0.247911734	0.678257835
ERV_1012299_MLT1C	7.089672665	-0.330065484	0.298344358	-1.10632387	0.268586364	0.696334823
ERV_1012308_LTR40a	6.161707038	-0.368329226	0.329285819	-1.118569963	0.263323644	0.69167704
ERV_1012311_MLT1F	4.607457848	-0.688953071	0.430790964	-1.599274656	0.109759588	0.510320321
ERV_1012335_MLT1A	0.61332664	-1.018480748	0.880235132	-1.157055327	0.247249757	NA
ERV_1012340_LTR9	0.258384013	-0.629398294	1.311477124	-0.479915572	0.631287428	NA
ERV_1012342_LTR8	0.330091145	-0.501374727	1.108449031	-0.452320957	0.65103778	NA
ERV_1012349_LTR8A	1.098784482	-0.263144216	0.742208135	-0.35454235	0.722932472	0.927303837
ERV_1012350_MER4B	0.522560599	-0.208049449	0.954291357	-0.218014601	0.827417735	NA
ERV_1012351_MER4E	0.786501812	-1.083436485	0.854333536	-1.268165699	0.204738784	0.63575023
ERV_1012352_MER4E1	0.527393922	-0.161438826	0.97997484	-0.164737725	0.869150422	NA
ERV_1012355_LTR38A1	0.499039792	-0.745028095	0.889951775	-0.83715558	0.402505122	NA
ERV_1012358_LTR44	0.574612498	-0.970612774	0.952931014	-1.018555132	0.308414215	NA
ERV_1012360_ERV24_Prim-int	2.931394175	-0.252853296	0.530212027	-0.47689091	0.633439805	0.896052563
ERV_1012363_MER65-int	1.192860823	-0.521813197	0.651187436	-0.801325652	0.422943144	0.800524055
ERV_1012368_MER101-int	1.798719382	-0.870385196	0.582363541	-1.494573639	0.13502575	0.550385501
ERV_1012376_MER41C	0.507813611	-0.066513007	0.863120851	-0.07706106	0.938574971	NA
ERV_1012379_MSTA	0.587614127	-0.662634027	0.789830892	-0.838956836	0.401493532	NA
ERV_1012433_MLT1D	6.773289551	0.098754088	0.323544562	0.305225616	0.760194324	0.938908395
ERV_1012454_LTR10F	0.269648725	-0.227068607	1.178271828	-0.192713262	0.847183537	NA
ERV_1012462_MLT1O	0.261579209	-0.172436376	1.34882405	-0.127842009	0.898274004	NA
ERV_1012464_LTR16C	0.244554849	-0.117828157	1.343508793	-0.087701813	0.930113678	NA
ERV_1012475_MLT1C	0.314594143	-0.742696767	1.415376969	-0.524734246	0.599767947	NA
ERV_1012476_MLT1A0	0.241814428	-0.460975921	1.344309175	-0.342909153	0.731666806	NA
ERV_1012498_HERVE-int,LTR2C	0.22359597	-0.058325288	1.339932198	-0.043528536	0.965280217	NA
ERV_1012534_MLT1J2	0.346086102	0.246268465	0.866317359	0.284270496	0.776203095	NA
ERV_1012539_MLT1H	0.394615928	0.08661318	0.81947991	0.105692866	0.915826041	NA
ERV_1012547_LTR104_Mam	0.232128211	0.279514253	1.150678941	0.242912461	0.808073212	NA
ERV_1012549_MLT1L	0.261455438	0.225102526	1.153814101	0.195094275	0.845319144	NA
ERV_1012557_THE1D	0.222703909	0.333414721	1.226854775	0.271763804	0.785803638	NA
ERV_1012565_MER66A	0.187690033	0.098681063	1.316879891	0.074935508	0.940266025	NA
ERV_1012567_MLT1A0	0.219384702	-0.008927647	1.228162045	-0.007269112	0.994200139	NA
ERV_1012572_MamGypsy2-I	0.414883269	0.925418483	0.875033722	1.057580365	0.290246798	NA
ERV_1012574_LTR12	0.239790139	-0.06344402	1.147329517	-0.055297122	0.955901755	NA
ERV_1012575_MER74B	0.208761011	-0.009030336	1.14639188	-0.00787718	0.993714984	NA
ERV_1012617_LTR33	6.054791039	0.698618251	0.289055584	2.416899347	0.015653345	0.233290347
ERV_1012618_LTR48B	4.632556646	0.679178409	0.313870877	2.163878397	0.030473683	0.308744147
ERV_1012645_MLT1L	4.020201099	0.854058492	0.372371422	2.293566159	0.021815431	0.26839409
ERV_1012648_MER51B	3.331259401	0.742191633	0.376860656	1.969405991	0.048906488	0.374437275
ERV_1012649_HERV4_I-int	4.001410178	0.766814144	0.373154374	2.054951507	0.039883689	0.346190262
ERV_1012650_MER51B	3.659103211	0.739102187	0.377640954	1.957155807	0.050329153	0.378662487
ERV_1012678_MamGypLTR1d	3.07824228	0.748085945	0.382549301	1.955528195	0.050520759	0.37919172
ERV_1012685_MLT1K	5.169015003	0.919126837	0.37080811	2.478712879	0.01318574	0.216885402
ERV_1012696_MLT1A	1.675869636	0.999877419	0.436372634	2.291338504	0.021943843	0.269000141
ERV_1012707_MER31B	1.781119925	0.744134453	0.485915605	1.531406781	0.125668889	0.536834359
ERV_1012726_LTR67B	2.165623216	0.783989487	0.496422262	1.57927947	0.114271969	0.517991373
ERV_101272_THE1B-int,THE1B	6.53542679	0.175182865	0.398513574	0.439590711	0.66023357	0.905347608
ERV_1012743_LTR40b	4.009833549	0.603608931	0.364430713	1.656306425	0.09765978	0.48853639
ERV_1012751_THE1B	2.852371942	0.875079607	0.39931793	2.191435799	0.028420271	0.299858535
ERV_1012760_LTR16A1	2.582478196	0.469434295	0.378741363	1.239458749	0.215175656	0.647063695
ERV_1012776_THE1B	1.962613707	0.078064729	0.464013296	0.168238129	0.866395946	0.969421685
ERV_1012815_MamRep1151	1.583953856	0.112292107	0.526796475	0.213160323	0.831201915	0.959906176
ERV_101282_MER31B	0.626645046	-0.405109674	0.788473611	-0.513789769	0.607398982	NA
ERV_1012833_MLT1D	1.770485294	0.806182963	0.516899281	1.559651935	0.118842156	0.524913037
ERV_101283_THE1B	0.853479979	-0.377214097	0.729223193	-0.517282089	0.604959255	0.885483194
ERV_101284_THE1B	0.755336649	-0.107645713	0.745881857	-0.144320058	0.88524774	0.974067522
ERV_101285_MLT1L	0.563212185	-0.549159373	0.82871751	-0.662661723	0.507547229	NA
ERV_1012861_LTR67B	3.127272302	0.93959876	0.376886484	2.493055068	0.01266492	0.212803344
ERV_1012864_THE1D	4.937651843	1.018386439	0.391446557	2.601597641	NA	NA
ERV_1012868_THE1A	3.984226368	1.121391935	0.37806526	2.966133242	0.003015698	0.110293268
ERV_1012877_MLT2B1	6.808186117	0.809601724	0.310708423	2.605663908	0.009169639	0.185620666
ERV_1012883_MLT2A1	5.429266159	0.586366581	0.393394655	1.490530118	0.136084903	0.551842283
ERV_1012912_THE1C	2.673226928	0.466450897	0.347257258	1.343243044	0.179193288	0.607429045
ERV_1012914_LTR16A2	2.501383626	0.140167566	0.392978716	0.35667979	0.721331537	0.926779486
ERV_1012974_MER31A	3.155157177	0.613145567	0.353619172	1.733914943	0.082933176	0.457888077
ERV_1012985_MER57C2,MER57A-int	2.327373248	0.233691769	0.419765148	0.556720276	0.577718561	0.875121489
ERV_1012987_THE1B	2.419558454	0.184278947	0.414939979	0.444109887	0.656963139	0.904155619
ERV_1012995_MER21C	0.107778393	0.370504169	2.185295685	0.169544182	0.865368623	NA
ERV_1013004_LTR16,ERV3-16A3_I-int	0.206288901	0.386417406	1.435042531	0.269272442	0.787720037	NA
ERV_1013006_LTR88b	0.173062006	1.095180827	1.894040946	0.578224473	0.563112578	NA
ERV_101300_MSTA	4.47469821	0.437404078	0.369359965	1.184221679	0.236325323	0.667800827
ERV_1013019_LTR104_Mam	0.094880537	0.424944055	2.496207374	0.170235878	0.864824637	NA
ERV_1013020_ERV3-16A3_LTR	0.155003111	0.207182051	1.727330148	0.119943516	0.904527893	NA
ERV_1013027_MLT1E3	0.118333056	0.316063799	1.94399676	0.16258453	0.870845568	NA
ERV_1013030_LTR16E2	0.139199126	0.261623173	1.733232345	0.15094524	0.880018913	NA
ERV_1013031_LTR79	0.118624161	0.316063801	1.943446939	0.162630527	0.87080935	NA
ERV_1013034_MLT1A0	0.135740133	0.938070145	1.926583701	0.486908586	0.626323114	NA
ERV_1013036_LTR16C	0.106534052	0.370504159	2.188401228	0.169303578	0.865557861	NA
ERV_1013040_MLT1B	0.118892885	0.659041854	2.17267257	0.30333234	0.761636603	NA
ERV_1013051_MLT1A0	0.106534052	0.370504159	2.188401228	0.169303578	0.865557861	NA
ERV_1013065_MLT1G3	0.244474567	0.868525312	1.245290456	0.697447979	0.485522484	NA
ERV_1013067_MLT1G3	0.177769584	0.441279747	1.441146258	0.306200529	0.759451969	NA
ERV_1013069_MLT1J	0.245066986	-0.121541186	1.351932544	-0.089901813	0.928365241	NA
ERV_101307_MLT1N2	0.463383426	-0.904418579	0.965075755	-0.937147757	0.348682559	NA
ERV_1013086_MLT1J2	7.708549267	0.594169763	0.407404676	1.458426468	0.14472303	0.563481364
ERV_1013092_LTR88b	5.525798342	0.631826081	0.411933169	1.53380725	0.125077079	0.535905278
ERV_1013108_HERVL40-int	1.652451907	0.652116975	0.537718607	1.212747646	0.225226318	0.657595412
ERV_1013109_MLT1A1	4.131010743	0.67495804	0.42514208	1.587605819	0.112375502	0.514840652
ERV_1013122_LTR78	1.790029598	0.430308088	0.53558582	0.80343443	0.421723682	0.79985164
ERV_101312_THE1D	2.978723473	-0.52239547	0.473792038	-1.102583893	0.270207908	0.697822246
ERV_1013165_MLT1D	11.02774591	0.580526319	0.388963141	1.492496995	0.135568904	0.551160789
ERV_101320_MLT1K	4.663952742	-0.812706689	0.422685437	-1.922722235	0.054514943	0.390228078
ERV_1013269_MLT1A0	0.21646494	1.837120854	1.150580382	1.596690578	0.110334697	NA
ERV_1013279_MER61C	0.112056509	0.713482868	2.17493168	0.328048405	0.742875064	NA
ERV_1013280_THE1B	0.132246388	1.536988837	1.910120772	0.804655318	0.421018611	NA
ERV_1013281_MamGypLTR2b	0.079966179	0.822360429	2.913062278	0.282301012	0.77771271	NA
ERV_1013282_LTR24	0.113692709	0.713482886	2.171090152	0.328628862	0.74243623	NA
ERV_1013287_LTR19A	0.510030525	0.936541176	0.741118211	1.263686632	0.206342525	NA
ERV_1013335_MLT1D	0.069130321	0.190842312	4.010111029	0.047590281	0.962042778	NA
ERV_1013351_MLT1D	0.023360361	0.354163235	4.010111029	0.088317563	0.92962428	NA
ERV_1013353_MLT1K	0.042269033	0.299722928	4.010111029	0.074741803	0.940420147	NA
ERV_1013354_MLT1K	0.023360361	0.354163235	4.010111029	0.088317563	0.92962428	NA
ERV_1013357_MLT1D	0.043512402	0.299722928	4.010111029	0.074741803	0.940420147	NA
ERV_1013362_MLT1H	0.037963402	0.642697604	4.010111029	0.160269279	0.872668958	NA
ERV_1013366_LTR101_Mam	0.040384721	0.299722928	4.010111029	0.074741803	0.940420147	NA
ERV_1013370_LTR33C	0.023360361	0.354163235	4.010111029	0.088317563	0.92962428	NA
ERV_1013377_THE1B	0	NA	NA	NA	NA	NA
ERV_1013383_MLT1J	0	NA	NA	NA	NA	NA
ERV_1013388_LTR12	0.015067192	0.011188559	4.010111029	0.002790087	0.997773835	NA
ERV_1013395_MLT1K	0.109775244	0.370504184	2.180399134	0.169924936	0.86506917	NA
ERV_1013404_MSTD	0.174645665	-0.589789873	1.57828207	-0.373691043	0.70863419	NA
ERV_1013416_MLT1D	0.046500708	-0.097692056	4.010111029	-0.024361434	0.98056431	NA
ERV_1013425_MLT1C	0.070214362	-0.206572097	3.458912959	-0.059721681	0.952377304	NA
ERV_1013430_MLT1D	0.187583593	0.042572271	1.581306325	0.026922216	0.978521774	NA
ERV_1013434_THE1D	0.149398217	0.20718168	1.920258748	0.107892585	0.914080899	NA
ERV_1013436_MLT1E2	0.796837328	0.378542837	0.909842418	0.416053186	0.677371085	0.911516863
ERV_1013450_THE1C-int,THE1C	1.838019971	-0.155352291	0.837116164	-0.185580326	0.852773883	0.965860996
ERV_1013452_THE1C-int	0.193571876	0.042574345	1.576200543	0.027010742	0.978451167	NA
ERV_1013460_MLT1H	0.1456251	-0.479257505	1.925719276	-0.248871947	0.803459836	NA
ERV_1013469_MLT1K	0.157139999	0.152740898	1.738817774	0.087841809	0.930002408	NA
ERV_101347_LTR16A1	6.045608191	-0.374971968	0.378778097	-0.98995156	0.322197796	0.738044696
ERV_1013485_MLT1J	0.277646029	0.05283475	1.200000254	0.044028949	0.964881328	NA
ERV_1013486_MLT1H	0.957062733	-0.644747995	0.943253351	-0.683536395	0.494267961	0.838208158
ERV_1013525_MLT1D	0.111057715	0.370501959	2.803106937	0.132175464	0.894845508	NA
ERV_1013527_MLT1K	0.244770214	-0.121395581	1.245657406	-0.097455031	0.922365044	NA
ERV_1013530_MLT2D	0.076980697	0.13640569	2.92926529	0.04656652	0.962858717	NA
ERV_1013533_MSTB1	0.080181583	0.190844917	3.373842806	0.056566037	0.95489089	NA
ERV_1013537_MLT1B	0.098606321	0.081965132	2.838769833	0.028873469	0.976965506	NA
ERV_1013548_LTR12C	0.199607848	-0.012619231	1.454203087	-0.008677764	0.993076233	NA
ERV_1013551_LTR78	0.184312653	0.098723845	1.569767788	0.062890732	0.949853515	NA
ERV_1013558_MER49	0.727996238	0.405753081	1.057311606	0.383759224	0.701156913	0.919951186
ERV_1013559_MLT1D	0.207657377	0.333484303	1.334445769	0.249904725	0.802661029	NA
ERV_1013562_MLT1K	0.161242833	0.152741148	1.576688655	0.096874641	0.922825947	NA
ERV_1013586_THE1D	0.366241876	-0.383907103	1.170442278	-0.328001739	0.742910347	NA
ERV_1013601_MER50	0.070405317	0.479382811	2.967886079	0.161523319	0.871681246	NA
ERV_1013605_MER34B	0.031018171	0.299722928	4.010111029	0.074741803	0.940420147	NA
ERV_1013613_MLT1I	0.031018171	0.299722928	4.010111029	0.074741803	0.940420147	NA
ERV_1013619_MLT1J-int	0.031018171	0.299722928	4.010111029	0.074741803	0.940420147	NA
ERV_1013620_MLT1J	0.031018171	0.299722928	4.010111029	0.074741803	0.940420147	NA
ERV_1013624_MLT1B	0.175530876	-0.188999324	1.563013943	-0.120919794	0.903754564	NA
ERV_1013631_MLT1J2	0.031018171	0.299722928	4.010111029	0.074741803	0.940420147	NA
ERV_1013632_MLT1E	0.046958838	0.24528262	4.010111029	0.061166042	0.951226974	NA
ERV_1013645_MLT2C1	0.031018171	0.299722928	4.010111029	0.074741803	0.940420147	NA
ERV_1013649_MSTB	0.065116587	0.190844473	3.490466621	0.05467592	0.956396654	NA
ERV_1013653_MLT1C	0.045925954	0.588257296	4.010111029	0.146693518	0.883373935	NA
ERV_1013662_LTR16B2	0.031018171	0.299722928	4.010111029	0.074741803	0.940420147	NA
ERV_1013664_MER49	0.06558498	0.876791664	4.010111029	0.218645234	0.826926414	NA
ERV_1013665_MER4D	0.043267247	0.24528262	4.010111029	0.061166042	0.951226974	NA
ERV_1013678_MLT1L-int,MLT1L	0.141749359	0.26162318	1.729811058	0.15124379	0.879783408	NA
ERV_1013680_MLT1H	0.031018171	0.299722928	4.010111029	0.074741803	0.940420147	NA
ERV_1013681_MLT1I	0.071013766	0.24528262	4.010111029	0.061166042	0.951226974	NA
ERV_1013688_MLT1G1	0.031018171	0.299722928	4.010111029	0.074741803	0.940420147	NA
ERV_101368_MLT1H	6.951770103	-0.196760008	0.32368221	-0.607880204	0.54326693	0.859679666
ERV_1013693_LTR5A	0.120258017	0.027524442	2.778581895	0.009905931	0.992096339	NA
ERV_1013701_LTR40a	0.061185771	-0.152132364	4.010111029	-0.037937195	0.969737757	NA
ERV_1013706_LTR37A	0.06337556	0.190844411	3.506494088	0.05442599	0.956595773	NA
ERV_1013708_THE1B	0.140509803	-0.135797368	1.940982627	-0.069963206	0.944222945	NA
ERV_1013710_LTR86B2	0.097676528	0.424944092	2.486649204	0.170890245	0.864310067	NA
ERV_1013742_MLT1I	0.275446855	0.01232094	1.065289113	0.011565818	0.990772018	NA
ERV_1013747_LTR33A	0.292259932	-0.095078896	1.330229624	-0.071475551	0.943019282	NA
ERV_1013760_LTR89	1.393186649	4.954548325	1.421652816	3.485062084	NA	NA
ERV_1013761_LTR89	0.31873141	3.200642767	2.854522196	1.121253417	0.262180008	NA
ERV_1013776_MSTA	0.313407209	1.010690297	1.402032056	0.720875312	0.470986233	NA
ERV_1013778_MLT1J	0.40262131	0.028961818	1.061551618	0.027282534	0.978234388	NA
ERV_1013783_MLT1A0	0.427062312	1.177639012	0.942848282	1.249022812	0.21165673	NA
ERV_1013787_MSTA	0.92114396	1.213892222	0.668517209	1.815798016	0.069401362	0.427891988
ERV_1013793_MamGypLTR1a	0.082954791	-0.261012622	3.378449602	-0.077258107	0.938418217	NA
ERV_1013801_LTR78	0.03078225	0.299722928	4.010111029	0.074741803	0.940420147	NA
ERV_1013802_MamGypsy2-I	0.013498845	0.011188559	4.010111029	0.002790087	0.997773835	NA
ERV_1013804_MLT1B	0.041565959	0.24528262	4.010111029	0.061166042	0.951226974	NA
ERV_1013807_THE1B	0.025302131	-0.043251748	4.010111029	-0.010785674	0.991394444	NA
ERV_1013809_MLT1D	0.013498845	0.011188559	4.010111029	0.002790087	0.997773835	NA
ERV_1013814_LTR88a	0.050664698	-0.152132364	4.010111029	-0.037937195	0.969737757	NA
ERV_1013824_MLT2C2	0.037145916	-0.097692056	4.010111029	-0.024361434	0.98056431	NA
ERV_1013831_LTR90B	0.013498845	0.011188559	4.010111029	0.002790087	0.997773835	NA
ERV_1013836_MLT1A	0.033650886	-0.043251748	4.010111029	-0.010785674	0.991394444	NA
ERV_1013838_MLT1A	0.013498845	0.011188559	4.010111029	0.002790087	0.997773835	NA
ERV_1013843_THE1B	0.061318373	-0.152131623	3.525552451	-0.043151145	0.96558105	NA
ERV_1013849_LTR16A	0.369488982	-1.356642454	1.293765794	-1.048599724	0.294362383	NA
ERV_1013850_MLT2A2	0.18156627	-0.645909042	1.586412814	-0.407150671	0.683897329	NA
ERV_1013852_ERV3-16A3_LTR	0.042053756	-0.097692056	4.010111029	-0.024361434	0.98056431	NA
ERV_1013853_MER39	0.184114826	-0.301492792	2.150112588	-0.140221862	0.888484699	NA
ERV_1013866_MLT1I	0.186794713	-0.589873475	1.721412147	-0.342668359	0.731847969	NA
ERV_1013884_MSTA	25.78396253	0.276222696	0.426197744	0.648109241	0.516914298	0.84831576
ERV_101388_MLT1J	6.974730746	-0.200924155	0.352500036	-0.569997546	0.568679363	0.870760201
ERV_1013894_MLT1D	22.86638659	0.137369254	0.417126693	0.329322618	0.74191185	0.933348742
ERV_1013901_MLT1J1	17.84564602	-0.083627708	0.43446894	-0.192482592	0.847364202	0.964620507
ERV_1013902_MER90a	15.75723729	-0.062155256	0.431988203	-0.143881837	0.885593779	0.974130501
ERV_1013903_MER90a	19.91644245	0.043050846	0.409996193	0.105003039	0.916373397	0.981366615
ERV_1013907_MLT1J1	22.35405201	0.044218271	0.378886306	0.116705909	0.907093107	0.979638628
ERV_1013916_MER90a	23.37428659	0.010110078	0.400935418	0.025216226	0.979882494	0.995097221
ERV_1013919_MER4D	20.46138938	-0.010527784	0.407122702	-0.025858996	0.979369805	0.994976011
ERV_1013922_LTR12	20.22256906	-0.018286916	0.402045509	-0.045484691	0.963720977	0.99184051
ERV_1013937_LTR78	20.68745393	0.34711721	0.426591027	0.813700214	0.415816711	0.796362588
ERV_1013943_MLT1J	53.81542711	0.25156052	0.400076529	0.628780999	0.529492441	0.853837283
ERV_1013949_MER41A	37.45338339	0.260751744	0.42694443	0.610739304	0.541372181	0.859084286
ERV_1013950_MER39	38.33487866	0.244999552	0.430160348	0.569554013	0.568980227	0.87082897
ERV_1013953_LTR26	40.68644228	0.263525993	0.411774405	0.639976623	0.522187797	0.850624884
ERV_1013954_MER21C	48.00964124	0.207499934	0.404995517	0.512351187	0.608405247	0.886556967
ERV_1013972_MER70B	0.031879208	-0.097692056	4.010111029	-0.024361434	0.98056431	NA
ERV_1013975_MLT1F	0.04751532	-0.152131849	3.679786637	-0.041342573	0.967022793	NA
ERV_1013978_MLT1A	0.046650592	0.190843673	3.691374954	0.051699888	0.958767826	NA
ERV_1013981_LTR29	0.07226027	-0.261012261	2.588753	-0.100825479	0.919689001	NA
ERV_1013982_MLT1E3	0.065943446	-0.206571679	2.996750659	-0.068931888	0.945043836	NA
ERV_1013985_MER21C	0.043727275	-0.152131928	3.732728926	-0.040756222	0.96749024	NA
ERV_1013_MLT1C	3.128922959	-0.239108339	0.391169122	-0.611265883	0.541023573	0.859050813
ERV_101400_MER95	0.711664092	-0.137147654	0.76829745	-0.178508537	0.858323617	0.967183251
ERV_1014011_LTR17	13.32302526	0.064915907	0.438039316	0.14819653	0.882187671	0.97344272
ERV_1014014_LTR19C	19.36901568	0.648402667	0.449181093	1.443521728	0.148873556	0.569052336
ERV_1014038_MLT1H	21.88169838	0.12984485	0.42265488	0.307212469	0.758681655	0.938558359
ERV_101404_THE1D	6.822552097	-0.749430532	0.457852241	-1.636839278	0.101664056	0.496240442
ERV_1014057_MLT2D	0.016754157	0.011188559	4.010111029	0.002790087	0.997773835	NA
ERV_1014058_MLT1N2	0	NA	NA	NA	NA	NA
ERV_1014068_LTR16D1	0.029583395	-0.043251748	4.010111029	-0.010785674	0.991394444	NA
ERV_1014070_MamGypLTR1c	0.009143673	0.011188559	4.010111029	0.002790087	0.997773835	NA
ERV_1014075_MLT1C	0.009143673	0.011188559	4.010111029	0.002790087	0.997773835	NA
ERV_101407_MER11A	8.38385035	-0.493014663	0.352459894	-1.398782305	0.161878274	0.587315926
ERV_1014081_MLT1K	0.009143673	0.011188559	4.010111029	0.002790087	0.997773835	NA
ERV_1014082_LTR104_Mam	0.009143673	0.011188559	4.010111029	0.002790087	0.997773835	NA
ERV_1014091_LTR33A_	0	NA	NA	NA	NA	NA
ERV_1014093_LTR78	0	NA	NA	NA	NA	NA
ERV_1014094_MLT1J2	0.012090109	0.011188559	4.010111029	0.002790087	0.997773835	NA
ERV_1014095_THE1D	0.012090109	0.011188559	4.010111029	0.002790087	0.997773835	NA
ERV_1014097_LTR12	0.012090109	0.011188559	4.010111029	0.002790087	0.997773835	NA
ERV_1014103_LTR88b	0.012090109	0.011188559	4.010111029	0.002790087	0.997773835	NA
ERV_1014107_LTR32	0.024121484	-0.043251748	4.010111029	-0.010785674	0.991394444	NA
ERV_1014114_MLT2C2	0.026861493	0.299722928	4.010111029	0.074741803	0.940420147	NA
ERV_1014122_MLT1H2	0.012090109	0.011188559	4.010111029	0.002790087	0.997773835	NA
ERV_1014144_THE1B	0.481234213	-0.258100748	1.050785874	-0.245626397	0.805971453	NA
ERV_1014149_LTR40c	0.419422484	1.105368773	0.940970673	1.174711184	0.240110284	NA
ERV_1014172_MamGypsy2-LTR	0.351669626	1.023741851	1.16729142	0.877023367	0.380473946	NA
ERV_1014194_MLT1C	0.423680029	0.224052532	1.001828786	0.223643536	0.823034685	NA
ERV_1014197_MLT1J2	0.147981562	-0.479240354	1.735884623	-0.276078461	0.782487804	NA
ERV_1014227_MLT1J	0.252301441	-0.221790244	1.279521218	-0.173338465	0.86238539	NA
ERV_1014233_LTR37A	0.262968085	0.115983366	1.043013102	0.111200297	0.911457516	NA
ERV_1014249_MLT1C	0.483833479	0.260126876	0.992846081	0.262001211	0.793320508	NA
ERV_1014265_MSTD	0.483828723	-0.33419823	1.017216255	-0.328541968	0.742501918	NA
ERV_1014267_MLT1D	0.467926074	-0.262395562	1.092378449	-0.240205729	0.810170772	NA
ERV_1014280_MSTB	0.510418096	-0.092042223	0.994018692	-0.092596069	0.926224467	NA
ERV_1014324_MER74A	0.345165263	0.098215368	1.073712163	0.091472716	0.927116984	NA
ERV_1014328_LTR86B2	0.309106813	-0.447716194	1.159485267	-0.386133577	0.699397744	NA
ERV_1014339_THE1B	0.216159695	-0.464483242	1.259363914	-0.368823687	0.712259148	NA
ERV_1014348_MLT1J1	0.182970742	-0.301155546	1.451783427	-0.207438342	0.835667542	NA
ERV_1014371_MLT1A1-int,MLT1A1	0.365196617	-0.312252049	1.013140425	-0.308202142	0.757928522	NA
ERV_1014374_MLT1F2	0.091975132	-0.315453182	2.885402055	-0.109327288	0.912942903	NA
ERV_1014375_MER57F	0.080127065	-0.261012635	3.403148142	-0.076697406	0.938864268	NA
ERV_1014376_MLT2D	0.116738574	-0.424335025	2.473695014	-0.171538942	0.863800013	NA
ERV_1014382_MLT1A1	0.104178521	-0.026915945	2.49759263	-0.010776756	0.991401559	NA
ERV_1014394_MLT1A0	0.217971466	-0.779686838	1.635918506	-0.476604938	0.633643466	NA
ERV_1014400_MLT1A1	0.147768478	-0.234112299	1.976865395	-0.118426019	0.905730111	NA
ERV_1014411_LTR88c	0.132913479	0.207181613	1.952979933	0.106084865	0.915515019	NA
ERV_1014415_MamGypsy2-LTR	0.227735631	0.197710426	1.508760293	0.131041642	0.895742366	NA
ERV_1014433_LTR79	0.472969696	-0.598176494	0.982669209	-0.608726201	0.542705937	NA
ERV_1014439_MLT1D	0.146480465	-0.527223632	1.759660814	-0.299616624	0.764469603	NA
ERV_1014451_MLT1D	0.350274164	-0.185098235	0.945736703	-0.19571857	0.844830449	NA
ERV_1014458_LTR16B1	0.16017057	0.10033125	1.60043648	0.06268993	0.950013417	NA
ERV_101446_ERVL-E-int	0.225813099	-0.442343994	1.361718024	-0.324842578	0.745300218	NA
ERV_1014497_LTR40a	0.413621731	-0.393233728	0.910347138	-0.431960195	0.665770344	NA
ERV_1014499_MLT1D	0.365177746	0.432073963	0.908455436	0.475613823	0.634349526	NA
ERV_1014505_MLT2C2	0.346624733	-0.561835396	1.01327183	-0.554476478	0.579252799	NA
ERV_1014510_MLT1C	0.338626622	-0.177364553	0.955928558	-0.185541641	0.852804223	NA
ERV_1014516_THE1D	0.246183322	-0.124145358	1.245021917	-0.099713392	0.920571868	NA
ERV_1014517_MER39	0.243728973	-0.468606244	1.24650867	-0.375935006	0.706965215	NA
ERV_101451_MSTA	0.238515382	-0.062170597	1.233824454	-0.050388527	0.959812779	NA
ERV_1014538_MER92D	0.254560722	-0.468586287	1.242333787	-0.377182278	0.70603815	NA
ERV_1014541_MLT1A0	0.297832667	0.012274817	1.057862001	0.01160342	0.990742018	NA
ERV_1014549_MER50	0.450831757	-0.546613823	0.931112496	-0.587054545	0.557167074	NA
ERV_1014569_MLT1C	0.495673545	-0.001401187	0.843524633	-0.001661109	0.998674627	NA
ERV_101456_MLT2B2	0.19387484	0.045000823	1.443680164	0.031170909	0.97513324	NA
ERV_1014576_THE1C	0.386227658	-0.993808454	1.022281013	-0.972148012	0.33097692	NA
ERV_1014592_MLT1H	0.575597304	0.643470645	0.833855626	0.771681122	0.440303314	NA
ERV_101461_MLT1A0	0.204819558	-0.297202557	1.567533248	-0.189598886	0.84962346	NA
ERV_1014623_LTR48B	0.265184778	-0.515605944	1.165519014	-0.442383125	0.658211988	NA
ERV_1014641_LTR78B	0.251994463	-0.904782966	1.289804428	-0.701488494	0.482998212	NA
ERV_101464_MSTB,MSTB-int	0.245169073	-0.112939048	1.245484881	-0.090678779	0.927747833	NA
ERV_1014661_MamGypLTR2c	0.499655884	-0.421302659	1.061471337	-0.396904414	0.691437949	NA
ERV_1014664_MER57C2	1.219291744	-0.120813358	0.578127301	-0.208973626	0.834468828	0.960793106
ERV_1014665_MER57C2	0.714562643	-0.075877623	0.756264819	-0.10033208	0.92008069	0.982070218
ERV_1014681_MER21C	9.526151221	-0.10255901	0.411431734	-0.249273455	0.803149263	0.951709739
ERV_1014689_MLT1D	5.980255417	-0.057107907	0.40082078	-0.142477412	0.88670292	0.974292462
ERV_1014690_MER89	4.163890259	0.07562196	0.38843546	0.194683462	0.84564076	0.964063247
ERV_1014712_LTR40c	0.215794293	-0.012496378	1.329640213	-0.009398315	0.99250134	NA
ERV_1014718_ERVL-E-int	0.314482485	0.790843788	1.201008407	0.65848314	0.510227727	NA
ERV_1014730_MLT2A2	0.145143642	-0.135797517	2.147619932	-0.063231634	0.949582055	NA
ERV_1014734_MER57B1	0.088683752	-0.261012384	2.882047146	-0.090564925	0.927838303	NA
ERV_1014735_MLT1C	0.10590511	0.027525028	2.473002137	0.011130208	0.991119562	NA
ERV_1014750_ERV3-16A3_I-int,LTR16A	0.469325185	0.316690964	0.879649694	0.36001941	0.718832618	NA
ERV_1014751_MLT2B3	0.097827425	-0.315453154	2.498906508	-0.126236477	0.899544738	NA
ERV_1014760_MER34A	0.160656271	0.49571963	1.918203754	0.258429079	0.796075776	NA
ERV_1014768_MLT1A0	0.163710345	-0.190701728	1.731305062	-0.110149119	0.912291114	NA
ERV_1014772_MLT1D	0.387365763	-0.655433658	0.947155348	-0.692002278	0.488935898	NA
ERV_1014773_MamGypLTR2b	0.100680453	0.027524998	2.489358096	0.011057067	0.991177917	NA
ERV_1014778_LTR103_Mam	0.288990799	1.603665271	1.730789921	0.92655108	0.354159665	NA
ERV_1014780_LTR33B	0.401967488	1.763032958	0.925595403	1.904755524	0.056811858	NA
ERV_1014788_THE1D	0.191446611	1.595115519	1.688142334	0.944893974	0.344713008	NA
ERV_1014790_MLT1C	0.111843997	0.316063138	2.188769312	0.144402215	0.885182867	NA
ERV_1014791_MLT1C	0.044829935	-0.097692056	4.010111029	-0.024361434	0.98056431	NA
ERV_1014794_LTR12	0.104584698	0.659040368	2.489735374	0.264702978	0.791238283	NA
ERV_1014795_MSTD	0.115763537	1.015384003	3.242847639	0.313114927	0.754193349	NA
ERV_1014807_MLT1B	3.629871183	4.702705369	1.263902268	3.720782444	NA	NA
ERV_1014813_MLT1D	0.106689989	1.645947768	3.83996673	0.428635945	0.668188183	NA
ERV_1014814_MLT1D	0.199177031	2.273507505	3.547537943	0.640869116	NA	NA
ERV_1014828_MLT1K	0.100278925	0.767920169	2.832024556	0.271155901	0.786271129	NA
ERV_101485_LTR16C	0.256422495	0.488929709	1.252897065	0.390239329	0.696359582	NA
ERV_1014863_MSTB,MSTB-int	0.063068114	-0.043251748	4.010111029	-0.010785674	0.991394444	NA
ERV_1014867_MSTB	0.039995595	0.011188559	4.010111029	0.002790087	0.997773835	NA
ERV_1014868_MLT1A0	0.070805392	-0.097692056	4.010111029	-0.024361434	0.98056431	NA
ERV_1014869_MLT1J	0.070805392	-0.097692056	4.010111029	-0.024361434	0.98056431	NA
ERV_101487_MER21C	1.206521473	0.253758625	1.091512848	0.232483407	NA	NA
ERV_101488_MER50-int,MER50	0.432601662	0.057313821	1.381781496	0.041478208	0.966914665	NA
ERV_1014900_LTR85c	0.102080741	0.136406019	2.812570576	0.048498701	0.9613188	NA
ERV_1014902_MLT1D	0.039995595	0.011188559	4.010111029	0.002790087	0.997773835	NA
ERV_1014913_MLT2C1	0.273528341	-0.236661848	1.379046631	-0.171612651	0.863742061	NA
ERV_1014922_MLT2B2	0.314116618	0.683688051	0.989372931	0.691031693	0.489545625	NA
ERV_1014933_MLT1J2	0.054474189	-0.043251748	4.010111029	-0.010785674	0.991394444	NA
ERV_101493_LTR88c	0.174163272	-0.190700507	1.720046487	-0.110869391	0.911719918	NA
ERV_1014945_MLT1D	0.133353482	-0.369894164	2.142897187	-0.172614051	0.862954807	NA
ERV_1014946_MLT1I	0.078427636	-0.152132364	4.010111029	-0.037937195	0.969737757	NA
ERV_1014968_MamRep605	0.054572379	-0.043251748	4.010111029	-0.010785674	0.991394444	NA
ERV_1014972_MLT1D	0.13214127	1.392036356	3.158256337	0.440761043	0.659385999	NA
ERV_1014981_MSTB	0.128044124	-0.026915462	2.153369647	-0.01249923	0.990027317	NA
ERV_1014992_LTR85a	0.084445433	-0.152131373	3.34587876	-0.045468286	0.963734053	NA
ERV_1014993_LTR32	0.144810739	1.014808678	2.394569105	0.423795946	0.671714635	NA
ERV_1014997_MLT1L	0.094691476	-0.206571943	3.296778627	-0.062658724	0.950038266	NA
ERV_1014999_MLT1A0	0.068895766	-0.097692056	4.010111029	-0.024361434	0.98056431	NA
ERV_10149_MLT1G1	11.52366336	0.104125024	0.2028536	0.513301337	0.607740549	0.886346804
ERV_1015003_MLT1A	0.113967088	0.424942882	2.781059005	0.152798945	0.87855683	NA
ERV_1015007_MamGypLTR2c	0.084449846	0.190845021	3.345850751	0.057039311	0.954513881	NA
ERV_1015030_MLT1C	0.149607681	1.014797696	2.384311458	0.42561457	0.670388722	NA
ERV_1015053_LTR16A1	0.142922261	-0.478318223	1.929738194	-0.247866899	0.804237391	NA
ERV_1015055_MLT1L	0.155183165	-0.135797349	1.912176773	-0.071017152	0.943384105	NA
ERV_1015058_MamGypsy2-I	0.107632048	-0.315453152	2.467810345	-0.127827145	0.898285767	NA
ERV_1015070_MLT1D	0.109658386	0.027525048	2.461845994	0.011180654	0.991079315	NA
ERV_1015071_MLT1B	0.047067026	-0.097692056	4.010111029	-0.024361434	0.98056431	NA
ERV_1015073_MLT1J2	0.047067026	-0.097692056	4.010111029	-0.024361434	0.98056431	NA
ERV_1015075_MLT2B3	0.085693625	0.136405819	2.883927245	0.047298634	0.962275217	NA
ERV_1015157_LTR12C	0.480195113	1.234777397	0.887054608	1.391997049	0.163923292	NA
ERV_1015159_MLT2B2	0.135439653	-0.135797369	1.941345296	-0.069950137	0.944233348	NA
ERV_1015190_LTR78B	10.82899774	1.119546066	0.353460605	3.167385701	0.001538162	0.076912127
ERV_1015197_MER52A	11.9671173	1.077887519	0.338252248	3.186638156	0.001439367	0.074433692
ERV_1015199_MLT1F	7.693030294	0.869467287	0.397575428	2.186924104	0.028748065	0.301405034
ERV_1015338_MLT1D	0.415761673	-0.104963217	0.923797226	-0.113621489	0.909537852	NA
ERV_1015342_MER61A	0.776292464	0.318481797	0.669627042	0.475610716	0.634351739	0.896367485
ERV_1015348_MER52A	2.179414038	1.036503354	0.424931155	2.439226547	0.014718738	0.227441325
ERV_1015368_MLT1J	0.327408172	-0.499303554	0.995360497	-0.501630872	0.615927199	NA
ERV_1015390_MLT2C2	0.32100994	0.512818407	0.97339993	0.52683218	0.598310134	NA
ERV_1015392_MSTA	0.289102959	0.698807509	1.050394468	0.665281025	0.505870764	NA
ERV_1015394_MSTD-int,MSTD	2.025829726	0.648613201	0.392493349	1.652545711	0.098423355	0.489834886
ERV_1015400_MSTB2	0.64752971	1.129839437	0.659033184	1.714389296	0.086457253	NA
ERV_1015401_MER65A	0.403920633	1.212914916	0.781278743	1.552473976	0.120548855	NA
ERV_1015404_LTR54	0.227339211	0.225208439	1.253857207	0.179612509	0.857456784	NA
ERV_1015405_MER65A	0.303438731	-0.386722888	1.070256521	-0.361336633	0.717847811	NA
ERV_1015415_MER34A	0.217317874	-0.068238759	1.244214955	-0.054844831	0.956262084	NA
ERV_1015418_LTR16B1	0.215944803	-0.068240536	1.244925663	-0.054814948	0.956285891	NA
ERV_1015430_MLT1K	0.188250503	-0.012515305	1.346711867	-0.009293232	0.992585181	NA
ERV_1015436_MLT1K	0.24500166	0.11602735	1.123628021	0.103261353	0.917755548	NA
ERV_1015437_LTR33	0.305700528	-0.398966739	1.168006392	-0.341579243	0.73266756	NA
ERV_1015439_MLT1C	0.214243125	0.331242912	1.330557475	0.248950472	0.803399093	NA
ERV_1015457_MLT1L	0.267796051	-0.234991731	1.106435658	-0.21238626	0.831805704	NA
ERV_1015461_THE1B	0.21902579	-0.06799308	1.156561432	-0.058788992	0.953120177	NA
ERV_1015474_LTR88b	0.887023049	0.254750482	0.771127604	0.330360994	0.741127211	0.933146884
ERV_1015479_MamRep605	1.189092545	0.480112117	0.71166421	0.674632939	0.499909	0.840980896
ERV_1015520_LTR8	0.258888925	0.1191381	1.044338003	0.11408002	0.909174361	NA
ERV_1015521_LTR8	0.197534589	0.044874562	1.22471023	0.036640963	0.970771282	NA
ERV_1015522_MLT1K	0.142006177	0.261623181	1.729470383	0.151273583	0.879759908	NA
ERV_1015535_LTR85a	0.284268176	-0.229900218	1.037723533	-0.22154284	0.824669784	NA
ERV_1015547_LTR89	0.683749367	-1.505170324	0.80344348	-1.873399139	0.061013289	NA
ERV_1015573_MLT1B	0.331066772	0.827230838	0.933297615	0.886352675	0.375427512	NA
ERV_1015578_MLT1A1	0.35447226	0.444773799	0.899044868	0.494718133	0.6207991	NA
ERV_1015584_MLT1A0	0.359154057	0.701823095	0.909835236	0.771373835	0.440485379	NA
ERV_1015587_MLT2F	2.129106439	-0.006070397	0.892353052	-0.006802685	0.994572284	0.998771878
ERV_1015589_MLT1C	0.455029272	0.600523771	0.963130324	0.623512474	0.532947808	NA
ERV_1015590_LTR33	0.69164654	0.840749679	0.886018435	0.94890766	0.342667579	NA
ERV_1015592_MLT2B3	0.536065286	1.016864955	0.767589336	1.32475128	0.185253659	NA
ERV_1015600_MLT1D	0.347241747	0.932365097	0.890830128	1.046625016	0.29527256	NA
ERV_1015601_MLT1F2	0.297979673	0.646971598	0.992306168	0.651987883	0.514408989	NA
ERV_1015622_MER90a	0.339754662	0.4958424	0.891974885	0.555892782	0.578284153	NA
ERV_1015629_LTR55	0.331473415	0.541080888	0.920924319	0.5875411	0.556840356	NA
ERV_1015642_MLT1J	0.331788202	0.538033996	0.962664164	0.558901033	0.576229264	NA
ERV_1015652_LTR78	0.331819991	0.845913768	0.932771389	0.906882198	0.364469096	NA
ERV_1015653_MER54A	0.371680326	0.323796523	0.929327527	0.348420244	0.727524602	NA
ERV_1015655_LTR103_Mam	0.304862434	0.590805437	1.003550031	0.588715478	0.556052153	NA
ERV_1015657_MamGypLTR3a	0.304862434	0.590805437	1.003550031	0.588715478	0.556052153	NA
ERV_1015659_THE1B	0.328513787	0.485327273	0.932065351	0.520700906	0.602575143	NA
ERV_1015663_MLT1J2	0.304228919	0.860434282	1.042621047	0.825260803	0.40922354	NA
ERV_1015666_MLT1K	0.301706611	0.590769724	1.004187002	0.588306483	0.556326595	NA
ERV_1015667_LTR80A	0.301706611	0.590769724	1.004187002	0.588306483	0.556326595	NA
ERV_1015676_MLT1J	0.323355891	0.488286719	0.974793522	0.500912971	0.616432373	NA
ERV_1015689_MLT1J	0.323355891	0.488286719	0.974793522	0.500912971	0.616432373	NA
ERV_1015698_MER77B	0.335159177	0.436365511	0.940800411	0.463823683	0.642774074	NA
ERV_1015720_LTR50	0.45124701	0.315890608	0.899597153	0.35114674	0.725478264	NA
ERV_1015750_THE1B	4.699881533	0.490851287	0.29242776	1.678538616	0.093241999	0.479756404
ERV_1015769_MSTD	3.045432998	0.008642587	0.371951958	0.023235761	0.981462213	0.995468393
ERV_1015794_THE1C	11.17278976	0.091187516	0.209824951	0.434588525	0.663861126	0.906489414
ERV_1015839_MLT1N2	0.441724916	-0.159326201	0.834932736	-0.190825194	0.84866255	NA
ERV_1015864_MLT1J	0.428104019	-0.02144267	0.987815615	-0.021707158	0.982681554	NA
ERV_1015872_MamGypLTR1d	0.439431104	0.21765418	0.945454001	0.230211284	0.817927594	NA
ERV_1015890_MER11A	0.458991986	0.537254523	0.814158504	0.659889346	0.509324842	NA
ERV_1015901_MLT1D	0.483943932	0.436557688	0.78020854	0.559539745	0.575793414	NA
ERV_1015933_LTR16A	0.440736088	0.640118186	0.828399607	0.77271667	0.439690079	NA
ERV_1015941_MER4B	0.504377644	0.434963397	0.780545065	0.557255969	0.577352555	NA
ERV_1015942_MER4B	0.714139232	0.076774622	0.694943363	0.110476085	0.912031816	0.980616702
ERV_1015943_MER92C	0.565608797	0.839343153	0.705779878	1.189242111	0.234344408	NA
ERV_1015978_LTR76	9.448432708	0.280180898	0.224724984	1.246772358	0.212480979	0.64442847
ERV_1015979_MLT1K	8.662974043	0.206473351	0.239223964	0.863096435	0.388084448	0.781513317
ERV_1016002_THE1B	12.33052261	0.093409791	0.216752215	0.430951957	0.666503303	0.907592184
ERV_1016011_LTR16C	11.89971507	0.099416148	0.243847695	0.407697717	0.683495614	0.914029584
ERV_1016013_MLT1B	12.4730511	0.027055031	0.225766466	0.11983636	0.904612778	0.979256803
ERV_101602_MamGypsy2-I	7.444037499	0.644058045	0.430635673	1.495598448	0.134758328	0.549982788
ERV_1016074_MER129	12.4566949	-0.124070377	0.227701782	-0.544881009	0.585835358	0.878049649
ERV_1016109_LTR24	23.00064569	0.186968325	0.203434466	0.919059236	0.35806459	0.763411744
ERV_1016153_LTR107_Mam	1.319070797	0.832068499	0.460209731	1.808020222	0.070603353	0.430574808
ERV_1016156_MLT1F	0.947879751	0.655750029	0.577909307	1.134693665	0.256503693	0.685725481
ERV_1016171_MER41A	1.103957154	0.024289732	0.615574167	0.03945866	0.968524712	0.993017582
ERV_1016184_MLT2B3	3.011472792	0.01445204	0.445515881	0.03243889	0.974122049	0.994086989
ERV_1016195_MER39	6.725413424	-0.202581224	0.369988066	-0.547534482	0.584011587	0.877379044
ERV_1016231_MSTA	16.79504024	-0.024136308	0.253860001	-0.09507724	0.924253476	0.983418056
ERV_1016238_MER4A1	19.71254357	0.085009624	0.254470329	0.334064976	0.738330528	0.932272176
ERV_1016243_LTR49-int	4.522868705	0.22016041	0.340171506	0.647204149	0.517499826	0.848474506
ERV_1016246_MSTA1	5.041815748	0.158829734	0.32504363	0.488641276	0.625095685	0.892884201
ERV_1016248_MLT1I	14.17715613	0.128473142	0.286106307	0.449039881	0.653402888	0.903035957
ERV_1016263_LTR87	4.297069422	0.561804576	0.280847271	2.000391798	0.045457973	0.363098905
ERV_1016302_LTR104_Mam	0.427883252	0.960257706	0.914488294	1.050049205	0.293695491	NA
ERV_1016303_LTR48B	0.481574293	1.179951335	0.819877739	1.439179623	0.150099637	NA
ERV_101630_MLT1D	1.055011606	0.831089612	0.587133394	1.415503906	0.156920804	0.580661088
ERV_1016324_MLT1J	0.427280573	0.720219388	0.860656997	0.836825111	0.40269088	NA
ERV_1016335_MLT1A	0.408002281	0.77113404	0.888774123	0.867637817	0.385592637	NA
ERV_1016336_MLT1A1	0.408002281	0.77113404	0.888774123	0.867637817	0.385592637	NA
ERV_1016337_MLT1A0	0.424756439	0.720206615	0.860747179	0.836722598	0.402748514	NA
ERV_1016340_MER4A1_	0.392597382	0.824118904	0.921787141	0.894044695	0.371297978	NA
ERV_1016348_MLT1H	0.383195267	0.823483293	0.92373842	0.891468055	0.372678122	NA
ERV_1016349_LTR16D2	0.383195267	0.823483293	0.92373842	0.891468055	0.372678122	NA
ERV_1016352_HERVL-int	0.359597259	0.928382934	0.952107721	0.975081825	0.329519673	NA
ERV_1016353_LTR33	0.374174043	0.873440207	0.960202508	0.909641664	0.363011518	NA
ERV_1016354_MSTA	0.359597259	0.928382934	0.952107721	0.975081825	0.329519673	NA
ERV_1016355_LTR37A	0.359597259	0.928382934	0.952107721	0.975081825	0.329519673	NA
ERV_1016357_THE1B	0.581429596	0.67588915	0.673871112	1.002994694	0.315863421	NA
ERV_1016392_LTR105_Mam	4.89617441	0.734191925	0.303983662	2.415234817	0.015725068	0.233597233
ERV_1016409_MER41C	8.516526969	0.275197593	0.334401311	0.822956082	0.410532969	0.793461721
ERV_1016414_MLT1O	0.160081965	-0.135797227	1.721402807	-0.078887536	0.937122077	NA
ERV_1016417_MLT1C	0.193277094	0.045001015	1.444112261	0.031161715	0.975140572	NA
ERV_1016422_LTR47B4	0.176177809	-0.189797688	1.717965377	-0.11047818	0.912030154	NA
ERV_1016424_LTR35B	0.177303323	0.15274117	1.561414605	0.097822302	0.922073398	NA
ERV_1016426_MamGypLTR2c	0.160081965	-0.135797227	1.721402807	-0.078887536	0.937122077	NA
ERV_1016427_MSTD	0.160081965	-0.135797227	1.721402807	-0.078887536	0.937122077	NA
ERV_1016428_MLT1J2	0.151800717	-0.081356249	1.90330327	-0.042744764	0.965904996	NA
ERV_1016432_THE1B-int,THE1B	0.150253211	-0.081356251	1.905497413	-0.042695545	0.965944231	NA
ERV_1016436_MLT1B	0.119940529	-0.315453149	2.433515803	-0.12962856	0.896860306	NA
ERV_1016439_MER31A	0.119940529	-0.315453149	2.433515803	-0.12962856	0.896860306	NA
ERV_1016445_THE1B	0.093876102	-0.206571557	2.846392301	-0.072573115	0.942145821	NA
ERV_1016458_LTR16A	0.080916599	-0.152131404	3.368889119	-0.045157736	0.963981582	NA
ERV_1016460_MER31A	0.080916599	-0.152131404	3.368889119	-0.045157736	0.963981582	NA
ERV_1016461_MER31A	0.080916599	-0.152131404	3.368889119	-0.045157736	0.963981582	NA
ERV_1016469_MER34B	0.080916599	-0.152131404	3.368889119	-0.045157736	0.963981582	NA
ERV_1016472_LTR8A	0.096958475	-0.206571546	2.833271033	-0.072909208	0.941878367	NA
ERV_1016475_LTR90A	0.080916599	-0.152131404	3.368889119	-0.045157736	0.963981582	NA
ERV_1016486_MLT1J1,MLT1J1-int	0.294942022	0.119075406	1.03268451	0.115306664	0.908202056	NA
ERV_1016491_MER41A,MER41-int	0.208152899	0.097859495	1.5506598	0.063108294	0.94968027	NA
ERV_1016492_PRIMA41-int	0.080916599	-0.152131404	3.368889119	-0.045157736	0.963981582	NA
ERV_1016493_PABL_A-int	0.080916599	-0.152131404	3.368889119	-0.045157736	0.963981582	NA
ERV_1016497_MLT1L	0.132759044	0.027525604	2.130603735	0.012919157	0.989692291	NA
ERV_1016502_MLT1H2	0.253207964	-0.505547778	1.756742959	-0.287775611	0.773518508	NA
ERV_1016515_LTR33	3.036520115	1.200118065	0.465711436	2.5769564	0.009967452	0.192690059
ERV_1016530_MLT1A	0.509200253	0.525920942	1.170032564	0.449492569	0.653076368	NA
ERV_1016532_MLT1C	0.571682246	0.2725392	1.177033326	0.231547564	0.816889438	NA
ERV_1016534_LTR45C	0.446580392	0.759013616	1.321516262	0.574350568	0.565730596	NA
ERV_1016535_MER21C	0.461183432	0.967736602	1.319662068	0.733321527	0.463362349	NA
ERV_1016547_MER4D	1.671052931	0.35563405	0.982899221	0.361821479	0.71748544	0.925482176
ERV_1016550_MLT1A	0.138841181	0.3160625	2.401254396	0.131623913	0.89528177	NA
ERV_1016567_MLT1J	0.055275179	0.24528262	4.010111029	0.061166042	0.951226974	NA
ERV_1016575_MLT1G	0.113502121	0.713479577	2.794687784	0.255298492	0.798492564	NA
ERV_1016581_MLT1J	0.127985367	0.316063843	1.926691572	0.164044857	0.869695832	NA
ERV_1016584_MLT1L	0.127985367	0.316063843	1.926691572	0.164044857	0.869695832	NA
ERV_1016586_MER21C	0.127985367	0.316063843	1.926691572	0.164044857	0.869695832	NA
ERV_1016588_MER21B	0.143926035	0.261623186	1.7269455	0.151494755	0.879585448	NA
ERV_1016589_MER31B	0.15465226	0.207182327	1.568764599	0.132067186	0.89493115	NA
ERV_1016592_LTR67B	0.127985367	0.316063843	1.926691572	0.164044857	0.869695832	NA
ERV_1016594_MLT1N2	0.144081211	0.261623186	1.726743086	0.151512514	0.87957144	NA
ERV_1016596_MER74B	0.127985367	0.316063843	1.926691572	0.164044857	0.869695832	NA
ERV_1016598_LTR75B	0.174670632	0.495720968	1.428546903	0.347010635	0.728583329	NA
ERV_1016613_LTR82A	0.583118858	2.064041583	0.882600343	2.338591414	0.01935659	NA
ERV_101661_MamRep1527	0.124982596	-0.424335179	2.179633158	-0.194681925	0.845641963	NA
ERV_1016622_MLT1D	0.588490856	1.97124014	0.933392849	2.111908337	0.034694312	NA
ERV_1016624_THE1B	0.525126403	2.54669516	1.063691383	2.394204938	0.016656439	NA
ERV_1016625_LTR40a	0.524816973	2.379134234	1.003235592	2.371461153	0.017717909	NA
ERV_1016628_MER57E2	0.497996187	2.404824673	1.075604243	2.2357895	0.025365563	NA
ERV_1016638_MamGypLTR1d	0.462712022	2.361219794	1.139687154	2.071813993	0.038282791	NA
ERV_1016646_MLT2D	0.56735119	2.761990797	1.009533684	2.735907519	0.006220851	NA
ERV_1016649_MLT1D	0.507125643	2.59929811	1.040950275	2.497043492	0.01252336	NA
ERV_1016650_LTR16C	0.477483406	2.444438841	1.141197195	2.141995136	0.032193873	NA
ERV_1016651_MLT1J	0.515305376	2.304550208	1.024581683	2.249259621	0.024495983	NA
ERV_1016653_MLT1C	0.511673268	2.617816344	1.141004714	2.294308087	0.021772808	NA
ERV_1016663_MLT1J	0.503830926	2.583356425	1.136315763	2.273449432	0.02299911	NA
ERV_101667_MLT1J	0.026011879	-0.043251748	4.010111029	-0.010785674	0.991394444	NA
ERV_1016684_LTR81B	0.386806587	2.439566705	1.655958739	1.473205007	0.140695766	NA
ERV_101668_MLT1J	0.026011879	-0.043251748	4.010111029	-0.010785674	0.991394444	NA
ERV_1016694_MLT1C	0.012358833	0.354163235	4.010111029	0.088317563	0.92962428	NA
ERV_1016697_MLT1F1,MLT1F1-int	0	NA	NA	NA	NA	NA
ERV_10166_MLT1D	6.900201801	0.032470124	0.27796434	0.116813993	0.907007455	0.979615171
ERV_1016700_MLT1F1,MLT1F1-int	0.023387306	0.011188559	4.010111029	0.002790087	0.997773835	NA
ERV_1016702_MLT1F1-int	0.023387306	0.011188559	4.010111029	0.002790087	0.997773835	NA
ERV_1016709_MER57B1	0.023387306	0.011188559	4.010111029	0.002790087	0.997773835	NA
ERV_1016720_MLT1B	0.092604929	-0.261012376	2.864194699	-0.091129411	0.927389763	NA
ERV_1016728_LTR79	0.028476955	-0.043251748	4.010111029	-0.010785674	0.991394444	NA
ERV_1016749_MER52D	0.028476955	-0.043251748	4.010111029	-0.010785674	0.991394444	NA
ERV_1016765_MLT2B1	0.07794469	0.136405705	2.923949148	0.046651189	0.962791233	NA
ERV_1016774_MSTA	0.095166048	0.424944058	2.495215801	0.17030353	0.864771435	NA
ERV_1016776_MER31B	0.07794469	0.136405705	2.923949148	0.046651189	0.962791233	NA
ERV_1016778_MLT1N2	0.091907852	0.081965063	2.867280242	0.028586345	0.977194503	NA
ERV_1016780_MSTD	0.281896206	0.053967308	1.061195213	0.050855213	0.959440894	NA
ERV_1016783_MER57E2	0.159008924	-0.135797136	1.56422504	-0.086814322	0.930819104	NA
ERV_1016801_MLT1H	12.79467397	0.115868384	0.280355035	0.41329161	0.679392976	0.912382959
ERV_1016802_MLT1K	11.86604167	0.112107045	0.296418374	0.378205451	0.705277977	0.921266874
ERV_1016816_MLT2B1	16.74809119	0.145736867	0.239681115	0.608044846	0.543157731	0.859655639
ERV_1016820_MSTB	14.9559671	0.306022019	0.241963812	1.264742923	0.205963498	0.637054746
ERV_1016831_LTR8	8.468991987	-0.000117895	0.278833982	-0.000422814	0.999662644	0.999906341
ERV_1016833_MLT1J2	8.442017866	0.024311379	0.275721798	0.088173584	0.929738712	0.984596157
ERV_1016854_MLT1G3	7.557556913	0.313592476	0.286163623	1.095850247	0.273144315	0.700039995
ERV_1016879_MLT1B	0.714787665	-1.25733051	0.832879389	-1.509618953	0.131140682	0.545062286
ERV_1016892_MLT1B	0.327713137	0.133205027	1.127979237	0.118091736	0.905994971	NA
ERV_1016894_MLT1B	0.358144349	0.080774739	1.048626884	0.077029056	0.93860043	NA
ERV_1016899_LTR16,ERV3-16A3_I-int,LTR16B	2.756315168	0.592741062	0.476101583	1.244988638	0.213135927	0.645266917
ERV_1016900_MLT1J1	0.157281515	0.152740899	1.738652407	0.087850164	0.929995767	NA
ERV_1016901_MLT1A0	0.157281515	0.152740899	1.738652407	0.087850164	0.929995767	NA
ERV_1016906_LTR16B2	0.430544862	1.098991457	1.040937499	1.055770839	0.291072924	NA
ERV_1016910_LTR78	0.638638119	-1.0675592	0.964978598	-1.1063035	0.268595177	NA
ERV_1016911_MER57C2	0.321274261	-0.125819551	1.165208709	-0.10798027	0.914011343	NA
ERV_1016920_MLT2B4	0.169665091	0.441279034	1.73872722	0.253794287	0.799654488	NA
ERV_1016930_LTR40c	0.244080658	-0.217608583	1.489952035	-0.146050731	0.883881341	NA
ERV_1016939_MER39	0.960106216	0.437346863	0.58809827	0.743662897	0.457080441	0.819647337
ERV_101693_MSTC	0.026011879	-0.043251748	4.010111029	-0.010785674	0.991394444	NA
ERV_1016944_MLT1C	27.64734652	0.327558436	0.332243439	0.985898885	0.324182734	0.739407353
ERV_101694_MSTC	0.037859946	-0.097692056	4.010111029	-0.024361434	0.98056431	NA
ERV_101695_THE1D-int,THE1D	0.041647991	-0.097692056	4.010111029	-0.024361434	0.98056431	NA
ERV_1016969_MLT1G1	11.47648985	0.089088383	0.396319473	0.224789314	0.822143179	0.956858621
ERV_101698_MLT2A1,HERVL-int	0.026011879	-0.043251748	4.010111029	-0.010785674	0.991394444	NA
ERV_1017003_MSTB1	0.582342231	-1.614201561	0.987446125	-1.634723677	0.102106987	NA
ERV_1017034_MSTA	0.546694198	-1.233518561	0.859639971	-1.434924622	0.151308579	NA
ERV_1017046_MLT1E2,MLT1E2-int	2.016377354	0.325729732	0.629165345	0.517717217	0.604655584	0.885341719
ERV_1017050_MLT1C	0.316201441	-0.82106052	1.002968517	-0.818630401	0.412997316	NA
ERV_1017075_MLT1J	0.301522335	-0.772573066	1.173848734	-0.658153852	0.510439275	NA
ERV_1017078_LTR78	0.327363248	-0.192067216	1.127302324	-0.170377734	0.864713082	NA
ERV_1017084_MLT1I	0.454565563	-0.951189963	0.941114496	-1.010705889	0.312157218	NA
ERV_1017093_MSTB	0.286556888	-0.698899133	1.304391388	-0.535804774	0.592093482	NA
ERV_10170_MER4E1	5.785763116	0.021912589	0.298542278	0.073398611	0.941488923	0.987347522
ERV_1017111_LTR79	0.214962888	-0.063248278	1.353742984	-0.046721038	0.962735563	NA
ERV_1017112_MSTB	0.250171317	0.170666792	1.266774204	0.134725503	0.892828908	NA
ERV_1017115_MLT2C1	0.265513969	0.061474861	1.129921958	0.05440629	0.956611468	NA
ERV_1017116_LTR47A2	0.238975235	0.170610711	1.186621821	0.143778504	0.885675378	NA
ERV_1017123_MER21C	0.264861272	-0.272377667	1.128754777	-0.241308097	0.809316336	NA
ERV_1017132_MLT1A0	1.500189213	1.105040044	0.490608505	2.252386644	0.024297849	0.28074315
ERV_1017136_LTR16	2.637118197	1.261837282	0.427202424	2.953722193	0.003139665	0.112562471
ERV_1017142_THE1B	2.905104095	1.255498279	0.366643417	3.424303345	0.000616378	0.047233877
ERV_101715_THE1B	0.024544409	-0.043251748	4.010111029	-0.010785674	0.991394444	NA
ERV_1017170_MLT1O	1.785937654	0.631951007	0.457307472	1.381895215	0.167003877	0.593067015
ERV_1017189_MER4E1	0.615079613	0.334385812	0.7655251	0.436805811	0.662252184	NA
ERV_1017191_MamRep605	0.073735784	0.479382911	2.947788014	0.162624622	0.870814	NA
ERV_1017195_MLT1D	0.15189067	0.905599197	2.135900467	0.423989419	0.67157353	NA
ERV_1017199_MLT2B1	0.093941686	1.178731602	3.305970039	0.356546366	0.721431436	NA
ERV_10171_LTR82A	6.202143963	0.071516611	0.276033847	0.259086383	0.795568591	0.94917659
ERV_1017201_MLT2B1	0.047220963	0.588257296	4.010111029	0.146693518	0.883373935	NA
[truncated: 517,061 more rows]
