# Supplementary material for: Endogenous Retrovirus RNA Expression Differences between Race, Stage and HPV Status Offer Improved Prognostication among Women with Cervical Cancer
Source: Int J Mol Sci. 2023 Jan 12;24(2):1492. doi: 10.3390/ijms24021492 (PMC9864224; doi:10.3390/ijms24021492)
Supplement: Supplementary file 1 [file ijms-24-01492-s001.zip › Supplementary Table S6.xlsx]

## Sheet: cervical_hpv_significant_overla
chr	start	end	ERVID	padj	log2FoldChange (HPV-negative vs HPV-positive)	Chromosome	Start	End	Gene Symbol	Ensembl ID	Aliases	GO Accession	Gene Type	Description	log2FoldChange (HPV-negative vs HPV-positive)	padj	distance
chr1	11364724	11365106	ERV_10331_MSTA	0.02753	3.02697	chr1	11479166	11537584	DISP3	ENSG00000204624	PTCHD2	GO:0003674|GO:0005737|GO:0005783|GO:0005789|GO:0007224|GO:0008203|GO:0016021|GO:0030659|GO:0031965|GO:0032368|GO:0042632|GO:0045665|GO:0045834|GO:2000179	protein-coding	dispatched RND transporter family member 3	1.62335	0.0963464	114061
chr1	11377240	11377516	ERV_10347_MLT1J2	0.0830441	2.52238	chr1	11479166	11537584	DISP3	ENSG00000204624	PTCHD2	GO:0003674|GO:0005737|GO:0005783|GO:0005789|GO:0007224|GO:0008203|GO:0016021|GO:0030659|GO:0031965|GO:0032368|GO:0042632|GO:0045665|GO:0045834|GO:2000179	protein-coding	dispatched RND transporter family member 3	1.62335	0.0963464	101651
chr1	11378008	11385505	ERV_10349_LTR16,ERV3-16A3_I-int	9.81e-07	3.92421	chr1	11479166	11537584	DISP3	ENSG00000204624	PTCHD2	GO:0003674|GO:0005737|GO:0005783|GO:0005789|GO:0007224|GO:0008203|GO:0016021|GO:0030659|GO:0031965|GO:0032368|GO:0042632|GO:0045665|GO:0045834|GO:2000179	protein-coding	dispatched RND transporter family member 3	1.62335	0.0963464	93662
chr1	16010092	16010678	ERV_227334_LTR71B	0.0163865	3.04049	chr1	16018875	16034050	CLCNKA	ENSG00000186510	CLCK1|ClC-K1|hClC-Ka	GO:0005247|GO:0005886|GO:0005887|GO:0006810|GO:0007588|GO:0031404|GO:0034220|GO:0034707|GO:0046872|GO:1902476|GO:1903959	protein-coding	chloride voltage-gated channel Ka	1.70132	0.00901825	8198
chr1	36830340	36831085	ERV_40730_MLT1C	0.0865971	3.52433	chr1	36084075	36088275	TEKT2	ENSG00000092850	TEKTB1|TEKTIN-T|h-tektin-t	GO:0005634|GO:0005737|GO:0005874|GO:0030317|GO:0031514|GO:0036159	protein-coding	tektin 2	1.70328	0.0503418	742066
chr1	36873654	36874098	ERV_40763_MLT1K	0.0900515	3.90448	chr1	36084075	36088275	TEKT2	ENSG00000092850	TEKTB1|TEKTIN-T|h-tektin-t	GO:0005634|GO:0005737|GO:0005874|GO:0030317|GO:0031514|GO:0036159	protein-coding	tektin 2	1.70328	0.0503418	785380
chr1	38704688	38705063	ERV_42897_MLT1A0	0.0430138	-3.63428	chr1	40620679	40687588	RIMS3	ENSG00000117016	NIM3|RIM3	GO:0017156|GO:0030054|GO:0042391|GO:0044325|GO:0048786|GO:0048791|GO:2000300	protein-coding	regulating synaptic membrane exocytosis 3	1.51206	0.0057065	1915617
chr1	39587477	39588689	ERV_43940_LTR16B1	0.0118351	2.89377	chr1	40620679	40687588	RIMS3	ENSG00000117016	NIM3|RIM3	GO:0017156|GO:0030054|GO:0042391|GO:0044325|GO:0048786|GO:0048791|GO:2000300	protein-coding	regulating synaptic membrane exocytosis 3	1.51206	0.0057065	1031991
chr1	39613458	39614621	ERV_43977_MamRep1151	0.00634346	1.85508	chr1	40620679	40687588	RIMS3	ENSG00000117016	NIM3|RIM3	GO:0017156|GO:0030054|GO:0042391|GO:0044325|GO:0048786|GO:0048791|GO:2000300	protein-coding	regulating synaptic membrane exocytosis 3	1.51206	0.0057065	1006059
chr1	39613588	39614196	ERV_249157_LTR66	0.0106947	1.89938	chr1	40620679	40687588	RIMS3	ENSG00000117016	NIM3|RIM3	GO:0017156|GO:0030054|GO:0042391|GO:0044325|GO:0048786|GO:0048791|GO:2000300	protein-coding	regulating synaptic membrane exocytosis 3	1.51206	0.0057065	1006484
chr1	39615939	39616873	ERV_249160_MLT1E1A	0.0330511	1.63294	chr1	40620679	40687588	RIMS3	ENSG00000117016	NIM3|RIM3	GO:0017156|GO:0030054|GO:0042391|GO:0044325|GO:0048786|GO:0048791|GO:2000300	protein-coding	regulating synaptic membrane exocytosis 3	1.51206	0.0057065	1003807
chr1	40651099	40651555	ERV_45154_MLT1C	0.0188973	2.18175	chr1	40620679	40687588	RIMS3	ENSG00000117016	NIM3|RIM3	GO:0017156|GO:0030054|GO:0042391|GO:0044325|GO:0048786|GO:0048791|GO:2000300	protein-coding	regulating synaptic membrane exocytosis 3	1.51206	0.0057065	0
chr1	57028084	57030351	ERV_62568_THE1A-int,THE1A	0.00575935	4.12716	chr1	52372829	52404459	ORC1	ENSG00000085840	HSORC1|ORC1L|PARC1	GO:0000082|GO:0000083|GO:0000784|GO:0000808|GO:0003677|GO:0003682|GO:0005515|GO:0005524|GO:0005634|GO:0005654|GO:0005664|GO:0005730|GO:0005737|GO:0005829|GO:0005886|GO:0006260|GO:0006270	protein-coding	origin recognition complex subunit 1	-1.05604	9.95e-05	4623626
chr1	76874387	76880817	ERV_277111_MLT2A1,HERVL-int	8.07e-05	3.3458	chr1	76867441	77078482	ST6GALNAC5	ENSG00000117069	SIAT7-E|SIAT7E|ST6GalNAcV	GO:0000139|GO:0001574|GO:0001665|GO:0006688|GO:0008373|GO:0009311|GO:0009312|GO:0016021|GO:0018279|GO:0097503	protein-coding	ST6 N-acetylgalactosaminide alpha-2,6-sialyltransferase 5	2.47004	6.48e-06	0
chr1	76894813	76900413	ERV_277122_LTR7,HERVH-int	2.7e-05	2.82947	chr1	76867441	77078482	ST6GALNAC5	ENSG00000117069	SIAT7-E|SIAT7E|ST6GalNAcV	GO:0000139|GO:0001574|GO:0001665|GO:0006688|GO:0008373|GO:0009311|GO:0009312|GO:0016021|GO:0018279|GO:0097503	protein-coding	ST6 N-acetylgalactosaminide alpha-2,6-sialyltransferase 5	2.47004	6.48e-06	0
chr1	76908152	76908521	ERV_277124_MLT1A0	0.0524965	2.73891	chr1	76867441	77078482	ST6GALNAC5	ENSG00000117069	SIAT7-E|SIAT7E|ST6GalNAcV	GO:0000139|GO:0001574|GO:0001665|GO:0006688|GO:0008373|GO:0009311|GO:0009312|GO:0016021|GO:0018279|GO:0097503	protein-coding	ST6 N-acetylgalactosaminide alpha-2,6-sialyltransferase 5	2.47004	6.48e-06	0
chr1	76917595	76918092	ERV_277126_MLT2B4	0.0254846	2.56177	chr1	76867441	77078482	ST6GALNAC5	ENSG00000117069	SIAT7-E|SIAT7E|ST6GalNAcV	GO:0000139|GO:0001574|GO:0001665|GO:0006688|GO:0008373|GO:0009311|GO:0009312|GO:0016021|GO:0018279|GO:0097503	protein-coding	ST6 N-acetylgalactosaminide alpha-2,6-sialyltransferase 5	2.47004	6.48e-06	0
chr1	76924890	76925316	ERV_277127_MSTB	0.0110324	2.73507	chr1	76867441	77078482	ST6GALNAC5	ENSG00000117069	SIAT7-E|SIAT7E|ST6GalNAcV	GO:0000139|GO:0001574|GO:0001665|GO:0006688|GO:0008373|GO:0009311|GO:0009312|GO:0016021|GO:0018279|GO:0097503	protein-coding	ST6 N-acetylgalactosaminide alpha-2,6-sialyltransferase 5	2.47004	6.48e-06	0
chr1	76930877	76931423	ERV_81151_MLT1F2	0.00232808	3.24681	chr1	76867441	77078482	ST6GALNAC5	ENSG00000117069	SIAT7-E|SIAT7E|ST6GalNAcV	GO:0000139|GO:0001574|GO:0001665|GO:0006688|GO:0008373|GO:0009311|GO:0009312|GO:0016021|GO:0018279|GO:0097503	protein-coding	ST6 N-acetylgalactosaminide alpha-2,6-sialyltransferase 5	2.47004	6.48e-06	0
chr1	76941484	76941893	ERV_81157_MLT1C	0.0535241	2.94702	chr1	76867441	77078482	ST6GALNAC5	ENSG00000117069	SIAT7-E|SIAT7E|ST6GalNAcV	GO:0000139|GO:0001574|GO:0001665|GO:0006688|GO:0008373|GO:0009311|GO:0009312|GO:0016021|GO:0018279|GO:0097503	protein-coding	ST6 N-acetylgalactosaminide alpha-2,6-sialyltransferase 5	2.47004	6.48e-06	0
chr1	76947987	76948270	ERV_277140_MLT1I	0.00932689	3.22779	chr1	76867441	77078482	ST6GALNAC5	ENSG00000117069	SIAT7-E|SIAT7E|ST6GalNAcV	GO:0000139|GO:0001574|GO:0001665|GO:0006688|GO:0008373|GO:0009311|GO:0009312|GO:0016021|GO:0018279|GO:0097503	protein-coding	ST6 N-acetylgalactosaminide alpha-2,6-sialyltransferase 5	2.47004	6.48e-06	0
chr1	76963691	76964213	ERV_81172_MLT1D	0.0263272	2.81718	chr1	76867441	77078482	ST6GALNAC5	ENSG00000117069	SIAT7-E|SIAT7E|ST6GalNAcV	GO:0000139|GO:0001574|GO:0001665|GO:0006688|GO:0008373|GO:0009311|GO:0009312|GO:0016021|GO:0018279|GO:0097503	protein-coding	ST6 N-acetylgalactosaminide alpha-2,6-sialyltransferase 5	2.47004	6.48e-06	0
chr1	76972037	76972401	ERV_277156_THE1B	0.0281353	2.767	chr1	76867441	77078482	ST6GALNAC5	ENSG00000117069	SIAT7-E|SIAT7E|ST6GalNAcV	GO:0000139|GO:0001574|GO:0001665|GO:0006688|GO:0008373|GO:0009311|GO:0009312|GO:0016021|GO:0018279|GO:0097503	protein-coding	ST6 N-acetylgalactosaminide alpha-2,6-sialyltransferase 5	2.47004	6.48e-06	0
chr1	76990741	76991173	ERV_277165_LTR33	0.0674167	2.5797	chr1	76867441	77078482	ST6GALNAC5	ENSG00000117069	SIAT7-E|SIAT7E|ST6GalNAcV	GO:0000139|GO:0001574|GO:0001665|GO:0006688|GO:0008373|GO:0009311|GO:0009312|GO:0016021|GO:0018279|GO:0097503	protein-coding	ST6 N-acetylgalactosaminide alpha-2,6-sialyltransferase 5	2.47004	6.48e-06	0
chr1	118453786	118456420	ERV_301751_THE1B-int,THE1B	0.0147393	3.02597	chr1	117605934	117628372	FAM46C	ENSG00000183508		GO:0005515	protein-coding	family with sequence similarity 46 member C	1.09798	0.0393106	825415
chr1	151948188	151960917	ERV_128596_MER65-int,MER65A	0.00739675	2.42448	chr1	151847263	151853697	THEM5	ENSG00000196407	ACOT15	GO:0005515|GO:0005759|GO:0006631|GO:0016290|GO:0035336|GO:0035338|GO:0035965|GO:0047617	protein-coding	thioesterase superfamily member 5	-1.03414	0.0946078	94492
chr1	171640779	171641693	ERV_322579_MER74A	0.00056814	4.09224	chr1	171185208	171211230	FMO2	ENSG00000094963	FMO1B1	GO:0004497|GO:0004499|GO:0005789|GO:0006082|GO:0006739|GO:0006805|GO:0009404|GO:0016020|GO:0016021|GO:0017144|GO:0031090|GO:0050660|GO:0050661|GO:0070995|GO:0072592	protein-coding	flavin containing monooxygenase 2	-2.45003	0.0205653	429550
chr1	171644992	171645650	ERV_146706_LTR41B	0.00179274	3.81915	chr1	171185208	171211230	FMO2	ENSG00000094963	FMO1B1	GO:0004497|GO:0004499|GO:0005789|GO:0006082|GO:0006739|GO:0006805|GO:0009404|GO:0016020|GO:0016021|GO:0017144|GO:0031090|GO:0050660|GO:0050661|GO:0070995|GO:0072592	protein-coding	flavin containing monooxygenase 2	-2.45003	0.0205653	433763
chr1	182911931	182913531	ERV_156499_MER21A	0.0846655	-3.12461	chr1	182899865	182953525	SHCBP1L	ENSG00000157060	C1orf14|GE36	GO:0005737|GO:0007283|GO:0030154|GO:0072687|GO:2001252	protein-coding	SHC binding and spindle associated 1 like	-2.88327	6.31e-06	0
chr1	183260015	183260249	ERV_156813_MLT1J	0.0287488	2.35798	chr1	183248237	183418602	NMNAT2	ENSG00000157064	C1orf15|PNAT2	GO:0000139|GO:0000309|GO:0004515|GO:0005524|GO:0005770|GO:0005794|GO:0005802|GO:0009435|GO:0019674|GO:0034628|GO:0045202	protein-coding	nicotinamide nucleotide adenylyltransferase 2	1.63189	0.00449641	0
chr1	183265747	183266223	ERV_156820_MLT1D	0.0614383	2.5356	chr1	183248237	183418602	NMNAT2	ENSG00000157064	C1orf15|PNAT2	GO:0000139|GO:0000309|GO:0004515|GO:0005524|GO:0005770|GO:0005794|GO:0005802|GO:0009435|GO:0019674|GO:0034628|GO:0045202	protein-coding	nicotinamide nucleotide adenylyltransferase 2	1.63189	0.00449641	0
chr1	183272947	183273317	ERV_156825_MER57B1	0.044391	2.53378	chr1	183248237	183418602	NMNAT2	ENSG00000157064	C1orf15|PNAT2	GO:0000139|GO:0000309|GO:0004515|GO:0005524|GO:0005770|GO:0005794|GO:0005802|GO:0009435|GO:0019674|GO:0034628|GO:0045202	protein-coding	nicotinamide nucleotide adenylyltransferase 2	1.63189	0.00449641	0
chr1	183274788	183275314	ERV_156829_MamGypLTR1a	0.0523032	2.5999	chr1	183248237	183418602	NMNAT2	ENSG00000157064	C1orf15|PNAT2	GO:0000139|GO:0000309|GO:0004515|GO:0005524|GO:0005770|GO:0005794|GO:0005802|GO:0009435|GO:0019674|GO:0034628|GO:0045202	protein-coding	nicotinamide nucleotide adenylyltransferase 2	1.63189	0.00449641	0
chr1	200989139	200989306	ERV_171733_MLT1B	0.00121857	2.24273	chr1	200969390	201023700	KIF21B	ENSG00000116852		GO:0003777|GO:0005524|GO:0005871|GO:0005874|GO:0007018|GO:0008017|GO:0016887|GO:0030424|GO:0030425|GO:0030426|GO:0031410	protein-coding	kinesin family member 21B	1.51111	8.3e-05	0
chr1	204650888	204651444	ERV_175552_MLT1E2	0.0388296	2.09044	chr1	206037231	206102459	C1orf186	ENSG00000263961	RHEX	GO:0005886|GO:0016021	protein-coding	chromosome 1 open reading frame 186	1.41793	0.008127	1385788
chr1	206052519	206058924	ERV_176962_Harlequin-int,LTR2B	0.0114826	2.67819	chr1	206037231	206102459	C1orf186	ENSG00000263961	RHEX	GO:0005886|GO:0016021	protein-coding	chromosome 1 open reading frame 186	1.41793	0.008127	0
chr1	206052519	206058924	ERV_176962_Harlequin-int,LTR2B	0.0114826	2.67819	chr1	206056371	206061924	LOC100505650				protein-coding	uncharacterized LOC100505650	1.70626	0.0523561	0
chr1	206112229	206112902	ERV_177013_MSTB	0.0534112	2.62495	chr1	206109692	206117699	AVPR1B	ENSG00000198049	AVPR3	GO:0001992|GO:0005000|GO:0005080|GO:0005768|GO:0005886|GO:0005887|GO:0007186|GO:0007202|GO:0007204|GO:0032870|GO:0042277|GO:0045907|GO:1901652	protein-coding	arginine vasopressin receptor 1B	2.81954	0.000124104	0
chr1	206114819	206115435	ERV_177016_MER51D	0.00946227	3.32901	chr1	206109692	206117699	AVPR1B	ENSG00000198049	AVPR3	GO:0001992|GO:0005000|GO:0005080|GO:0005768|GO:0005886|GO:0005887|GO:0007186|GO:0007202|GO:0007204|GO:0032870|GO:0042277|GO:0045907|GO:1901652	protein-coding	arginine vasopressin receptor 1B	2.81954	0.000124104	0
chr1	206122004	206122609	ERV_343920_MLT2B4	0.0874745	2.89181	chr1	206109692	206117699	AVPR1B	ENSG00000198049	AVPR3	GO:0001992|GO:0005000|GO:0005080|GO:0005768|GO:0005886|GO:0005887|GO:0007186|GO:0007202|GO:0007204|GO:0032870|GO:0042277|GO:0045907|GO:1901652	protein-coding	arginine vasopressin receptor 1B	2.81954	0.000124104	4306
chr1	210111090	210116207	ERV_346469_LTR7,HERVH-int	0.00459429	3.40509	chr1	209686178	209734950	HSD11B1	ENSG00000117594	11-DH|11-beta-HSD1|CORTRD2|HDL|HSD11|HSD11B|HSD11L|SDR26C1	GO:0003845|GO:0005789|GO:0006704|GO:0016020|GO:0016021|GO:0030324|GO:0055114|GO:0070524	protein-coding	hydroxysteroid 11-beta dehydrogenase 1	1.16825	0.0529775	376141
chr1	225694804	225695153	ERV_356257_THE1B	0.0884818	2.24928	chr1	226548800	226609214	STUM	ENSG00000203685	C1orf95	GO:0016021	protein-coding	stum, mechanosensory transduction mediator homolog	1.7762	0.000662841	853648
chr10	4932580	4933040	ERV_375290_LTR29	0.0646358	-3.19095	chr10	4786629	4848062	AKR1E2	ENSG00000165568	AKR1CL2|AKRDC1|LoopADR|hTSP|htAKR	GO:0005737|GO:0050571|GO:0055114|GO:0070062	protein-coding	aldo-keto reductase family 1 member E2	-1.80942	2.44e-05	84519
chr10	21334493	21335630	ERV_390788_MamRep605	0.0692312	2.02752	chr10	22928024	23038523	ARMC3	ENSG00000165309	CT81|KU-CT-1	GO:0005634|GO:0005737|GO:0070062	protein-coding	armadillo repeat containing 3	1.35461	0.000644147	1592395
chr10	44286574	44292010	ERV_408946_LTR29,LTR49-int	0.0490253	3.96357	chr10	44292569	44294649	C10orf142	ENSG00000277288			protein-coding	chromosome 10 open reading frame 142	1.51909	0.0108352	560
chr10	48495604	48496171	ERV_412478_MLT1F2	0.014419	1.92444	chr10	48156558	48274870	FRMPD2	ENSG00000170324	PDZD5C|PDZK4|PDZK5C	GO:0005515|GO:0005545|GO:0005737|GO:0005856|GO:0005923|GO:0016323|GO:0070830	protein-coding	FERM and PDZ domain containing 2	1.5944	0.0185656	220735
chr10	59172695	59174599	ERV_524038_LTR81B	0.092767	2.45486	chr10	59176590	59247774	PHYHIPL	ENSG00000165443		GO:0005737|GO:0005739	protein-coding	phytanoyl-CoA 2-hydroxylase interacting protein like	2.99091	4.43e-08	1992
chr10	59212330	59212770	ERV_421408_MER57B2	0.0434986	3.53492	chr10	59176590	59247774	PHYHIPL	ENSG00000165443		GO:0005737|GO:0005739	protein-coding	phytanoyl-CoA 2-hydroxylase interacting protein like	2.99091	4.43e-08	0
chr10	61411312	61411463	ERV_423354_LTR79	0.0264845	3.76677	chr10	61406643	61453450	TMEM26	ENSG00000196932		GO:0016021	protein-coding	transmembrane protein 26	2.54343	5.13e-07	0
chr10	69280474	69280831	ERV_430936_MLT1A0	0.00726146	3.19074	chr10	69220303	69267559	HKDC1	ENSG00000156510		GO:0001678|GO:0004340|GO:0005524|GO:0005536|GO:0005829|GO:0006096|GO:0008865|GO:0019158|GO:0019318|GO:0046835|GO:0051156	protein-coding	hexokinase domain containing 1	2.56857	0.00106194	12916
chr10	69303076	69305413	ERV_530539_MLT1J	0.0133611	2.56868	chr10	69220303	69267559	HKDC1	ENSG00000156510		GO:0001678|GO:0004340|GO:0005524|GO:0005536|GO:0005829|GO:0006096|GO:0008865|GO:0019158|GO:0019318|GO:0046835|GO:0051156	protein-coding	hexokinase domain containing 1	2.56857	0.00106194	35518
chr10	70745641	70746137	ERV_531730_MLT1H	0.0156944	1.58501	chr10	70672803	70762441	ADAMTS14	ENSG00000138316		GO:0004222|GO:0005576|GO:0005578|GO:0006508|GO:0008270|GO:0030199|GO:0030574	protein-coding	ADAM metallopeptidase with thrombospondin type 1 motif 14	1.41361	0.0058321	0
chr10	86973314	86974199	ERV_542938_LTR26C	0.0832572	-1.64917	chr10	84279980	84294659	LINC00858	ENSG00000229404			ncRNA	long intergenic non-protein coding RNA 858	1.18901	0.0164968	2678656
chr10	117260728	117261053	ERV_563899_MER41D	0.0057948	2.83363	chr10	117158656	117169059	MIR3663HG	ENSG00000234474			ncRNA	MIR3663 host gene	1.11996	0.0755987	91670
chr10	117484388	117484698	ERV_564061_MLT1J	0.0108268	2.73139	chr10	117473215	117545068	EMX2OS	ENSG00000229847	EMX2-AS1|NCRNA00045		ncRNA	EMX2 opposite strand/antisense RNA	1.98358	9.32e-05	0
chr10	117486085	117486560	ERV_564063_MLT1C	0.00843095	2.85053	chr10	117473215	117545068	EMX2OS	ENSG00000229847	EMX2-AS1|NCRNA00045		ncRNA	EMX2 opposite strand/antisense RNA	1.98358	9.32e-05	0
chr10	117487112	117487877	ERV_564064_MLT1C	0.00430616	3.00952	chr10	117473215	117545068	EMX2OS	ENSG00000229847	EMX2-AS1|NCRNA00045		ncRNA	EMX2 opposite strand/antisense RNA	1.98358	9.32e-05	0
chr10	117488467	117488887	ERV_476717_MamRep605	0.00881704	2.83236	chr10	117473215	117545068	EMX2OS	ENSG00000229847	EMX2-AS1|NCRNA00045		ncRNA	EMX2 opposite strand/antisense RNA	1.98358	9.32e-05	0
chr10	117491809	117492291	ERV_564068_LTR33	0.00123709	2.97175	chr10	117473215	117545068	EMX2OS	ENSG00000229847	EMX2-AS1|NCRNA00045		ncRNA	EMX2 opposite strand/antisense RNA	1.98358	9.32e-05	0
chr10	117492732	117493070	ERV_564069_MLT1I	0.0317153	2.72623	chr10	117473215	117545068	EMX2OS	ENSG00000229847	EMX2-AS1|NCRNA00045		ncRNA	EMX2 opposite strand/antisense RNA	1.98358	9.32e-05	0
chr10	117509406	117509694	ERV_476736_MLT1C	0.0470845	2.66035	chr10	117473215	117545068	EMX2OS	ENSG00000229847	EMX2-AS1|NCRNA00045		ncRNA	EMX2 opposite strand/antisense RNA	1.98358	9.32e-05	0
chr10	117516128	117516497	ERV_564089_THE1B	0.028286	2.74463	chr10	117473215	117545068	EMX2OS	ENSG00000229847	EMX2-AS1|NCRNA00045		ncRNA	EMX2 opposite strand/antisense RNA	1.98358	9.32e-05	0
chr10	117523233	117523619	ERV_476750_THE1C	0.0413562	2.59643	chr10	117473215	117545068	EMX2OS	ENSG00000229847	EMX2-AS1|NCRNA00045		ncRNA	EMX2 opposite strand/antisense RNA	1.98358	9.32e-05	0
chr10	124121876	124122471	ERV_568713_MLT1M	0.0290168	2.70449	chr10	123148122	123150672	HMX2	ENSG00000188816	H6L|Nkx5-2	GO:0005634|GO:0006351|GO:0006355|GO:0007420|GO:0008284|GO:0030154|GO:0042472|GO:0043565|GO:0048026	protein-coding	H6 family homeobox 2	-2.62857	0.0557908	971205
chr11	19429799	19431025	ERV_585452_LTR78B	0.0731287	2.83496	chr11	19224063	19241620	E2F8	ENSG00000129173	E2F-8	GO:0000122|GO:0000978|GO:0001047|GO:0001078|GO:0001890|GO:0002040|GO:0003700|GO:0003714|GO:0005515|GO:0005634|GO:0005667|GO:0006351|GO:0008283|GO:0032466|GO:0032877|GO:0033301|GO:0042803|GO:0045944|GO:0060707|GO:0060718|GO:0070365	protein-coding	E2F transcription factor 8	-1.0214	0.000598592	188180
chr11	19526199	19527627	ERV_585529_LTR78	0.040994	3.06852	chr11	19224063	19241620	E2F8	ENSG00000129173	E2F-8	GO:0000122|GO:0000978|GO:0001047|GO:0001078|GO:0001890|GO:0002040|GO:0003700|GO:0003714|GO:0005515|GO:0005634|GO:0005667|GO:0006351|GO:0008283|GO:0032466|GO:0032877|GO:0033301|GO:0042803|GO:0045944|GO:0060707|GO:0060718|GO:0070365	protein-coding	E2F transcription factor 8	-1.0214	0.000598592	284580
chr11	30933692	30939820	ERV_592513_LTR71A,HERVP71A-int	0.0710483	2.82924	chr11	30830369	31328280	DCDC5	ENSG00000170959		GO:0005737|GO:0035556	protein-coding	doublecortin domain containing 5	1.27541	0.00361633	0
chr11	62322422	62322994	ERV_711165_MLT2B3	0.0145294	2.89411	chr11	62337448	62393412	ASRGL1	ENSG00000162174	ALP|ALP1|CRASH	GO:0003948|GO:0004067|GO:0005634|GO:0005737|GO:0005829|GO:0006508|GO:0006559|GO:0008798|GO:0033345	protein-coding	asparaginase like 1	2.1891	4.19e-05	14455
chr11	62326600	62327566	ERV_711170_LTR5_Hs	0.0935105	2.32943	chr11	62337448	62393412	ASRGL1	ENSG00000162174	ALP|ALP1|CRASH	GO:0003948|GO:0004067|GO:0005634|GO:0005737|GO:0005829|GO:0006508|GO:0006559|GO:0008798|GO:0033345	protein-coding	asparaginase like 1	2.1891	4.19e-05	9883
chr11	62336172	62336665	ERV_711189_MLT1D	0.0106947	3.22179	chr11	62337448	62393412	ASRGL1	ENSG00000162174	ALP|ALP1|CRASH	GO:0003948|GO:0004067|GO:0005634|GO:0005737|GO:0005829|GO:0006508|GO:0006559|GO:0008798|GO:0033345	protein-coding	asparaginase like 1	2.1891	4.19e-05	784
chr11	62338318	62339438	ERV_610372_MER4D1	1.63e-05	3.29014	chr11	62337448	62393412	ASRGL1	ENSG00000162174	ALP|ALP1|CRASH	GO:0003948|GO:0004067|GO:0005634|GO:0005737|GO:0005829|GO:0006508|GO:0006559|GO:0008798|GO:0033345	protein-coding	asparaginase like 1	2.1891	4.19e-05	0
chr11	62341912	62342496	ERV_610376_LTR10C	1.63e-05	3.20052	chr11	62337448	62393412	ASRGL1	ENSG00000162174	ALP|ALP1|CRASH	GO:0003948|GO:0004067|GO:0005634|GO:0005737|GO:0005829|GO:0006508|GO:0006559|GO:0008798|GO:0033345	protein-coding	asparaginase like 1	2.1891	4.19e-05	0
chr11	62345593	62346035	ERV_610380_MER21C	4.17e-05	3.17949	chr11	62337448	62393412	ASRGL1	ENSG00000162174	ALP|ALP1|CRASH	GO:0003948|GO:0004067|GO:0005634|GO:0005737|GO:0005829|GO:0006508|GO:0006559|GO:0008798|GO:0033345	protein-coding	asparaginase like 1	2.1891	4.19e-05	0
chr11	62346035	62347566	ERV_610382_MER21B	9.2e-05	3.16102	chr11	62337448	62393412	ASRGL1	ENSG00000162174	ALP|ALP1|CRASH	GO:0003948|GO:0004067|GO:0005634|GO:0005737|GO:0005829|GO:0006508|GO:0006559|GO:0008798|GO:0033345	protein-coding	asparaginase like 1	2.1891	4.19e-05	0
chr11	62346452	62347296	ERV_711196_LTR64	3.09e-05	3.20598	chr11	62337448	62393412	ASRGL1	ENSG00000162174	ALP|ALP1|CRASH	GO:0003948|GO:0004067|GO:0005634|GO:0005737|GO:0005829|GO:0006508|GO:0006559|GO:0008798|GO:0033345	protein-coding	asparaginase like 1	2.1891	4.19e-05	0
chr11	62348185	62349477	ERV_610383_LTR8A	3.46e-05	3.22606	chr11	62337448	62393412	ASRGL1	ENSG00000162174	ALP|ALP1|CRASH	GO:0003948|GO:0004067|GO:0005634|GO:0005737|GO:0005829|GO:0006508|GO:0006559|GO:0008798|GO:0033345	protein-coding	asparaginase like 1	2.1891	4.19e-05	0
chr11	62349635	62350178	ERV_610386_MER41A	1.9e-05	3.22437	chr11	62337448	62393412	ASRGL1	ENSG00000162174	ALP|ALP1|CRASH	GO:0003948|GO:0004067|GO:0005634|GO:0005737|GO:0005829|GO:0006508|GO:0006559|GO:0008798|GO:0033345	protein-coding	asparaginase like 1	2.1891	4.19e-05	0
chr11	62352044	62352302	ERV_711204_MLT1A	2e-05	3.19804	chr11	62337448	62393412	ASRGL1	ENSG00000162174	ALP|ALP1|CRASH	GO:0003948|GO:0004067|GO:0005634|GO:0005737|GO:0005829|GO:0006508|GO:0006559|GO:0008798|GO:0033345	protein-coding	asparaginase like 1	2.1891	4.19e-05	0
chr11	62368491	62383091	ERV_610406_LTR5_Hs,HERVK-int	0.00013393	3.1989	chr11	62337448	62393412	ASRGL1	ENSG00000162174	ALP|ALP1|CRASH	GO:0003948|GO:0004067|GO:0005634|GO:0005737|GO:0005829|GO:0006508|GO:0006559|GO:0008798|GO:0033345	protein-coding	asparaginase like 1	2.1891	4.19e-05	0
chr11	62371427	62371589	ERV_711226_LTR5_Hs	0.00127693	3.00378	chr11	62337448	62393412	ASRGL1	ENSG00000162174	ALP|ALP1|CRASH	GO:0003948|GO:0004067|GO:0005634|GO:0005737|GO:0005829|GO:0006508|GO:0006559|GO:0008798|GO:0033345	protein-coding	asparaginase like 1	2.1891	4.19e-05	0
chr11	62390771	62390852	ERV_610415_LTR89	0.000135087	3.30248	chr11	62337448	62393412	ASRGL1	ENSG00000162174	ALP|ALP1|CRASH	GO:0003948|GO:0004067|GO:0005634|GO:0005737|GO:0005829|GO:0006508|GO:0006559|GO:0008798|GO:0033345	protein-coding	asparaginase like 1	2.1891	4.19e-05	0
chr11	63554879	63556134	ERV_611240_MER67B	0.00180643	2.89199	chr11	63552770	63563383	HRASLS2	ENSG00000133328	PLA1/2-2	GO:0005737|GO:0016021|GO:0016042|GO:0016746|GO:0016787	protein-coding	HRAS like suppressor 2	2.98156	0.000109739	0
chr11	77043130	77043762	ERV_622093_MLT1A0	0.0536776	2.34559	chr11	77034398	77041973	B3GNT6	ENSG00000198488	B3Gn-T6|BGnT-6|beta-1,3-Gn-T6|beta3Gn-T6	GO:0000139|GO:0008378|GO:0008499|GO:0009101|GO:0016020|GO:0016021|GO:0016266|GO:0016269|GO:0047223|GO:0047224	protein-coding	UDP-GlcNAc:betaGal beta-1,3-N-acetylglucosaminyltransferase 6	1.47103	0.00803673	1158
chr11	78080836	78087032	ERV_728058_LTR7C,HERVH-int	0.0450359	1.89532	chr11	77034398	77041973	B3GNT6	ENSG00000198488	B3Gn-T6|BGnT-6|beta-1,3-Gn-T6|beta3Gn-T6	GO:0000139|GO:0008378|GO:0008499|GO:0009101|GO:0016020|GO:0016021|GO:0016266|GO:0016269|GO:0047223|GO:0047224	protein-coding	UDP-GlcNAc:betaGal beta-1,3-N-acetylglucosaminyltransferase 6	1.47103	0.00803673	1038864
chr11	101030536	101030917	ERV_748551_LTR81A	0.0638731	2.80541	chr11	101029624	101130524	PGR	ENSG00000082175	NR3C3|PR	GO:0000978|GO:0001077|GO:0003677|GO:0003707|GO:0005496|GO:0005515|GO:0005654|GO:0005741|GO:0006367|GO:0007165|GO:0007267|GO:0008270|GO:0010629|GO:0019899|GO:0043401|GO:0045944|GO:0051117	protein-coding	progesterone receptor	2.49707	0.00927247	0
chr11	107757712	107757962	ERV_640955_MLT1H	0.0358244	3.97384	chr11	106674012	107018524	GUCY1A2	ENSG00000152402	GC-SA2|GUC1A2	GO:0004016|GO:0004383|GO:0005525|GO:0005886|GO:0006182|GO:0007165|GO:0008074|GO:0020037|GO:0030828|GO:0035556	protein-coding	guanylate cyclase 1 soluble subunit alpha 2	1.14761	0.0124637	739189
chr11	107779961	107780493	ERV_640972_PABL_B	0.0467546	3.22262	chr11	106674012	107018524	GUCY1A2	ENSG00000152402	GC-SA2|GUC1A2	GO:0004016|GO:0004383|GO:0005525|GO:0005886|GO:0006182|GO:0007165|GO:0008074|GO:0020037|GO:0030828|GO:0035556	protein-coding	guanylate cyclase 1 soluble subunit alpha 2	1.14761	0.0124637	761438
chr11	107782371	107783321	ERV_640977_MER50	0.00605495	3.7684	chr11	106674012	107018524	GUCY1A2	ENSG00000152402	GC-SA2|GUC1A2	GO:0004016|GO:0004383|GO:0005525|GO:0005886|GO:0006182|GO:0007165|GO:0008074|GO:0020037|GO:0030828|GO:0035556	protein-coding	guanylate cyclase 1 soluble subunit alpha 2	1.14761	0.0124637	763848
chr11	107787750	107788428	ERV_754300_MER21A	0.0142611	3.47964	chr11	106674012	107018524	GUCY1A2	ENSG00000152402	GC-SA2|GUC1A2	GO:0004016|GO:0004383|GO:0005525|GO:0005886|GO:0006182|GO:0007165|GO:0008074|GO:0020037|GO:0030828|GO:0035556	protein-coding	guanylate cyclase 1 soluble subunit alpha 2	1.14761	0.0124637	769227
chr11	107789281	107790035	ERV_754303_LTR17	0.00430956	3.55092	chr11	106674012	107018524	GUCY1A2	ENSG00000152402	GC-SA2|GUC1A2	GO:0004016|GO:0004383|GO:0005525|GO:0005886|GO:0006182|GO:0007165|GO:0008074|GO:0020037|GO:0030828|GO:0035556	protein-coding	guanylate cyclase 1 soluble subunit alpha 2	1.14761	0.0124637	770758
chr11	110329450	110331132	ERV_642754_MSTA,MSTA-int	0.0011918	3.58061	chr11	110577042	110713189	ARHGAP20	ENSG00000137727	RARHOGAP	GO:0005096|GO:0005829|GO:0007165|GO:0043547|GO:0051056	protein-coding	Rho GTPase activating protein 20	1.16965	0.0695205	245911
chr11	113055614	113056892	ERV_759176_MLT1F2	0.0629063	3.41668	chr11	112961247	113278436	NCAM1	ENSG00000149294	CD56|MSK39|NCAM	GO:0000139|GO:0000165|GO:0001618|GO:0005088|GO:0005737|GO:0005886|GO:0007155|GO:0007411|GO:0009897|GO:0009986|GO:0016020|GO:0016021|GO:0031225|GO:0043547|GO:0046718|GO:0048167|GO:0060333|GO:0070062	protein-coding	neural cell adhesion molecule 1	2.64458	9.2e-06	0
chr11	113122240	113124418	ERV_644675_LTR78B	0.0414424	3.02473	chr11	112961247	113278436	NCAM1	ENSG00000149294	CD56|MSK39|NCAM	GO:0000139|GO:0000165|GO:0001618|GO:0005088|GO:0005737|GO:0005886|GO:0007155|GO:0007411|GO:0009897|GO:0009986|GO:0016020|GO:0016021|GO:0031225|GO:0043547|GO:0046718|GO:0048167|GO:0060333|GO:0070062	protein-coding	neural cell adhesion molecule 1	2.64458	9.2e-06	0
chr11	113164284	113165061	ERV_644700_MER21C	0.06595	3.65461	chr11	112961247	113278436	NCAM1	ENSG00000149294	CD56|MSK39|NCAM	GO:0000139|GO:0000165|GO:0001618|GO:0005088|GO:0005737|GO:0005886|GO:0007155|GO:0007411|GO:0009897|GO:0009986|GO:0016020|GO:0016021|GO:0031225|GO:0043547|GO:0046718|GO:0048167|GO:0060333|GO:0070062	protein-coding	neural cell adhesion molecule 1	2.64458	9.2e-06	0
chr11	115227866	115228328	ERV_761131_MLT1C	0.0101054	2.66014	chr11	115169218	115504957	CADM1	ENSG00000182985	BL2|IGSF4|IGSF4A|NECL2|Necl-2|RA175|ST17|SYNCAM|TSLC1|sTSLC-1|sgIGSF|synCAM1	GO:0001889|GO:0001913|GO:0004872|GO:0005102|GO:0005515|GO:0005886|GO:0005887|GO:0005911|GO:0005913|GO:0006915|GO:0007156|GO:0007157|GO:0007283|GO:0007420|GO:0008037|GO:0016323|GO:0030154|GO:0030165|GO:0034332|GO:0042271|GO:0042803|GO:0043005|GO:0045202|GO:0045954|GO:0050715|GO:0050798|GO:0050839|GO:0051606|GO:0070062	protein-coding	cell adhesion molecule 1	2.04835	0.00029015	0
chr11	115296308	115296758	ERV_761177_MSTB2	0.0227972	2.88165	chr11	115169218	115504957	CADM1	ENSG00000182985	BL2|IGSF4|IGSF4A|NECL2|Necl-2|RA175|ST17|SYNCAM|TSLC1|sTSLC-1|sgIGSF|synCAM1	GO:0001889|GO:0001913|GO:0004872|GO:0005102|GO:0005515|GO:0005886|GO:0005887|GO:0005911|GO:0005913|GO:0006915|GO:0007156|GO:0007157|GO:0007283|GO:0007420|GO:0008037|GO:0016323|GO:0030154|GO:0030165|GO:0034332|GO:0042271|GO:0042803|GO:0043005|GO:0045202|GO:0045954|GO:0050715|GO:0050798|GO:0050839|GO:0051606|GO:0070062	protein-coding	cell adhesion molecule 1	2.04835	0.00029015	0
chr11	115313585	115313900	ERV_761195_MLT1J1	0.026516	2.86058	chr11	115169218	115504957	CADM1	ENSG00000182985	BL2|IGSF4|IGSF4A|NECL2|Necl-2|RA175|ST17|SYNCAM|TSLC1|sTSLC-1|sgIGSF|synCAM1	GO:0001889|GO:0001913|GO:0004872|GO:0005102|GO:0005515|GO:0005886|GO:0005887|GO:0005911|GO:0005913|GO:0006915|GO:0007156|GO:0007157|GO:0007283|GO:0007420|GO:0008037|GO:0016323|GO:0030154|GO:0030165|GO:0034332|GO:0042271|GO:0042803|GO:0043005|GO:0045202|GO:0045954|GO:0050715|GO:0050798|GO:0050839|GO:0051606|GO:0070062	protein-coding	cell adhesion molecule 1	2.04835	0.00029015	0
chr11	115319092	115319462	ERV_761198_MLT1J	0.0212678	2.84719	chr11	115169218	115504957	CADM1	ENSG00000182985	BL2|IGSF4|IGSF4A|NECL2|Necl-2|RA175|ST17|SYNCAM|TSLC1|sTSLC-1|sgIGSF|synCAM1	GO:0001889|GO:0001913|GO:0004872|GO:0005102|GO:0005515|GO:0005886|GO:0005887|GO:0005911|GO:0005913|GO:0006915|GO:0007156|GO:0007157|GO:0007283|GO:0007420|GO:0008037|GO:0016323|GO:0030154|GO:0030165|GO:0034332|GO:0042271|GO:0042803|GO:0043005|GO:0045202|GO:0045954|GO:0050715|GO:0050798|GO:0050839|GO:0051606|GO:0070062	protein-coding	cell adhesion molecule 1	2.04835	0.00029015	0
chr11	115329420	115330179	ERV_646046_LTR1F1	0.012462	2.90678	chr11	115169218	115504957	CADM1	ENSG00000182985	BL2|IGSF4|IGSF4A|NECL2|Necl-2|RA175|ST17|SYNCAM|TSLC1|sTSLC-1|sgIGSF|synCAM1	GO:0001889|GO:0001913|GO:0004872|GO:0005102|GO:0005515|GO:0005886|GO:0005887|GO:0005911|GO:0005913|GO:0006915|GO:0007156|GO:0007157|GO:0007283|GO:0007420|GO:0008037|GO:0016323|GO:0030154|GO:0030165|GO:0034332|GO:0042271|GO:0042803|GO:0043005|GO:0045202|GO:0045954|GO:0050715|GO:0050798|GO:0050839|GO:0051606|GO:0070062	protein-coding	cell adhesion molecule 1	2.04835	0.00029015	0
chr11	115358273	115358624	ERV_646066_THE1B	0.0163865	2.80881	chr11	115169218	115504957	CADM1	ENSG00000182985	BL2|IGSF4|IGSF4A|NECL2|Necl-2|RA175|ST17|SYNCAM|TSLC1|sTSLC-1|sgIGSF|synCAM1	GO:0001889|GO:0001913|GO:0004872|GO:0005102|GO:0005515|GO:0005886|GO:0005887|GO:0005911|GO:0005913|GO:0006915|GO:0007156|GO:0007157|GO:0007283|GO:0007420|GO:0008037|GO:0016323|GO:0030154|GO:0030165|GO:0034332|GO:0042271|GO:0042803|GO:0043005|GO:0045202|GO:0045954|GO:0050715|GO:0050798|GO:0050839|GO:0051606|GO:0070062	protein-coding	cell adhesion molecule 1	2.04835	0.00029015	0
chr11	115370329	115370728	ERV_761237_MLT1A	0.0305701	2.77718	chr11	115169218	115504957	CADM1	ENSG00000182985	BL2|IGSF4|IGSF4A|NECL2|Necl-2|RA175|ST17|SYNCAM|TSLC1|sTSLC-1|sgIGSF|synCAM1	GO:0001889|GO:0001913|GO:0004872|GO:0005102|GO:0005515|GO:0005886|GO:0005887|GO:0005911|GO:0005913|GO:0006915|GO:0007156|GO:0007157|GO:0007283|GO:0007420|GO:0008037|GO:0016323|GO:0030154|GO:0030165|GO:0034332|GO:0042271|GO:0042803|GO:0043005|GO:0045202|GO:0045954|GO:0050715|GO:0050798|GO:0050839|GO:0051606|GO:0070062	protein-coding	cell adhesion molecule 1	2.04835	0.00029015	0
chr11	115386385	115386823	ERV_646076_MSTC	0.0135041	2.79231	chr11	115169218	115504957	CADM1	ENSG00000182985	BL2|IGSF4|IGSF4A|NECL2|Necl-2|RA175|ST17|SYNCAM|TSLC1|sTSLC-1|sgIGSF|synCAM1	GO:0001889|GO:0001913|GO:0004872|GO:0005102|GO:0005515|GO:0005886|GO:0005887|GO:0005911|GO:0005913|GO:0006915|GO:0007156|GO:0007157|GO:0007283|GO:0007420|GO:0008037|GO:0016323|GO:0030154|GO:0030165|GO:0034332|GO:0042271|GO:0042803|GO:0043005|GO:0045202|GO:0045954|GO:0050715|GO:0050798|GO:0050839|GO:0051606|GO:0070062	protein-coding	cell adhesion molecule 1	2.04835	0.00029015	0
chr11	115447426	115448102	ERV_761317_LTR41	0.0204914	2.81215	chr11	115169218	115504957	CADM1	ENSG00000182985	BL2|IGSF4|IGSF4A|NECL2|Necl-2|RA175|ST17|SYNCAM|TSLC1|sTSLC-1|sgIGSF|synCAM1	GO:0001889|GO:0001913|GO:0004872|GO:0005102|GO:0005515|GO:0005886|GO:0005887|GO:0005911|GO:0005913|GO:0006915|GO:0007156|GO:0007157|GO:0007283|GO:0007420|GO:0008037|GO:0016323|GO:0030154|GO:0030165|GO:0034332|GO:0042271|GO:0042803|GO:0043005|GO:0045202|GO:0045954|GO:0050715|GO:0050798|GO:0050839|GO:0051606|GO:0070062	protein-coding	cell adhesion molecule 1	2.04835	0.00029015	0
chr11	115468752	115469116	ERV_646104_THE1B	0.0160168	2.79553	chr11	115169218	115504957	CADM1	ENSG00000182985	BL2|IGSF4|IGSF4A|NECL2|Necl-2|RA175|ST17|SYNCAM|TSLC1|sTSLC-1|sgIGSF|synCAM1	GO:0001889|GO:0001913|GO:0004872|GO:0005102|GO:0005515|GO:0005886|GO:0005887|GO:0005911|GO:0005913|GO:0006915|GO:0007156|GO:0007157|GO:0007283|GO:0007420|GO:0008037|GO:0016323|GO:0030154|GO:0030165|GO:0034332|GO:0042271|GO:0042803|GO:0043005|GO:0045202|GO:0045954|GO:0050715|GO:0050798|GO:0050839|GO:0051606|GO:0070062	protein-coding	cell adhesion molecule 1	2.04835	0.00029015	0
chr11	115485435	115485797	ERV_761348_THE1B	0.0131908	2.85534	chr11	115169218	115504957	CADM1	ENSG00000182985	BL2|IGSF4|IGSF4A|NECL2|Necl-2|RA175|ST17|SYNCAM|TSLC1|sTSLC-1|sgIGSF|synCAM1	GO:0001889|GO:0001913|GO:0004872|GO:0005102|GO:0005515|GO:0005886|GO:0005887|GO:0005911|GO:0005913|GO:0006915|GO:0007156|GO:0007157|GO:0007283|GO:0007420|GO:0008037|GO:0016323|GO:0030154|GO:0030165|GO:0034332|GO:0042271|GO:0042803|GO:0043005|GO:0045202|GO:0045954|GO:0050715|GO:0050798|GO:0050839|GO:0051606|GO:0070062	protein-coding	cell adhesion molecule 1	2.04835	0.00029015	0
chr12	5454030	5454490	ERV_906839_MLT1C	0.085008	2.2509	chr12	5432112	5521536	NTF3	ENSG00000185652	HDNF|NGF-2|NGF2|NT-3|NT3	GO:0000187|GO:0002092|GO:0005102|GO:0005166|GO:0005515|GO:0005576|GO:0007165|GO:0007169|GO:0007267|GO:0007399|GO:0008083|GO:0008284|GO:0030335|GO:0032148|GO:0033138|GO:0042056|GO:0042981|GO:0043524|GO:0045664|GO:0048812|GO:0050731|GO:0050732|GO:0050918|GO:0050930|GO:0090630|GO:2000251	protein-coding	neurotrophin 3	2.00392	0.00109204	0
chr12	24134973	24135470	ERV_800196_LTR65	0.0894152	2.40185	chr12	23529500	24562590	SOX5	ENSG00000134532	L-SOX5|L-SOX5B|L-SOX5F|LAMSHF	GO:0003677|GO:0003700|GO:0005515|GO:0005634|GO:0006355|GO:0006366|GO:0032332|GO:0055059|GO:0061036|GO:0071560|GO:2000741	protein-coding	SRY-box 5	1.54307	0.000176585	0
chr12	26248979	26249998	ERV_802171_MLT1D	0.0093606	3.23133	chr12	26211164	26335856	LOC101928554				ncRNA	uncharacterized LOC101928554	2.79963	3.36e-06	0
chr12	26251518	26252024	ERV_802173_MLT1E	0.0427174	3.60506	chr12	26211164	26335856	LOC101928554				ncRNA	uncharacterized LOC101928554	2.79963	3.36e-06	0
chr12	26254313	26254616	ERV_919413_MER34C	0.013209	3.59429	chr12	26211164	26335856	LOC101928554				ncRNA	uncharacterized LOC101928554	2.79963	3.36e-06	0
chr12	26256231	26256669	ERV_802179_LTR22C0	0.00662229	3.53206	chr12	26211164	26335856	LOC101928554				ncRNA	uncharacterized LOC101928554	2.79963	3.36e-06	0
chr12	26268441	26269258	ERV_919417_MER21C	0.0326983	3.3705	chr12	26211164	26335856	LOC101928554				ncRNA	uncharacterized LOC101928554	2.79963	3.36e-06	0
chr12	31618246	31619967	ERV_806897_LTR54	0.0217144	2.50379	chr12	31363481	31369301	LOC101929027				ncRNA	uncharacterized LOC101929027	2.15737	0.0188912	248946
chr12	31626226	31626570	ERV_922614_THE1B	0.0581113	3.04037	chr12	31877079	31887203	LOC105369723	ENSG00000255760			ncRNA	uncharacterized LOC105369723	1.14928	0.0236208	250510
chr12	44650599	44651301	ERV_815234_MLT1A	0.0975593	2.2915	chr12	41188448	41574590	PDZRN4	ENSG00000165966	LNX4|SAMCAP3L	GO:0004842|GO:0008270|GO:0016567	protein-coding	PDZ domain containing ring finger 4	2.47288	0.000848512	3076010
chr12	44860346	44870926	ERV_928568_MLT1D-int,MLT1D	0.0962789	2.0651	chr12	41188448	41574590	PDZRN4	ENSG00000165966	LNX4|SAMCAP3L	GO:0004842|GO:0008270|GO:0016567	protein-coding	PDZ domain containing ring finger 4	2.47288	0.000848512	3285757
chr12	52089168	52089964	ERV_933780_MLT1C	0.0382353	2.45616	chr12	52168996	52192000	KRT80	ENSG00000167767	KB20	GO:0005198|GO:0005515|GO:0045095	protein-coding	keratin 80	-1.06346	0.0695066	79033
chr12	55695901	55696106	ERV_825997_MLT1J1	0.0587297	1.54567	chr12	55684568	55716043	ITGA7	ENSG00000135424		GO:0005515|GO:0005886|GO:0007160|GO:0007229|GO:0007517|GO:0008305|GO:0008360|GO:0009986|GO:0030198|GO:0034113|GO:0035987|GO:0046872	protein-coding	integrin subunit alpha 7	1.28876	0.00893059	0
chr12	77767311	77768899	ERV_949773_MER52A	0.0725049	2.91163	chr12	78352519	78483019	LOC105369859				ncRNA	uncharacterized LOC105369859	1.86424	0.0120697	583621
chr12	80921000	80921746	ERV_951529_MLT1A1	0.0414669	3.01529	chr12	80937815	81261205	ACSS3	ENSG00000111058		GO:0003987|GO:0005524|GO:0005739|GO:0008152	protein-coding	acyl-CoA synthetase short-chain family member 3	1.24033	0.018555	16070
chr12	88368038	88371997	ERV_854104_LTR7,HERVH-int	0.0655241	-2.50709	chr12	85874295	85882992	NTS	ENSG00000133636	NMN-125|NN|NT|NT/N|NTS1	GO:0005184|GO:0005576|GO:0007165|GO:0030133|GO:0043679|GO:0050880	protein-coding	neurotensin	-3.53301	0.000741967	2485047
chr12	124624930	124626106	ERV_894597_MLT1D	0.000336632	2.98345	chr12	123762188	123936206	DNAH10	ENSG00000197653		GO:0003777|GO:0005524|GO:0005737|GO:0005874|GO:0005929|GO:0007018|GO:0016887|GO:0030286	protein-coding	dynein axonemal heavy chain 10	1.81731	0.000244603	688725
chr13	23394203	23408124	ERV_996782_MER31-int,MER31B	1.63e-05	3.31255	chr13	23418971	23428869	SACS-AS1	ENSG00000229558			ncRNA	SACS antisense RNA 1	2.26386	0.0460562	10848
chr13	23397731	23400394	ERV_1076360_MER4E	0.00179274	3.74131	chr13	23418971	23428869	SACS-AS1	ENSG00000229558			ncRNA	SACS antisense RNA 1	2.26386	0.0460562	18578
chr13	23399066	23400083	ERV_996788_LTR19A	0.0151187	3.43808	chr13	23418971	23428869	SACS-AS1	ENSG00000229558			ncRNA	SACS antisense RNA 1	2.26386	0.0460562	18889
chr13	23399228	23399777	ERV_996789_LTR10B1	0.0600468	3.3957	chr13	23418971	23428869	SACS-AS1	ENSG00000229558			ncRNA	SACS antisense RNA 1	2.26386	0.0460562	19195
chr13	44030985	44031643	ERV_1089184_MLT1C	0.041627	3.75394	chr13	44022059	44029937	LINC00284		NCRNA00284		ncRNA	long intergenic non-protein coding RNA 284	2.76703	8.86e-08	1049
chr13	77764988	77767708	ERV_1107721_MSTB,MSTB-int	0.00243084	2.71069	chr13	77697854	77764242	SLAIN1	ENSG00000139737	C13orf32	GO:0005515	protein-coding	SLAIN motif family member 1	2.62806	4.64e-07	747
chr13	93596544	93597282	ERV_1115596_MLT2B4	0.0788678	2.54694	chr13	93226842	94407401	GPC6	ENSG00000183098	OMIMD1	GO:0001523|GO:0005578|GO:0005615|GO:0005634|GO:0005796|GO:0005886|GO:0005887|GO:0006024|GO:0006027|GO:0016477|GO:0030203|GO:0031225|GO:0043202|GO:0043395|GO:0060071|GO:1904929	protein-coding	glypican 6	1.49641	0.0463747	0
chr13	94161704	94162323	ERV_1115910_MLT1L	0.0870707	2.81141	chr13	93226842	94407401	GPC6	ENSG00000183098	OMIMD1	GO:0001523|GO:0005578|GO:0005615|GO:0005634|GO:0005796|GO:0005886|GO:0005887|GO:0006024|GO:0006027|GO:0016477|GO:0030203|GO:0031225|GO:0043202|GO:0043395|GO:0060071|GO:1904929	protein-coding	glypican 6	1.49641	0.0463747	0
chr13	95458355	95460706	ERV_1116790_THE1D-int,THE1D	0.0722049	3.54608	chr13	95479444	95533910	CLDN10-AS1	ENSG00000223392			ncRNA	CLDN10 antisense RNA 1	3.56561	0.000221804	18739
chr13	95477055	95477605	ERV_1116811_MER74A	0.0674441	3.68058	chr13	95479444	95533910	CLDN10-AS1	ENSG00000223392			ncRNA	CLDN10 antisense RNA 1	3.56561	0.000221804	1840
chr13	95485812	95486672	ERV_1057786_MER70B	0.0832286	3.7198	chr13	95479444	95533910	CLDN10-AS1	ENSG00000223392			ncRNA	CLDN10 antisense RNA 1	3.56561	0.000221804	0
chr13	107465675	107466398	ERV_1123809_MLT1A0	0.0528519	3.3248	chr13	107163510	107866735	FAM155A	ENSG00000204442		GO:0005886|GO:0015275|GO:0016021|GO:0098703	protein-coding	family with sequence similarity 155 member A	1.92694	3.26e-08	0
chr13	107472372	107472923	ERV_1068082_MLT2A2	0.0208593	3.73944	chr13	107163510	107866735	FAM155A	ENSG00000204442		GO:0005886|GO:0015275|GO:0016021|GO:0098703	protein-coding	family with sequence similarity 155 member A	1.92694	3.26e-08	0
chr13	107512457	107512928	ERV_1123831_MER66B	0.0248297	3.69441	chr13	107163510	107866735	FAM155A	ENSG00000204442		GO:0005886|GO:0015275|GO:0016021|GO:0098703	protein-coding	family with sequence similarity 155 member A	1.92694	3.26e-08	0
chr13	107571090	107571905	ERV_1068160_MER21C	0.00506932	3.16634	chr13	107163510	107866735	FAM155A	ENSG00000204442		GO:0005886|GO:0015275|GO:0016021|GO:0098703	protein-coding	family with sequence similarity 155 member A	1.92694	3.26e-08	0
chr13	107612404	107612949	ERV_1068197_MLT2B4	0.000262669	4.07596	chr13	107163510	107866735	FAM155A	ENSG00000204442		GO:0005886|GO:0015275|GO:0016021|GO:0098703	protein-coding	family with sequence similarity 155 member A	1.92694	3.26e-08	0
chr13	107707389	107707865	ERV_1068293_MLT1N2	0.00240477	3.73036	chr13	107163510	107866735	FAM155A	ENSG00000204442		GO:0005886|GO:0015275|GO:0016021|GO:0098703	protein-coding	family with sequence similarity 155 member A	1.92694	3.26e-08	0
chr13	107710411	107710724	ERV_1123913_THE1D	0.0527462	3.37651	chr13	107163510	107866735	FAM155A	ENSG00000204442		GO:0005886|GO:0015275|GO:0016021|GO:0098703	protein-coding	family with sequence similarity 155 member A	1.92694	3.26e-08	0
chr13	107771542	107772344	ERV_1068362_MER41C	0.0276173	3.69667	chr13	107163510	107866735	FAM155A	ENSG00000204442		GO:0005886|GO:0015275|GO:0016021|GO:0098703	protein-coding	family with sequence similarity 155 member A	1.92694	3.26e-08	0
chr13	107777367	107777759	ERV_1068368_MSTA	0.00937563	3.75332	chr13	107163510	107866735	FAM155A	ENSG00000204442		GO:0005886|GO:0015275|GO:0016021|GO:0098703	protein-coding	family with sequence similarity 155 member A	1.92694	3.26e-08	0
chr14	23635627	23638396	ERV_1131504_HERV9NC-int,LTR12D	0.0247155	-3.08316	chr14	23630115	23645639	DHRS2	ENSG00000100867	HEP27|SDR25C1	GO:0004090|GO:0005515|GO:0005634|GO:0005635|GO:0005737|GO:0005739|GO:0005759|GO:0008207|GO:0008285|GO:0009636|GO:0034599|GO:0043011|GO:0043066|GO:0055114|GO:0070062	protein-coding	dehydrogenase/reductase 2	-1.33276	0.0451906	0
chr14	24814661	24815018	ERV_1132359_MLT1A0	0.00192114	3.96191	chr14	24809656	25050297	STXBP6	ENSG00000168952	HSPC156|amisyn	GO:0000145|GO:0005546|GO:0005886|GO:0005913|GO:0006893|GO:0016021|GO:0017049|GO:0035542|GO:0045920|GO:0051601|GO:0098609|GO:0098641	protein-coding	syntaxin binding protein 6	2.85384	4.49e-09	0
chr14	24834952	24835356	ERV_1132372_MLT1J1	0.000432468	3.47465	chr14	24809656	25050297	STXBP6	ENSG00000168952	HSPC156|amisyn	GO:0000145|GO:0005546|GO:0005886|GO:0005913|GO:0006893|GO:0016021|GO:0017049|GO:0035542|GO:0045920|GO:0051601|GO:0098609|GO:0098641	protein-coding	syntaxin binding protein 6	2.85384	4.49e-09	0
chr14	24843785	24844634	ERV_1132377_MER21C	0.000558899	3.46308	chr14	24809656	25050297	STXBP6	ENSG00000168952	HSPC156|amisyn	GO:0000145|GO:0005546|GO:0005886|GO:0005913|GO:0006893|GO:0016021|GO:0017049|GO:0035542|GO:0045920|GO:0051601|GO:0098609|GO:0098641	protein-coding	syntaxin binding protein 6	2.85384	4.49e-09	0
chr14	24845667	24846021	ERV_1132378_MLT1D	0.000313578	3.46831	chr14	24809656	25050297	STXBP6	ENSG00000168952	HSPC156|amisyn	GO:0000145|GO:0005546|GO:0005886|GO:0005913|GO:0006893|GO:0016021|GO:0017049|GO:0035542|GO:0045920|GO:0051601|GO:0098609|GO:0098641	protein-coding	syntaxin binding protein 6	2.85384	4.49e-09	0
chr14	24851908	24852495	ERV_1132383_LTR24B	0.000266847	3.45822	chr14	24809656	25050297	STXBP6	ENSG00000168952	HSPC156|amisyn	GO:0000145|GO:0005546|GO:0005886|GO:0005913|GO:0006893|GO:0016021|GO:0017049|GO:0035542|GO:0045920|GO:0051601|GO:0098609|GO:0098641	protein-coding	syntaxin binding protein 6	2.85384	4.49e-09	0
chr14	60530185	60530796	ERV_1230454_LTR104_Mam	0.0608149	-3.16429	chr14	60396469	60515543	C14orf39	ENSG00000179008	Six6os1	GO:0003674|GO:0005575|GO:0007275|GO:0051090	protein-coding	chromosome 14 open reading frame 39	-3.37814	0.000923558	14643
chr14	60537795	60539076	ERV_1230456_MLT1B	0.0420168	-3.23472	chr14	60396469	60515543	C14orf39	ENSG00000179008	Six6os1	GO:0003674|GO:0005575|GO:0007275|GO:0051090	protein-coding	chromosome 14 open reading frame 39	-3.37814	0.000923558	22253
chr14	60538542	60538920	ERV_1162203_MLT1A	0.0753237	-2.77514	chr14	60396469	60515543	C14orf39	ENSG00000179008	Six6os1	GO:0003674|GO:0005575|GO:0007275|GO:0051090	protein-coding	chromosome 14 open reading frame 39	-3.37814	0.000923558	23000
chr14	76717099	76718119	ERV_1242530_LTR33	0.0975267	1.42863	chr14	76959638	76965802	LINC01629	ENSG00000258602	linc-KIAA1737-2		ncRNA	long intergenic non-protein coding RNA 1629	-2.63215	0.00528576	241520
chr14	76959707	76960151	ERV_1178106_MLT1L	0.0463642	-2.5193	chr14	76959638	76965802	LINC01629	ENSG00000258602	linc-KIAA1737-2		ncRNA	long intergenic non-protein coding RNA 1629	-2.63215	0.00528576	0
chr14	76962763	76963621	ERV_1242714_MER4B	0.0181928	-2.44708	chr14	76959638	76965802	LINC01629	ENSG00000258602	linc-KIAA1737-2		ncRNA	long intergenic non-protein coding RNA 1629	-2.63215	0.00528576	0
chr14	93550851	93568314	ERV_1253605_HERV35I-int,LTR35	0.0410009	2.66546	chr14	93333219	93707876	UNC79	ENSG00000133958	KIAA1409	GO:0005886|GO:0016021|GO:0034220|GO:0035264|GO:0048149	protein-coding	unc-79 homolog (C. elegans)	1.57158	2.44e-05	0
chr14	94586268	94586660	ERV_1254367_MLT1B	0.0230953	4.25827	chr14	94561091	94587878	SERPINA4	ENSG00000100665	KAL|KLST|KST|PI-4|PI4|kallistatin	GO:0002576|GO:0004867|GO:0005576|GO:0005615|GO:0010951|GO:0031089|GO:0070062	protein-coding	serpin family A member 4	2.77147	0.00590526	0
chr14	94586268	94586660	ERV_1254367_MLT1B	0.0230953	4.25827	chr14	94561442	94593120	SERPINA5	ENSG00000188488	PAI-3|PAI3|PCI|PCI-B|PLANH3|PROCI	GO:0001972|GO:0002020|GO:0002080|GO:0004867|GO:0005515|GO:0005539|GO:0005576|GO:0005615|GO:0006869|GO:0007283|GO:0007342|GO:0007596|GO:0008201|GO:0009897|GO:0010951|GO:0016020|GO:0031091|GO:0031094|GO:0031210|GO:0032190|GO:0036024|GO:0036025|GO:0036026|GO:0036027|GO:0036028|GO:0036029|GO:0036030|GO:0043234|GO:0051346|GO:0061107|GO:0070062|GO:0097181|GO:0097182|GO:0097183	protein-coding	serpin family A member 5	3.94348	5.03e-06	0
chr15	28856891	28857286	ERV_1344101_LTR8A	0.0117029	2.86903	chr15	28884483	29118315	APBA2	ENSG00000034053	D15S1518E|HsT16821|LIN-10|MGC:14091|MINT2|X11-BETA|X11L	GO:0001540|GO:0001701|GO:0005515|GO:0005886|GO:0007268|GO:0007399|GO:0007626|GO:0008021|GO:0010468|GO:0015031|GO:0035264	protein-coding	amyloid beta precursor protein binding family A member 2	1.43127	0.000241623	27198
chr15	78968829	78969151	ERV_1317479_MER31B	0.009131	3.25587	chr15	78959947	79090773	RASGRF1	ENSG00000058335	CDC25|CDC25L|GNRP|GRF1|GRF55|H-GRF55|PP13187|ras-GRF1	GO:0000165|GO:0005085|GO:0005088|GO:0005089|GO:0005829|GO:0005886|GO:0007165|GO:0007264|GO:0007616|GO:0008283|GO:0030426|GO:0031175|GO:0035020|GO:0035023|GO:0035254|GO:0043005|GO:0043547|GO:0046578|GO:0046579|GO:0048167|GO:0048168|GO:0090630|GO:2000310	protein-coding	Ras protein specific guanine nucleotide releasing factor 1	1.56814	0.00712726	0
chr15	92564739	92568188	ERV_1388529_MSTB,MSTB-int	0.0543588	3.24153	chr15	92567818	92572042	LINC00930	ENSG00000258647			ncRNA	long intergenic non-protein coding RNA 930	2.17537	0.000174299	0
chr15	92572503	92572996	ERV_1330685_MLT1D	0.0722049	3.70588	chr15	92567818	92572042	LINC00930	ENSG00000258647			ncRNA	long intergenic non-protein coding RNA 930	2.17537	0.000174299	462
chr15	92710300	92711583	ERV_1388605_LTR12C	0.0138794	2.97596	chr15	92617448	92724277	FAM174B	ENSG00000185442		GO:0016021	protein-coding	family with sequence similarity 174 member B	1.1039	0.0888468	0
chr16	35736424	35745766	ERV_1510362_LTR7C,HERVH-int	0.00380621	6.07747	chr16	35743268	35756515	FLJ26245	ENSG00000261122			ncRNA	uncharacterized LOC400533	1.02348	0.0641521	0
chr16	71527270	71528337	ERV_1529111_MER4E1	0.0374299	2.8203	chr16	71525233	71538746	CHST4	ENSG00000140835	GST3|GlcNAc6ST2|HECGLCNAC6ST|LSST	GO:0000139|GO:0001517|GO:0005802|GO:0005975|GO:0006044|GO:0006477|GO:0006790|GO:0006928|GO:0006954|GO:0006955|GO:0007155|GO:0007267|GO:0008146|GO:0016021|GO:0016266|GO:0031228	protein-coding	carbohydrate sulfotransferase 4	4.17558	0.000272205	0
chr16	71535721	71536356	ERV_1529121_LTR75B	0.0458032	2.88118	chr16	71525233	71538746	CHST4	ENSG00000140835	GST3|GlcNAc6ST2|HECGLCNAC6ST|LSST	GO:0000139|GO:0001517|GO:0005802|GO:0005975|GO:0006044|GO:0006477|GO:0006790|GO:0006928|GO:0006954|GO:0006955|GO:0007155|GO:0007267|GO:0008146|GO:0016021|GO:0016266|GO:0031228	protein-coding	carbohydrate sulfotransferase 4	4.17558	0.000272205	0
chr16	77895296	77895741	ERV_1467178_MLT1D	0.016431	3.93342	chr16	75528532	75608445	TMEM231	ENSG00000205084	ALYE870|JBTS20|MKS11|PRO1886	GO:0005515|GO:0007224|GO:0016021|GO:0032880|GO:0035869|GO:0036038|GO:0060170|GO:0060271	protein-coding	transmembrane protein 231	1.12525	0.0027492	2286852
chr16	77897897	77898355	ERV_1533570_MLT1C	0.0253218	3.96951	chr16	75528532	75608445	TMEM231	ENSG00000205084	ALYE870|JBTS20|MKS11|PRO1886	GO:0005515|GO:0007224|GO:0016021|GO:0032880|GO:0035869|GO:0036038|GO:0060170|GO:0060271	protein-coding	transmembrane protein 231	1.12525	0.0027492	2289453
chr16	77904326	77904688	ERV_1533575_MLT1A	0.0205165	3.79843	chr16	75528532	75608445	TMEM231	ENSG00000205084	ALYE870|JBTS20|MKS11|PRO1886	GO:0005515|GO:0007224|GO:0016021|GO:0032880|GO:0035869|GO:0036038|GO:0060170|GO:0060271	protein-coding	transmembrane protein 231	1.12525	0.0027492	2295882
chr16	77906410	77907513	ERV_1533576_LTR86B1	0.00350876	4.15087	chr16	75528532	75608445	TMEM231	ENSG00000205084	ALYE870|JBTS20|MKS11|PRO1886	GO:0005515|GO:0007224|GO:0016021|GO:0032880|GO:0035869|GO:0036038|GO:0060170|GO:0060271	protein-coding	transmembrane protein 231	1.12525	0.0027492	2297966
chr16	77906451	77906945	ERV_1533577_LTR16E2	0.00793151	3.89548	chr16	75528532	75608445	TMEM231	ENSG00000205084	ALYE870|JBTS20|MKS11|PRO1886	GO:0005515|GO:0007224|GO:0016021|GO:0032880|GO:0035869|GO:0036038|GO:0060170|GO:0060271	protein-coding	transmembrane protein 231	1.12525	0.0027492	2298007
chr16	77912709	77913088	ERV_1533584_MLT1A	0.00928171	4.01977	chr16	75528532	75608445	TMEM231	ENSG00000205084	ALYE870|JBTS20|MKS11|PRO1886	GO:0005515|GO:0007224|GO:0016021|GO:0032880|GO:0035869|GO:0036038|GO:0060170|GO:0060271	protein-coding	transmembrane protein 231	1.12525	0.0027492	2304265
chr16	77915777	77916136	ERV_1533586_LTR16C	0.00820843	3.94368	chr16	75528532	75608445	TMEM231	ENSG00000205084	ALYE870|JBTS20|MKS11|PRO1886	GO:0005515|GO:0007224|GO:0016021|GO:0032880|GO:0035869|GO:0036038|GO:0060170|GO:0060271	protein-coding	transmembrane protein 231	1.12525	0.0027492	2307333
chr16	77924105	77924241	ERV_1533590_LTR85a	0.0188841	3.85606	chr16	75528532	75608445	TMEM231	ENSG00000205084	ALYE870|JBTS20|MKS11|PRO1886	GO:0005515|GO:0007224|GO:0016021|GO:0032880|GO:0035869|GO:0036038|GO:0060170|GO:0060271	protein-coding	transmembrane protein 231	1.12525	0.0027492	2315661
chr16	77932967	77933077	ERV_1533598_MLT1J2	0.0219735	3.7751	chr16	75528532	75608445	TMEM231	ENSG00000205084	ALYE870|JBTS20|MKS11|PRO1886	GO:0005515|GO:0007224|GO:0016021|GO:0032880|GO:0035869|GO:0036038|GO:0060170|GO:0060271	protein-coding	transmembrane protein 231	1.12525	0.0027492	2324523
chr16	77934288	77934645	ERV_1467230_MLT1D	0.0256765	3.91081	chr16	75528532	75608445	TMEM231	ENSG00000205084	ALYE870|JBTS20|MKS11|PRO1886	GO:0005515|GO:0007224|GO:0016021|GO:0032880|GO:0035869|GO:0036038|GO:0060170|GO:0060271	protein-coding	transmembrane protein 231	1.12525	0.0027492	2325844
chr16	77936473	77937736	ERV_1533603_MER61A	0.0057948	4.02174	chr16	75528532	75608445	TMEM231	ENSG00000205084	ALYE870|JBTS20|MKS11|PRO1886	GO:0005515|GO:0007224|GO:0016021|GO:0032880|GO:0035869|GO:0036038|GO:0060170|GO:0060271	protein-coding	transmembrane protein 231	1.12525	0.0027492	2328029
chr16	77936758	77937683	ERV_1533604_LTR19B,HERVFH19-int	0.00755489	3.92739	chr16	75528532	75608445	TMEM231	ENSG00000205084	ALYE870|JBTS20|MKS11|PRO1886	GO:0005515|GO:0007224|GO:0016021|GO:0032880|GO:0035869|GO:0036038|GO:0060170|GO:0060271	protein-coding	transmembrane protein 231	1.12525	0.0027492	2328314
chr16	77938401	77938804	ERV_1467236_MSTA	0.0154093	3.96958	chr16	75528532	75608445	TMEM231	ENSG00000205084	ALYE870|JBTS20|MKS11|PRO1886	GO:0005515|GO:0007224|GO:0016021|GO:0032880|GO:0035869|GO:0036038|GO:0060170|GO:0060271	protein-coding	transmembrane protein 231	1.12525	0.0027492	2329957
chr16	77942069	77942424	ERV_1533613_THE1B	0.017243	4.12958	chr16	75528532	75608445	TMEM231	ENSG00000205084	ALYE870|JBTS20|MKS11|PRO1886	GO:0005515|GO:0007224|GO:0016021|GO:0032880|GO:0035869|GO:0036038|GO:0060170|GO:0060271	protein-coding	transmembrane protein 231	1.12525	0.0027492	2333625
chr16	77949424	77949833	ERV_1467244_MSTB1	0.0597645	3.92521	chr16	75528532	75608445	TMEM231	ENSG00000205084	ALYE870|JBTS20|MKS11|PRO1886	GO:0005515|GO:0007224|GO:0016021|GO:0032880|GO:0035869|GO:0036038|GO:0060170|GO:0060271	protein-coding	transmembrane protein 231	1.12525	0.0027492	2340980
chr16	77951888	77952272	ERV_1533624_MER67D	0.0743264	3.8297	chr16	75528532	75608445	TMEM231	ENSG00000205084	ALYE870|JBTS20|MKS11|PRO1886	GO:0005515|GO:0007224|GO:0016021|GO:0032880|GO:0035869|GO:0036038|GO:0060170|GO:0060271	protein-coding	transmembrane protein 231	1.12525	0.0027492	2343444
chr16	77952273	77952583	ERV_1467252_MSTA	0.0381809	3.92528	chr16	75528532	75608445	TMEM231	ENSG00000205084	ALYE870|JBTS20|MKS11|PRO1886	GO:0005515|GO:0007224|GO:0016021|GO:0032880|GO:0035869|GO:0036038|GO:0060170|GO:0060271	protein-coding	transmembrane protein 231	1.12525	0.0027492	2343829
chr16	77960305	77960720	ERV_1533631_LTR33	0.0262305	4.0208	chr16	75528532	75608445	TMEM231	ENSG00000205084	ALYE870|JBTS20|MKS11|PRO1886	GO:0005515|GO:0007224|GO:0016021|GO:0032880|GO:0035869|GO:0036038|GO:0060170|GO:0060271	protein-coding	transmembrane protein 231	1.12525	0.0027492	2351861
chr16	77963152	77963595	ERV_1467270_MLT1D	0.029222	4.07873	chr16	75528532	75608445	TMEM231	ENSG00000205084	ALYE870|JBTS20|MKS11|PRO1886	GO:0005515|GO:0007224|GO:0016021|GO:0032880|GO:0035869|GO:0036038|GO:0060170|GO:0060271	protein-coding	transmembrane protein 231	1.12525	0.0027492	2354708
chr16	77964226	77964693	ERV_1533634_MLT1D	0.0305395	4.0374	chr16	75528532	75608445	TMEM231	ENSG00000205084	ALYE870|JBTS20|MKS11|PRO1886	GO:0005515|GO:0007224|GO:0016021|GO:0032880|GO:0035869|GO:0036038|GO:0060170|GO:0060271	protein-coding	transmembrane protein 231	1.12525	0.0027492	2355782
chr16	77968086	77969775	ERV_1533637_MLT1F2	0.0330511	4.27183	chr16	75528532	75608445	TMEM231	ENSG00000205084	ALYE870|JBTS20|MKS11|PRO1886	GO:0005515|GO:0007224|GO:0016021|GO:0032880|GO:0035869|GO:0036038|GO:0060170|GO:0060271	protein-coding	transmembrane protein 231	1.12525	0.0027492	2359642
chr16	77968218	77969360	ERV_1533638_MER41C	0.0461795	4.05843	chr16	75528532	75608445	TMEM231	ENSG00000205084	ALYE870|JBTS20|MKS11|PRO1886	GO:0005515|GO:0007224|GO:0016021|GO:0032880|GO:0035869|GO:0036038|GO:0060170|GO:0060271	protein-coding	transmembrane protein 231	1.12525	0.0027492	2359774
chr16	77971449	77971572	ERV_1533641_MamGypsy2-LTR	0.0184451	3.94332	chr16	75528532	75608445	TMEM231	ENSG00000205084	ALYE870|JBTS20|MKS11|PRO1886	GO:0005515|GO:0007224|GO:0016021|GO:0032880|GO:0035869|GO:0036038|GO:0060170|GO:0060271	protein-coding	transmembrane protein 231	1.12525	0.0027492	2363005
chr16	81765186	81765699	ERV_1471486_MLT1B	0.00937563	2.12702	chr16	80540734	80550760	DYNLRB2	ENSG00000168589	DNCL2B|DNLC2B|ROBLD2	GO:0003777|GO:0005737|GO:0005868|GO:0005874|GO:0006810|GO:0007018|GO:0030286|GO:0045505|GO:0070062|GO:0097542	protein-coding	dynein light chain roadblock-type 2	1.73845	0.0192497	1214427
chr17	19498162	19498534	ERV_1563752_MSTD	0.0565602	2.31258	chr17	19560111	19597922	LOC105371578				ncRNA	uncharacterized LOC105371578	2.3281	0.00465181	61578
chr17	19542533	19542760	ERV_1642147_MLT1D	0.0070377	3.07852	chr17	19560111	19597922	LOC105371578				ncRNA	uncharacterized LOC105371578	2.3281	0.00465181	17352
chr17	19570260	19570789	ERV_1642184_MER89	0.000401406	3.24549	chr17	19560111	19597922	LOC105371578				ncRNA	uncharacterized LOC105371578	2.3281	0.00465181	0
chr17	47317090	47319576	ERV_1661551_MLT1F1,MLT1F1-int	0.0638523	1.31688	chr17	46978156	46979248	RPRML	ENSG00000179673		GO:0016021	protein-coding	reprimo like	-1.55728	0.0906556	337843
chr17	50399022	50405700	ERV_1663997_LTR17,HERV17-int	0.0415269	2.26621	chr17	50561068	50627474	CACNA1G	ENSG00000006283	Ca(V)T.1|Cav3.1|NBR13|SCA42	GO:0005737|GO:0005886|GO:0005891|GO:0007268|GO:0008332|GO:0010045|GO:0034765|GO:0042391|GO:0045956|GO:0060371|GO:0070509|GO:0070588|GO:0086002|GO:0086010|GO:0086015|GO:0086016|GO:0086018|GO:0086027|GO:0086045|GO:0086046|GO:0086056|GO:0086059|GO:0086091|GO:0097110	protein-coding	calcium voltage-gated channel subunit alpha1 G	1.10512	0.0391772	155369
chr17	50412688	50420467	ERV_1664011_Harlequin-int,LTR2	0.0999653	1.5458	chr17	50561068	50627474	CACNA1G	ENSG00000006283	Ca(V)T.1|Cav3.1|NBR13|SCA42	GO:0005737|GO:0005886|GO:0005891|GO:0007268|GO:0008332|GO:0010045|GO:0034765|GO:0042391|GO:0045956|GO:0060371|GO:0070509|GO:0070588|GO:0086002|GO:0086010|GO:0086015|GO:0086016|GO:0086018|GO:0086027|GO:0086045|GO:0086046|GO:0086056|GO:0086059|GO:0086091|GO:0097110	protein-coding	calcium voltage-gated channel subunit alpha1 G	1.10512	0.0391772	140602
chr17	65217166	65217387	ERV_1608354_MLT1J2	0.0471318	1.73344	chr17	65528563	65641033	AXIN2	ENSG00000168646	AXIL|ODCRCS	GO:0001934|GO:0001957|GO:0003139|GO:0003413|GO:0005096|GO:0005515|GO:0005634|GO:0005654|GO:0005737|GO:0005794|GO:0005813|GO:0005829|GO:0005881|GO:0005886|GO:0005938|GO:0006355|GO:0008013|GO:0008283|GO:0008285|GO:0009950|GO:0010718|GO:0010942|GO:0014069|GO:0015630|GO:0016055|GO:0019899|GO:0019901|GO:0030282|GO:0030877|GO:0031625|GO:0032423|GO:0034613|GO:0035414|GO:0042476|GO:0043547|GO:0043570|GO:…	protein-coding	axin 2	1.50075	0.0276924	311177
chr17	74335923	74336622	ERV_1681463_MLT1C	0.0340701	2.11371	chr17	74326210	74355820	KIF19	ENSG00000196169	KIF19A	GO:0003777|GO:0005524|GO:0005737|GO:0005871|GO:0005874|GO:0005929|GO:0005930|GO:0007018|GO:0008017|GO:0008574|GO:0016887|GO:0060404|GO:0070462	protein-coding	kinesin family member 19	2.01974	4.76e-09	0
chr17	76861384	76861756	ERV_1683455_MSTA	0.0577948	2.57226	chr17	77546940	77563243	LOC100507351				ncRNA	uncharacterized LOC100507351	1.34657	0.078762	685185
chr18	633492	633989	ERV_1751833_LTR10F	0.0430458	2.32023	chr18	3190397	3247277	LOC101927044				ncRNA	uncharacterized LOC101927044	-1.03901	0.00471438	2556409
chr18	14279342	14281182	ERV_1699805_MSTA,MSTA-int	0.0536659	2.91389	chr18	14969001	14970468	LINC01444	ENSG00000264301			ncRNA	long intergenic non-protein coding RNA 1444	1.68207	0.0836431	687820
chr18	14291244	14291793	ERV_1760184_LTR6A	0.065189	3.13554	chr18	14969001	14970468	LINC01444	ENSG00000264301			ncRNA	long intergenic non-protein coding RNA 1444	1.68207	0.0836431	677209
chr18	14292155	14294424	ERV_1699819_MSTA,MSTA-int	0.0333962	2.67524	chr18	14969001	14970468	LINC01444	ENSG00000264301			ncRNA	long intergenic non-protein coding RNA 1444	1.68207	0.0836431	674578
chr18	14301678	14303803	ERV_1699829_MSTA,MSTA-int	0.0802744	2.57403	chr18	14969001	14970468	LINC01444	ENSG00000264301			ncRNA	long intergenic non-protein coding RNA 1444	1.68207	0.0836431	665199
chr18	14307208	14308783	ERV_1699835_MSTA,MSTA-int	0.0897143	2.58568	chr18	14969001	14970468	LINC01444	ENSG00000264301			ncRNA	long intergenic non-protein coding RNA 1444	1.68207	0.0836431	660219
chr18	14311355	14312052	ERV_1760194_THE1D-int	0.063013	2.68105	chr18	14969001	14970468	LINC01444	ENSG00000264301			ncRNA	long intergenic non-protein coding RNA 1444	1.68207	0.0836431	656950
chr18	32732449	32734514	ERV_1711469_MLT1I-int,MLT1I	0.0993049	4.01635	chr18	32672671	32773062	KLHL14	ENSG00000197705		GO:0004842|GO:0005783|GO:0005789|GO:0005829|GO:0016567|GO:0031463|GO:0043005|GO:0043025	protein-coding	kelch like family member 14	3.99784	4.21e-09	0
chr18	39423371	39423720	ERV_1716813_MLT1J2	0.0913667	-2.52909	chr18	39206924	39800318	MIR924HG	ENSG00000267374	LINC00669		ncRNA	MIR924 host gene	-1.22197	0.0110825	0
chr18	63787722	63789539	ERV_1786818_LTR83	0.0392236	-3.18733	chr18	63752935	63805376	SERPINB7	ENSG00000166396	MEGSIN|PPKN|TP55	GO:0004867|GO:0005615|GO:0005737|GO:0010951|GO:0032914|GO:0032967|GO:0072126|GO:0090362	protein-coding	serpin family B member 7	-2.45018	0.00338224	0
chr18	63789704	63789963	ERV_1786819_LTR83	0.0286369	-3.49401	chr18	63752935	63805376	SERPINB7	ENSG00000166396	MEGSIN|PPKN|TP55	GO:0004867|GO:0005615|GO:0005737|GO:0010951|GO:0032914|GO:0032967|GO:0072126|GO:0090362	protein-coding	serpin family B member 7	-2.45018	0.00338224	0
chr18	63801425	63802157	ERV_1786829_LTR8B	0.0461877	-3.37459	chr18	63752935	63805376	SERPINB7	ENSG00000166396	MEGSIN|PPKN|TP55	GO:0004867|GO:0005615|GO:0005737|GO:0010951|GO:0032914|GO:0032967|GO:0072126|GO:0090362	protein-coding	serpin family B member 7	-2.45018	0.00338224	0
chr18	71522666	71523155	ERV_1745121_MLT2A2	0.0116034	7.15815	chr18	71519962	71578956	LINC01541	ENSG00000260676	UTAT39		ncRNA	long intergenic non-protein coding RNA 1541	2.60195	2.87e-09	0
chr19	6675340	6676374	ERV_1803238_LTR8	9.3e-05	2.7714	chr19	6530999	6535928	TNFSF9	ENSG00000125657	4-1BB-L|CD137L|TNLG5A	GO:0005102|GO:0005125|GO:0005164|GO:0005615|GO:0005886|GO:0006915|GO:0006955|GO:0007165|GO:0007267|GO:0008283|GO:0016021|GO:0032813|GO:0042104|GO:0045585	protein-coding	tumor necrosis factor superfamily member 9	-1.4668	0.0157823	139413
chr19	11920789	11922733	ERV_1871537_ERVL47-int	0.0338844	1.84808	chr19	11848761	11883750	ZNF439	ENSG00000171291		GO:0003677|GO:0005515|GO:0005634|GO:0006351|GO:0006355|GO:0046872	protein-coding	zinc finger protein 439	1.07748	0.00374519	37040
chr19	19957701	19964947	ERV_1820934_LTR66,HERVL66-int	0.0106306	3.22835	chr19	19900913	19963464	ZNF93	ENSG00000184635	HPF34|HTF34|TF34|ZNF505	GO:0003677|GO:0003700|GO:0005634|GO:0006351|GO:0008270|GO:0045892|GO:0070895	protein-coding	zinc finger protein 93	1.08437	0.00905792	0
chr19	20426124	20432614	ERV_1879748_Harlequin-int,LTR2B	0.000179187	5.18355	chr19	20535825	20565809	ZNF737	ENSG00000237440	ZNF102	GO:0000978|GO:0005634|GO:0006351|GO:0006355|GO:0046872	protein-coding	zinc finger protein 737	1.27211	9.27e-05	103212
chr19	20469213	20471889	ERV_1879781_LTR66,HERVL66-int	0.000210562	4.09709	chr19	20535825	20565809	ZNF737	ENSG00000237440	ZNF102	GO:0000978|GO:0005634|GO:0006351|GO:0006355|GO:0046872	protein-coding	zinc finger protein 737	1.27211	9.27e-05	63937
chr19	20473970	20480728	ERV_1879786_HERVH48-int,MER48	0.00267691	3.85422	chr19	20535825	20565809	ZNF737	ENSG00000237440	ZNF102	GO:0000978|GO:0005634|GO:0006351|GO:0006355|GO:0046872	protein-coding	zinc finger protein 737	1.27211	9.27e-05	55098
chr19	20518831	20524470	ERV_1879800_LTR7,HERVH-int	0.0414424	2.40963	chr19	20535825	20565809	ZNF737	ENSG00000237440	ZNF102	GO:0000978|GO:0005634|GO:0006351|GO:0006355|GO:0046872	protein-coding	zinc finger protein 737	1.27211	9.27e-05	11356
chr19	23154532	23164276	ERV_1881452_Harlequin-int,LTR2	0.0527462	2.41522	chr19	23075201	23147219	ZNF730	ENSG00000183850		GO:0000978|GO:0005634|GO:0006351|GO:0006355|GO:0046872	protein-coding	zinc finger protein 730	1.83773	0.00222439	7314
chr19	35414524	35414689	ERV_1831757_MLT1K	0.0993906	1.4122	chr19	35319261	35347355	CD22	ENSG00000012124	SIGLEC-2|SIGLEC2	GO:0005515|GO:0005886|GO:0007155|GO:0016021|GO:0030246|GO:0070062	protein-coding	CD22 molecule	1.20362	0.00487634	67170
chr19	37261691	37262082	ERV_1833919_MSTD	0.0786096	2.03493	chr19	37251912	37265535	LINC01535	ENSG00000226686			ncRNA	long intergenic non-protein coding RNA 1535	1.20916	0.00471438	0
chr19	37497456	37497653	ERV_1889119_LTR33B	0.0174406	2.10652	chr19	37497159	37507046	ZNF793-AS1				ncRNA	ZNF793 antisense RNA 1 (head to head)	1.33885	0.0139477	0
chr19	37501025	37501262	ERV_1834125_LTR37B	0.0515016	2.24068	chr19	37497159	37507046	ZNF793-AS1				ncRNA	ZNF793 antisense RNA 1 (head to head)	1.33885	0.0139477	0
chr19	37504016	37504277	ERV_1834130_MLT1I	0.0217144	2.16559	chr19	37497159	37507046	ZNF793-AS1				ncRNA	ZNF793 antisense RNA 1 (head to head)	1.33885	0.0139477	0
chr19	38236777	38237822	ERV_1889792_MLT1D	0.0780904	1.58061	chr19	38251237	38256591	PPP1R14A	ENSG00000167641	CPI-17|CPI17|PPP1INL	GO:0004865|GO:0005829|GO:0035304|GO:0035690|GO:0042325|GO:0043086	protein-coding	protein phosphatase 1 regulatory inhibitor subunit 14A	1.32886	0.0132803	13416
chr19	41536367	41540527	ERV_1839306_HUERS-P2-int,LTR1A2	6.59e-13	3.9578	chr19	41535183	41536904	LINC01480	ENSG00000270164			ncRNA	long intergenic non-protein coding RNA 1480	1.83355	7.09e-08	0
chr19	42005007	42005058	ERV_1839779_MLT1F2	0.0065848	2.65006	chr19	42397168	42652355	LIPE-AS1	ENSG00000213904			ncRNA	LIPE antisense RNA 1	-1.41178	0.0103014	392111
chr19	42019481	42019961	ERV_1839808_MLT1D	0.00272368	2.16367	chr19	42397168	42652355	LIPE-AS1	ENSG00000213904			ncRNA	LIPE antisense RNA 1	-1.41178	0.0103014	377208
chr19	42020458	42020881	ERV_1839809_MER41A	0.00398022	2.21565	chr19	42397168	42652355	LIPE-AS1	ENSG00000213904			ncRNA	LIPE antisense RNA 1	-1.41178	0.0103014	376288
chr19	42043937	42044312	ERV_1839845_THE1D	0.0373465	1.67311	chr19	42397168	42652355	LIPE-AS1	ENSG00000213904			ncRNA	LIPE antisense RNA 1	-1.41178	0.0103014	352857
chr19	42063361	42063922	ERV_1839869_MLT1K	0.0496305	1.76236	chr19	42397168	42652355	LIPE-AS1	ENSG00000213904			ncRNA	LIPE antisense RNA 1	-1.41178	0.0103014	333247
chr19	42627732	42628887	ERV_1840533_HUERS-P1-int,LTR8	0.0431335	-3.01179	chr19	42397168	42652355	LIPE-AS1	ENSG00000213904			ncRNA	LIPE antisense RNA 1	-1.41178	0.0103014	0
chr19	42628903	42629961	ERV_1840534_LTR101_Mam	0.0889902	-2.84663	chr19	42397168	42652355	LIPE-AS1	ENSG00000213904			ncRNA	LIPE antisense RNA 1	-1.41178	0.0103014	0
chr19	42651535	42651919	ERV_1893785_MER54B	0.0163865	-2.75029	chr19	42397168	42652355	LIPE-AS1	ENSG00000213904			ncRNA	LIPE antisense RNA 1	-1.41178	0.0103014	0
chr19	42657353	42658313	ERV_1893788_LTR101_Mam	0.0469559	-3.55455	chr19	42397168	42652355	LIPE-AS1	ENSG00000213904			ncRNA	LIPE antisense RNA 1	-1.41178	0.0103014	4999
chr19	42671184	42674832	ERV_1840564_LTR54B,MER57A-int	0.0253218	-4.36959	chr19	42397168	42652355	LIPE-AS1	ENSG00000213904			ncRNA	LIPE antisense RNA 1	-1.41178	0.0103014	18830
chr19	42671319	42675247	ERV_1893797_MER65-int	0.0467897	-4.03481	chr19	42397168	42652355	LIPE-AS1	ENSG00000213904			ncRNA	LIPE antisense RNA 1	-1.41178	0.0103014	18965
chr19	42671747	42674621	ERV_1840565_MER65-int	0.0312982	-4.38334	chr19	42397168	42652355	LIPE-AS1	ENSG00000213904			ncRNA	LIPE antisense RNA 1	-1.41178	0.0103014	19393
chr19	42677198	42677451	ERV_1893803_MLT1D	0.048454	-3.77755	chr19	42397168	42652355	LIPE-AS1	ENSG00000213904			ncRNA	LIPE antisense RNA 1	-1.41178	0.0103014	24844
chr19	42680545	42683089	ERV_1893806_LTR49-int	0.0395738	-4.15384	chr19	42397168	42652355	LIPE-AS1	ENSG00000213904			ncRNA	LIPE antisense RNA 1	-1.41178	0.0103014	28191
chr19	42696053	42698631	ERV_1840578_HERVK22-int,LTR22B1	0.0291823	-4.26262	chr19	42397168	42652355	LIPE-AS1	ENSG00000213904			ncRNA	LIPE antisense RNA 1	-1.41178	0.0103014	43699
chr19	42699557	42709022	ERV_1840582_LTR49-int,LTR49	0.010893	-4.87002	chr19	42397168	42652355	LIPE-AS1	ENSG00000213904			ncRNA	LIPE antisense RNA 1	-1.41178	0.0103014	47203
chr19	42701807	42707469	ERV_1840586_MER50	0.0287488	-4.81729	chr19	42397168	42652355	LIPE-AS1	ENSG00000213904			ncRNA	LIPE antisense RNA 1	-1.41178	0.0103014	49453
chr19	42713959	42722647	ERV_1893824_MER65-int	0.00672851	-4.77076	chr19	42397168	42652355	LIPE-AS1	ENSG00000213904			ncRNA	LIPE antisense RNA 1	-1.41178	0.0103014	61605
chr19	57615469	57615978	ERV_1907990_LTR10G	0.0695106	1.26646	chr19	57614233	57624723	ZNF134	ENSG00000213762	pHZ-15	GO:0003677|GO:0003700|GO:0005634|GO:0006351|GO:0006355|GO:0046872	protein-coding	zinc finger protein 134	1.12237	0.0159932	0
chr2	20082562	20088168	ERV_1926091_LTR7,HERVH-int	0.0650325	-2.10127	chr2	17877847	18361616	KCNS3	ENSG00000170745	KV9.3	GO:0005251|GO:0005737|GO:0005794|GO:0005886|GO:0006813|GO:0008076|GO:0015459|GO:0016021|GO:0034765|GO:0050796|GO:0051260|GO:0071805	protein-coding	potassium voltage-gated channel modifier subfamily S member 3	-1.19016	0.0173373	1720947
chr2	30762326	30762719	ERV_1936400_MLT1J	0.0948297	2.55667	chr2	30722771	30820542	CAPN13	ENSG00000162949		GO:0004198|GO:0005509|GO:0005737|GO:0006508	protein-coding	calpain 13	2.63381	0.0025097	0
chr2	30768108	30768269	ERV_1936406_MLT1M	0.0617259	3.09109	chr2	30722771	30820542	CAPN13	ENSG00000162949		GO:0004198|GO:0005509|GO:0005737|GO:0006508	protein-coding	calpain 13	2.63381	0.0025097	0
chr2	30790631	30791063	ERV_2135938_MLT1B	0.0834526	2.89457	chr2	30722771	30820542	CAPN13	ENSG00000162949		GO:0004198|GO:0005509|GO:0005737|GO:0006508	protein-coding	calpain 13	2.63381	0.0025097	0
chr2	39676489	39676711	ERV_2141737_MLT1L	0.00186075	3.87649	chr2	39664982	39717963	TMEM178A	ENSG00000152154	TMEM178	GO:0005789|GO:0016021|GO:0045671|GO:0051480	protein-coding	transmembrane protein 178A	3.23919	4.76e-09	0
chr2	39713384	39713750	ERV_1944670_MLT1B	0.00463753	3.60822	chr2	39664982	39717963	TMEM178A	ENSG00000152154	TMEM178	GO:0005789|GO:0016021|GO:0045671|GO:0051480	protein-coding	transmembrane protein 178A	3.23919	4.76e-09	0
chr2	41377833	41385725	ERV_1946039_LTR7C,HERVH-int	0.00509611	3.78308	chr2	42048020	42058528	PKDCC	ENSG00000162878	SGK493|Vlk	GO:0001501|GO:0004672|GO:0004715|GO:0005524|GO:0005576|GO:0005794|GO:0015031|GO:0018108|GO:0030154|GO:0030282|GO:0030501|GO:0032332|GO:0035108|GO:0035264|GO:0042997|GO:0048286|GO:0048566|GO:0060021	protein-coding	protein kinase domain containing, cytoplasmic	1.62625	0.0494578	662296
chr2	89247998	89248449	ERV_1989167_LTR46	0.0543588	2.11052	chr2	89213423	89213928	IGKV1-27		A20|IGKV127		other	immunoglobulin kappa variable 1-27	1.50436	0.0734576	34071
chr2	89249610	89249746	ERV_1989169_MLT1F-int	0.0547567	2.10963	chr2	89213423	89213928	IGKV1-27		A20|IGKV127		other	immunoglobulin kappa variable 1-27	1.50436	0.0734576	35683
chr2	89250270	89250603	ERV_1989170_MLT1A1	0.0547567	2.10963	chr2	89213423	89213928	IGKV1-27		A20|IGKV127		other	immunoglobulin kappa variable 1-27	1.50436	0.0734576	36343
chr2	100274448	100280003	ERV_1995473_MER74B,HERVL74-int	0.06595	2.65999	chr2	100273291	100322733	LONRF2	ENSG00000170500	RNF192	GO:0008270	protein-coding	LON peptidase N-terminal domain and ring finger 2	1.98568	0.00137666	0
chr2	110424711	110425163	ERV_2003943_LTR12F	0.0229511	4.33839	chr2	110386411	110473075	LIMS4	ENSG00000256671	LIMS3L	GO:0005515|GO:0008270	protein-coding	LIM zinc finger domain containing 4	2.19647	3.34e-07	0
chr2	115384022	115385884	ERV_2008253_MER39	0.0106306	2.88157	chr2	115130935	115161343	DPP10-AS1	ENSG00000235026			ncRNA	DPP10 antisense RNA 1	1.21132	0.0129123	222680
chr2	117130201	117136646	ERV_2187246_LTR29	0.0326017	3.65331	chr2	115130935	115161343	DPP10-AS1	ENSG00000235026			ncRNA	DPP10 antisense RNA 1	1.21132	0.0129123	1968859
chr2	117278753	117284528	ERV_2009627_LTR7,HERVH-int	0.0292388	3.35759	chr2	115130935	115161343	DPP10-AS1	ENSG00000235026			ncRNA	DPP10 antisense RNA 1	1.21132	0.0129123	2117411
chr2	117442867	117448905	ERV_2187422_MLT1I-int,MLT1I	0.0658412	4.25657	chr2	115130935	115161343	DPP10-AS1	ENSG00000235026			ncRNA	DPP10 antisense RNA 1	1.21132	0.0129123	2281525
chr2	117444687	117446893	ERV_2009761_THE1B-int,THE1B	0.0255391	3.86768	chr2	115130935	115161343	DPP10-AS1	ENSG00000235026			ncRNA	DPP10 antisense RNA 1	1.21132	0.0129123	2283345
chr2	117453768	117455719	ERV_2009768_MSTB,MSTB-int	0.0947068	3.61026	chr2	115130935	115161343	DPP10-AS1	ENSG00000235026			ncRNA	DPP10 antisense RNA 1	1.21132	0.0129123	2292426
chr2	117466492	117471190	ERV_2187433_LTR9,HUERS-P3-int	0.0824804	4.20538	chr2	115130935	115161343	DPP10-AS1	ENSG00000235026			ncRNA	DPP10 antisense RNA 1	1.21132	0.0129123	2305150
chr2	117532689	117535086	ERV_2009818_MSTA,MSTA-int	0.0303104	4.16318	chr2	115130935	115161343	DPP10-AS1	ENSG00000235026			ncRNA	DPP10 antisense RNA 1	1.21132	0.0129123	2371347
chr2	117574038	117576407	ERV_2187485_THE1C-int,THE1C	0.0714729	3.57151	chr2	115130935	115161343	DPP10-AS1	ENSG00000235026			ncRNA	DPP10 antisense RNA 1	1.21132	0.0129123	2412696
chr2	132735204	132735606	ERV_2023226_MSTB	0.089692	2.1842	chr2	132671799	133568463	NCKAP5	ENSG00000176771	ERIH1|ERIH2|NAP5	GO:0005575|GO:0008150	protein-coding	NCK associated protein 5	1.5857	0.00576117	0
chr2	132738626	132739007	ERV_2196673_MSTB	0.0889102	2.13348	chr2	132671799	133568463	NCKAP5	ENSG00000176771	ERIH1|ERIH2|NAP5	GO:0005575|GO:0008150	protein-coding	NCK associated protein 5	1.5857	0.00576117	0
chr2	132751083	132751481	ERV_2023234_MSTB1	0.0593132	2.1724	chr2	132671799	133568463	NCKAP5	ENSG00000176771	ERIH1|ERIH2|NAP5	GO:0005575|GO:0008150	protein-coding	NCK associated protein 5	1.5857	0.00576117	0
chr2	132765697	132766493	ERV_2023246_MLT1J	0.081429	1.93334	chr2	132671799	133568463	NCKAP5	ENSG00000176771	ERIH1|ERIH2|NAP5	GO:0005575|GO:0008150	protein-coding	NCK associated protein 5	1.5857	0.00576117	0
chr2	132769718	132769772	ERV_2023249_MLT1J	0.0821382	2.27717	chr2	132671799	133568463	NCKAP5	ENSG00000176771	ERIH1|ERIH2|NAP5	GO:0005575|GO:0008150	protein-coding	NCK associated protein 5	1.5857	0.00576117	0
chr2	133013315	133013673	ERV_2196833_THE1B	0.0907878	1.98031	chr2	132671799	133568463	NCKAP5	ENSG00000176771	ERIH1|ERIH2|NAP5	GO:0005575|GO:0008150	protein-coding	NCK associated protein 5	1.5857	0.00576117	0
chr2	133022013	133023222	ERV_2023463_MLT1F2	0.0996674	1.79086	chr2	132671799	133568463	NCKAP5	ENSG00000176771	ERIH1|ERIH2|NAP5	GO:0005575|GO:0008150	protein-coding	NCK associated protein 5	1.5857	0.00576117	0
chr2	133030712	133038879	ERV_2196844_MLT1C	0.0267905	1.94665	chr2	132671799	133568463	NCKAP5	ENSG00000176771	ERIH1|ERIH2|NAP5	GO:0005575|GO:0008150	protein-coding	NCK associated protein 5	1.5857	0.00576117	0
chr2	133092087	133092502	ERV_2023515_MLT1C	0.0449192	2.18635	chr2	132671799	133568463	NCKAP5	ENSG00000176771	ERIH1|ERIH2|NAP5	GO:0005575|GO:0008150	protein-coding	NCK associated protein 5	1.5857	0.00576117	0
chr2	133094571	133095191	ERV_2023519_MLT1E2	0.0742009	1.91607	chr2	132671799	133568463	NCKAP5	ENSG00000176771	ERIH1|ERIH2|NAP5	GO:0005575|GO:0008150	protein-coding	NCK associated protein 5	1.5857	0.00576117	0
chr2	133160069	133160409	ERV_2196905_MLT1C	0.0696916	1.74184	chr2	132671799	133568463	NCKAP5	ENSG00000176771	ERIH1|ERIH2|NAP5	GO:0005575|GO:0008150	protein-coding	NCK associated protein 5	1.5857	0.00576117	0
chr2	133173333	133173766	ERV_2023590_MER31B	0.0841704	1.70761	chr2	132671799	133568463	NCKAP5	ENSG00000176771	ERIH1|ERIH2|NAP5	GO:0005575|GO:0008150	protein-coding	NCK associated protein 5	1.5857	0.00576117	0
chr2	133206274	133207346	ERV_2023612_MER11A	0.0355057	1.92543	chr2	132671799	133568463	NCKAP5	ENSG00000176771	ERIH1|ERIH2|NAP5	GO:0005575|GO:0008150	protein-coding	NCK associated protein 5	1.5857	0.00576117	0
chr2	133353472	133354151	ERV_2023735_LTR1B0	0.0652818	1.80107	chr2	132671799	133568463	NCKAP5	ENSG00000176771	ERIH1|ERIH2|NAP5	GO:0005575|GO:0008150	protein-coding	NCK associated protein 5	1.5857	0.00576117	0
chr2	157958167	157960746	ERV_2210316_THE1C-int,THE1C	0.0227804	3.33763	chr2	157526767	157629005	ACVR1C	ENSG00000123612	ACVRLK7|ALK7	GO:0002021|GO:0004674|GO:0004702|GO:0005524|GO:0005886|GO:0006468|GO:0009749|GO:0016361|GO:0019838|GO:0019915|GO:0023014|GO:0030154|GO:0030262|GO:0032868|GO:0038092|GO:0038100|GO:0043280|GO:0046676|GO:0046872|GO:0048179|GO:1901164|GO:1901383	protein-coding	activin A receptor type 1C	-1.30999	0.055343	329163
chr2	157963467	157972695	ERV_2210318_MLT1A	0.014076	2.29662	chr2	157526767	157629005	ACVR1C	ENSG00000123612	ACVRLK7|ALK7	GO:0002021|GO:0004674|GO:0004702|GO:0005524|GO:0005886|GO:0006468|GO:0009749|GO:0016361|GO:0019838|GO:0019915|GO:0023014|GO:0030154|GO:0030262|GO:0032868|GO:0038092|GO:0038100|GO:0043280|GO:0046676|GO:0046872|GO:0048179|GO:1901164|GO:1901383	protein-coding	activin A receptor type 1C	-1.30999	0.055343	334463
chr2	187022420	187022767	ERV_2226712_THE1D	0.0338205	2.7203	chr2	188598791	188839445	DIRC1	ENSG00000174325			protein-coding	disrupted in renal carcinoma 1	1.00008	0.0291798	1576025
chr2	190185246	190185451	ERV_2228314_MER34A	0.0435995	2.10862	chr2	189879609	190203484	C2orf88	ENSG00000187699	smAKAP	GO:0005515|GO:0005654|GO:0005886|GO:0034237|GO:0043231	protein-coding	chromosome 2 open reading frame 88	2.00488	0.0023754	0
chr2	212349448	212349934	ERV_2241743_MLT1J	0.0867903	3.31178	chr2	211375717	212538841	ERBB4	ENSG00000178568	ALS19|HER4|p180erbB4	GO:0000165|GO:0001755|GO:0001934|GO:0004713|GO:0004714|GO:0004716|GO:0005088|GO:0005154|GO:0005515|GO:0005524|GO:0005576|GO:0005634|GO:0005654|GO:0005739|GO:0005759|GO:0005829|GO:0005886|GO:0006351|GO:0007165|GO:0007169|GO:0007399|GO:0007507|GO:0007595|GO:0008283|GO:0008284|GO:0008285|GO:0009880|GO:0014066|GO:0014068|GO:0016021|GO:0016323|GO:0016477|GO:0018108|GO:0021551|GO:0021889|GO:0030334|GO:…	protein-coding	erb-b2 receptor tyrosine kinase 4	3.60435	7.01e-10	0
chr2	212459914	212462075	ERV_2090131_THE1B-int,THE1B	0.0293158	3.62986	chr2	211375717	212538841	ERBB4	ENSG00000178568	ALS19|HER4|p180erbB4	GO:0000165|GO:0001755|GO:0001934|GO:0004713|GO:0004714|GO:0004716|GO:0005088|GO:0005154|GO:0005515|GO:0005524|GO:0005576|GO:0005634|GO:0005654|GO:0005739|GO:0005759|GO:0005829|GO:0005886|GO:0006351|GO:0007165|GO:0007169|GO:0007399|GO:0007507|GO:0007595|GO:0008283|GO:0008284|GO:0008285|GO:0009880|GO:0014066|GO:0014068|GO:0016021|GO:0016323|GO:0016477|GO:0018108|GO:0021551|GO:0021889|GO:0030334|GO:…	protein-coding	erb-b2 receptor tyrosine kinase 4	3.60435	7.01e-10	0
chr2	212466352	212468652	ERV_2090137_THE1B-int,THE1B	0.012235	4.03882	chr2	211375717	212538841	ERBB4	ENSG00000178568	ALS19|HER4|p180erbB4	GO:0000165|GO:0001755|GO:0001934|GO:0004713|GO:0004714|GO:0004716|GO:0005088|GO:0005154|GO:0005515|GO:0005524|GO:0005576|GO:0005634|GO:0005654|GO:0005739|GO:0005759|GO:0005829|GO:0005886|GO:0006351|GO:0007165|GO:0007169|GO:0007399|GO:0007507|GO:0007595|GO:0008283|GO:0008284|GO:0008285|GO:0009880|GO:0014066|GO:0014068|GO:0016021|GO:0016323|GO:0016477|GO:0018108|GO:0021551|GO:0021889|GO:0030334|GO:…	protein-coding	erb-b2 receptor tyrosine kinase 4	3.60435	7.01e-10	0
chr2	217425201	217425705	ERV_2244821_MLT1F1	0.00539058	3.51183	chr2	219054420	219060467	IHH	ENSG00000163501	BDA1|HHG2	GO:0001501|GO:0001947|GO:0005113|GO:0005509|GO:0005615|GO:0005886|GO:0007224|GO:0007267|GO:0008233|GO:0009968|GO:0016539|GO:0032332|GO:0032355|GO:0033085|GO:0033088|GO:0033089|GO:0043066|GO:0045880|GO:0045944|GO:0046638|GO:0046639|GO:0050679|GO:0060135|GO:0061053	protein-coding	indian hedgehog	5.69127	6.36e-13	1628716
chr2	222693477	222693837	ERV_2248368_THE1B	0.0354682	3.87385	chr2	222671786	222709930	MOGAT1	ENSG00000124003	DGAT2L|DGAT2L1|MGAT1	GO:0003846|GO:0004144|GO:0005789|GO:0006071|GO:0006651|GO:0016021|GO:0019432	protein-coding	monoacylglycerol O-acyltransferase 1	4.61474	0.00263694	0
chr2	222704891	222705418	ERV_2248376_MER41A	0.0987399	2.86717	chr2	222671786	222709930	MOGAT1	ENSG00000124003	DGAT2L|DGAT2L1|MGAT1	GO:0003846|GO:0004144|GO:0005789|GO:0006071|GO:0006651|GO:0016021|GO:0019432	protein-coding	monoacylglycerol O-acyltransferase 1	4.61474	0.00263694	0
chr20	8407365	8407718	ERV_2329040_THE1A	0.0415269	1.8914	chr20	9505180	9514998	LAMP5-AS1	ENSG00000225988			ncRNA	LAMP5 antisense RNA 1	1.62897	0.0198508	1097463
chr20	8479696	8479742	ERV_2269441_MLT1I	0.0653759	2.31718	chr20	9505180	9514998	LAMP5-AS1	ENSG00000225988			ncRNA	LAMP5 antisense RNA 1	1.62897	0.0198508	1025439
chr20	15893888	15894182	ERV_2333846_LTR16B1	0.0745599	2.39892	chr20	21395367	21398028	NKX2-4	ENSG00000125816	NKX2.4|NKX2D	GO:0003674|GO:0005575|GO:0005634|GO:0006355|GO:0007275|GO:0008150|GO:0043565	protein-coding	NK2 homeobox 4	-2.16789	0.0743095	5501186
chr20	46763914	46764738	ERV_2355627_LTR82A	0.0982078	3.19463	chr20	46557823	46684467	SLC13A3	ENSG00000158296	NADC3|SDCT2	GO:0005886|GO:0005887|GO:0006814|GO:0015137|GO:0015141|GO:0015362|GO:0015746|GO:0017153|GO:0070062|GO:0071422	protein-coding	solute carrier family 13 member 3	1.13443	6.83e-05	79448
chr20	46801626	46801900	ERV_2304080_MLT1L	0.0280767	2.85728	chr20	46557823	46684467	SLC13A3	ENSG00000158296	NADC3|SDCT2	GO:0005886|GO:0005887|GO:0006814|GO:0015137|GO:0015141|GO:0015362|GO:0015746|GO:0017153|GO:0070062|GO:0071422	protein-coding	solute carrier family 13 member 3	1.13443	6.83e-05	117160
chr21	14037483	14037820	ERV_2371965_THE1A	0.0780405	-1.68937	chr21	14582202	14598303	SAMSN1-AS1	ENSG00000223662			ncRNA	SAMSN1 antisense RNA 1	2.55919	0.0552362	544383
chr21	14039658	14039825	ERV_2371967_LTR33	0.0849359	-1.72353	chr21	14582202	14598303	SAMSN1-AS1	ENSG00000223662			ncRNA	SAMSN1 antisense RNA 1	2.55919	0.0552362	542378
chr21	14221669	14222436	ERV_2372052_LTR102_Mam	0.0829532	-2.74738	chr21	14582202	14598303	SAMSN1-AS1	ENSG00000223662			ncRNA	SAMSN1 antisense RNA 1	2.55919	0.0552362	359767
chr21	16821662	16827989	ERV_2397018_LTR16,ERV3-16A3_I-int	0.00373125	-3.7412	chr21	14582202	14598303	SAMSN1-AS1	ENSG00000223662			ncRNA	SAMSN1 antisense RNA 1	2.55919	0.0552362	2223360
chr21	16902430	16909251	ERV_2373447_ERVL-E-int,MLT2F	0.0215166	-3.5202	chr21	14582202	14598303	SAMSN1-AS1	ENSG00000223662			ncRNA	SAMSN1 antisense RNA 1	2.55919	0.0552362	2304128
chr21	17047238	17047719	ERV_2373503_MLT1L	0.0948297	-3.72167	chr21	14582202	14598303	SAMSN1-AS1	ENSG00000223662			ncRNA	SAMSN1 antisense RNA 1	2.55919	0.0552362	2448936
chr21	17049100	17050022	ERV_2373506_LTR27E	0.0933902	-3.1305	chr21	14582202	14598303	SAMSN1-AS1	ENSG00000223662			ncRNA	SAMSN1 antisense RNA 1	2.55919	0.0552362	2450798
chr21	17239780	17250273	ERV_2397302_HERV16-int	0.0106544	-3.79386	chr21	14582202	14598303	SAMSN1-AS1	ENSG00000223662			ncRNA	SAMSN1 antisense RNA 1	2.55919	0.0552362	2641478
chr21	25448634	25452005	ERV_2404298_MLT2C2	0.0227645	2.30052	chr21	26835747	26845409	ADAMTS1	ENSG00000154734	C3-C5|METH1	GO:0001542|GO:0001822|GO:0004222|GO:0005604|GO:0005737|GO:0006508|GO:0007229|GO:0008201|GO:0008237|GO:0008270|GO:0008285|GO:0031410|GO:0060347	protein-coding	ADAM metallopeptidase with thrombospondin type 1 motif 1	1.01338	0.0345214	1383743
chr21	42481018	42481446	ERV_2419983_MSTB	0.0742093	1.9264	chr21	42472486	42496354	RSPH1	ENSG00000160188	CT79|RSP44|RSPH10A|TSA2|TSGA2	GO:0000794|GO:0001520|GO:0005515|GO:0005634|GO:0005829|GO:0007286|GO:0031514|GO:0035082|GO:0051321|GO:0072687	protein-coding	radial spoke head 1 homolog	1.98774	0.00187962	0
chr21	42795125	42796578	ERV_2388744_MER83C	0.0663307	2.15261	chr21	42472486	42496354	RSPH1	ENSG00000160188	CT79|RSP44|RSPH10A|TSA2|TSGA2	GO:0000794|GO:0001520|GO:0005515|GO:0005634|GO:0005829|GO:0007286|GO:0031514|GO:0035082|GO:0051321|GO:0072687	protein-coding	radial spoke head 1 homolog	1.98774	0.00187962	298772
chr22	44877555	44878253	ERV_2486778_MLT1A1	0.06595	2.47513	chr22	44881162	45009999	PHF21B	ENSG00000056487	BHC80L|PHF4	GO:0000977|GO:0003682|GO:0003712|GO:0005634|GO:0006355|GO:0008270|GO:0042393	protein-coding	PHD finger protein 21B	3.09181	6.95e-07	2910
chr22	44960552	44962680	ERV_2456467_MLT2B4	0.0590567	2.03619	chr22	44881162	45009999	PHF21B	ENSG00000056487	BHC80L|PHF4	GO:0000977|GO:0003682|GO:0003712|GO:0005634|GO:0006355|GO:0008270|GO:0042393	protein-coding	PHD finger protein 21B	3.09181	6.95e-07	0
chr22	45092869	45093696	ERV_2486945_LTR45C	0.0133012	3.12112	chr22	44881162	45009999	PHF21B	ENSG00000056487	BHC80L|PHF4	GO:0000977|GO:0003682|GO:0003712|GO:0005634|GO:0006355|GO:0008270|GO:0042393	protein-coding	PHD finger protein 21B	3.09181	6.95e-07	82871
chr3	3814305	3815027	ERV_2493643_LTR33	0.0628153	2.55779	chr3	3799437	3847703	LRRN1	ENSG00000175928	FIGLER3|NLRR-1	GO:0007409|GO:0016021|GO:0051965	protein-coding	leucine rich repeat neuronal 1	2.53058	0.00301307	0
chr3	3862780	3863253	ERV_2493671_MLT1D	0.0867704	2.03389	chr3	3799437	3847703	LRRN1	ENSG00000175928	FIGLER3|NLRR-1	GO:0007409|GO:0016021|GO:0051965	protein-coding	leucine rich repeat neuronal 1	2.53058	0.00301307	15078
chr3	5700854	5708978	ERV_2667587_HERVIP10FH-int,LTR10F	0.0828921	3.07766	chr3	5962842	6365885	LOC105376942				ncRNA	uncharacterized LOC105376942	1.52403	0.0968168	253865
chr3	5734040	5744796	ERV_2495382_MLT2B1,ERVL-B4-int,MLT2D	0.0987695	2.93436	chr3	5962842	6365885	LOC105376942				ncRNA	uncharacterized LOC105376942	1.52403	0.0968168	218047
chr3	12121549	12122170	ERV_2672519_MLT2C2	0.0720599	2.80625	chr3	10324023	10708031	ATP2B2	ENSG00000157087	PMCA2|PMCA2a|PMCA2i	GO:0005388|GO:0005515|GO:0005516|GO:0005524|GO:0005737|GO:0005783|GO:0005886|GO:0005887|GO:0005929|GO:0006810|GO:0006816|GO:0006996|GO:0007595|GO:0007605|GO:0007626|GO:0008361|GO:0016324|GO:0021702|GO:0021707|GO:0030054|GO:0030182|GO:0030899|GO:0034220|GO:0040011|GO:0042428|GO:0043025|GO:0043231|GO:0045202|GO:0045299|GO:0046068|GO:0046872|GO:0048167|GO:0050808|GO:0050885|GO:0050910|GO:0051480|GO:…	protein-coding	ATPase plasma membrane Ca2+ transporting 2	4.43182	1.8e-16	1413519
chr3	39918554	39919134	ERV_2690492_LTR49	0.0317391	2.40255	chr3	39808914	40260321	MYRIP	ENSG00000170011	SLAC2-C|SLAC2C	GO:0000145|GO:0001750|GO:0003779|GO:0005515|GO:0006886|GO:0008270|GO:0017022|GO:0017137|GO:0030050|GO:0030133|GO:0030864|GO:0031045|GO:0032024|GO:0042470|GO:0045202|GO:0048471|GO:0051018	protein-coding	myosin VIIA and Rab interacting protein	1.64244	0.00426309	0
chr3	62443463	62443832	ERV_2547913_THE1C	0.00139396	3.4712	chr3	62398346	62875389	CADPS	ENSG00000163618	CADPS1|CAPS|CAPS1|UNC-31	GO:0005515|GO:0005829|GO:0006887|GO:0008289|GO:0015031|GO:0016050|GO:0016082|GO:0019901|GO:0030054|GO:0030659|GO:0046872|GO:0050432|GO:0098793|GO:1990504	protein-coding	calcium dependent secretion activator	2.32302	4.21e-09	0
chr3	62562643	62563161	ERV_2548029_MLT1K	0.0315563	3.47374	chr3	62398346	62875389	CADPS	ENSG00000163618	CADPS1|CAPS|CAPS1|UNC-31	GO:0005515|GO:0005829|GO:0006887|GO:0008289|GO:0015031|GO:0016050|GO:0016082|GO:0019901|GO:0030054|GO:0030659|GO:0046872|GO:0050432|GO:0098793|GO:1990504	protein-coding	calcium dependent secretion activator	2.32302	4.21e-09	0
chr3	62568195	62568775	ERV_2548035_MLT2B3	0.0121474	3.24291	chr3	62398346	62875389	CADPS	ENSG00000163618	CADPS1|CAPS|CAPS1|UNC-31	GO:0005515|GO:0005829|GO:0006887|GO:0008289|GO:0015031|GO:0016050|GO:0016082|GO:0019901|GO:0030054|GO:0030659|GO:0046872|GO:0050432|GO:0098793|GO:1990504	protein-coding	calcium dependent secretion activator	2.32302	4.21e-09	0
chr3	62819448	62820017	ERV_2548328_MER77	0.0487645	3.20201	chr3	62398346	62875389	CADPS	ENSG00000163618	CADPS1|CAPS|CAPS1|UNC-31	GO:0005515|GO:0005829|GO:0006887|GO:0008289|GO:0015031|GO:0016050|GO:0016082|GO:0019901|GO:0030054|GO:0030659|GO:0046872|GO:0050432|GO:0098793|GO:1990504	protein-coding	calcium dependent secretion activator	2.32302	4.21e-09	0
chr3	62845873	62846269	ERV_2548356_MSTA	0.0247483	3.11559	chr3	62398346	62875389	CADPS	ENSG00000163618	CADPS1|CAPS|CAPS1|UNC-31	GO:0005515|GO:0005829|GO:0006887|GO:0008289|GO:0015031|GO:0016050|GO:0016082|GO:0019901|GO:0030054|GO:0030659|GO:0046872|GO:0050432|GO:0098793|GO:1990504	protein-coding	calcium dependent secretion activator	2.32302	4.21e-09	0
chr3	62864384	62864786	ERV_2706477_MLT1C	0.0434888	3.52027	chr3	62398346	62875389	CADPS	ENSG00000163618	CADPS1|CAPS|CAPS1|UNC-31	GO:0005515|GO:0005829|GO:0006887|GO:0008289|GO:0015031|GO:0016050|GO:0016082|GO:0019901|GO:0030054|GO:0030659|GO:0046872|GO:0050432|GO:0098793|GO:1990504	protein-coding	calcium dependent secretion activator	2.32302	4.21e-09	0
chr3	64166108	64166321	ERV_2707425_MLT1O	0.0590567	1.94455	chr3	64093867	64445476	PRICKLE2	ENSG00000163637	EPM5	GO:0005737|GO:0008270|GO:0031965|GO:0060071	protein-coding	prickle planar cell polarity protein 2	1.08459	0.026317	0
chr3	64176167	64176287	ERV_2707431_MLT1J	0.0467891	1.91359	chr3	64093867	64445476	PRICKLE2	ENSG00000163637	EPM5	GO:0005737|GO:0008270|GO:0031965|GO:0060071	protein-coding	prickle planar cell polarity protein 2	1.08459	0.026317	0
chr3	74280377	74281947	ERV_2559718_MLT1K	0.0205052	3.11024	chr3	74262568	74534871	CNTN3	ENSG00000113805	BIG-1|PANG|PCS	GO:0005886|GO:0007155|GO:0007399|GO:0031225	protein-coding	contactin 3	2.64358	2.27e-05	0
chr3	94647179	94651206	ERV_2573464_HERVK11D-int,MER11D	0.00673615	5.32349	chr3	101222546	101320560	IMPG2	ENSG00000081148	IPM200|RP56|SPACRCAN|VMD5	GO:0005201|GO:0005540|GO:0005578|GO:0007601|GO:0008201|GO:0016021|GO:0033165|GO:0043235	protein-coding	interphotoreceptor matrix proteoglycan 2	1.36873	0.000212545	6571341
chr3	94656951	94657322	ERV_2573468_MER74A	0.0487645	4.42614	chr3	101222546	101320560	IMPG2	ENSG00000081148	IPM200|RP56|SPACRCAN|VMD5	GO:0005201|GO:0005540|GO:0005578|GO:0007601|GO:0008201|GO:0016021|GO:0033165|GO:0043235	protein-coding	interphotoreceptor matrix proteoglycan 2	1.36873	0.000212545	6565225
chr3	101307353	101309690	ERV_2726486_THE1C-int,THE1C	0.00123709	2.95294	chr3	101222546	101320560	IMPG2	ENSG00000081148	IPM200|RP56|SPACRCAN|VMD5	GO:0005201|GO:0005540|GO:0005578|GO:0007601|GO:0008201|GO:0016021|GO:0033165|GO:0043235	protein-coding	interphotoreceptor matrix proteoglycan 2	1.36873	0.000212545	0
chr3	112376303	112376841	ERV_2732578_MLT2A2	0.0519344	3.71846	chr3	108549869	108589644	KIAA1524	ENSG00000163507	CIP2A|p90	GO:0005515|GO:0005737|GO:0005886|GO:0005913|GO:0007283|GO:0016021|GO:0098609|GO:0098641|GO:2000179	protein-coding	KIAA1524	-1.00893	0.00729852	3786660
chr3	124502188	124502486	ERV_2739584_LTR16A1	0.0468142	2.47791	chr3	122909193	123028605	SEMA5B	ENSG00000082684	SEMAG|SemG	GO:0001755|GO:0016021|GO:0030215|GO:0030335|GO:0045499|GO:0048675|GO:0048843|GO:0050908|GO:0050919|GO:0071526|GO:0097485	protein-coding	semaphorin 5B	1.34463	0.00905792	1473584
chr3	146104927	146105222	ERV_2617361_MLT1J	0.0728955	-1.3374	chr3	146192339	146251179	PLSCR4	ENSG00000114698	TRA1	GO:0005509|GO:0005515|GO:0005886|GO:0016021|GO:0017121|GO:0017124|GO:0017128|GO:0019899|GO:0042609|GO:0070062|GO:0071222	protein-coding	phospholipid scramblase 4	-1.0064	0.0223616	87118
chr3	153154904	153156285	ERV_2757899_LTR12C	0.0670071	-2.00317	chr3	151797484	151808249	LOC105374160				ncRNA	uncharacterized LOC105374160	1.85059	0.0355697	1346656
chr4	2052560	2055917	ERV_2787890_LTR23-int	0.0608997	2.06765	chr4	2059512	2069089	NAT8L	ENSG00000185818	CML3|NACED|NAT8-LIKE	GO:0005737|GO:0005739|GO:0016021|GO:0017188|GO:0030867|GO:0031966	protein-coding	N-acetyltransferase 8 like	3.58778	1.63e-09	3596
chr4	3927446	3933088	ERV_2789392_LTR7,HERVH-int	0.0508483	2.33294	chr4	4859666	4863936	MSX1	ENSG00000163132	ECTD3|HOX7|HYD1|STHAG1	GO:0000122|GO:0000902|GO:0000977|GO:0000982|GO:0001227|GO:0001228|GO:0001701|GO:0002039|GO:0003198|GO:0005634|GO:0005654|GO:0005737|GO:0006366|GO:0007517|GO:0008285|GO:0009952|GO:0010463|GO:0021983|GO:0023019|GO:0030308|GO:0030513|GO:0030901|GO:0034504|GO:0035115|GO:0035116|GO:0035880|GO:0042474|GO:0042475|GO:0042481|GO:0043066|GO:0043517|GO:0045944|GO:0048863|GO:0050821|GO:0051154|GO:0060021|GO:…	protein-coding	msh homeobox 1	2.13508	0.00301341	926579
chr4	9775451	9775853	ERV_2794998_MSTA	0.0429886	-2.99138	chr4	8846076	8871817	HMX1	ENSG00000215612	H6|NKX5-3	GO:0000122|GO:0000977|GO:0001227|GO:0003677|GO:0005634|GO:0006351|GO:0007275|GO:0045892	protein-coding	H6 family homeobox 1	-2.38234	0.0785404	903635
chr4	9777929	9778801	ERV_2952165_LTR103_Mam	0.0527462	-1.99905	chr4	8846076	8871817	HMX1	ENSG00000215612	H6|NKX5-3	GO:0000122|GO:0000977|GO:0001227|GO:0003677|GO:0005634|GO:0006351|GO:0007275|GO:0045892	protein-coding	H6 family homeobox 1	-2.38234	0.0785404	906113
chr4	20603030	20603373	ERV_2959283_THE1B	0.0152019	2.14411	chr4	20253260	20620561	SLIT2	ENSG00000145147	SLIL3|Slit-2	GO:0001657|GO:0001933|GO:0002042|GO:0002689|GO:0005095|GO:0005509|GO:0005515|GO:0005576|GO:0005578|GO:0005615|GO:0005737|GO:0005886|GO:0007411|GO:0008045|GO:0008201|GO:0010593|GO:0010596|GO:0014912|GO:0016020|GO:0021834|GO:0021836|GO:0021972|GO:0030308|GO:0030336|GO:0030837|GO:0031290|GO:0032870|GO:0034260|GO:0035385|GO:0042802|GO:0042803|GO:0043065|GO:0043116|GO:0043237|GO:0043394|GO:0048495|GO:…	protein-coding	slit guidance ligand 2	1.43812	0.0638453	0
chr4	24669802	24670932	ERV_2961720_LTR16A	0.0065848	3.13775	chr4	25655301	25678748	SLC34A2	ENSG00000157765	NAPI-3B|NAPI-IIb|NPTIIb	GO:0001701|GO:0005315|GO:0005436|GO:0005737|GO:0005886|GO:0005887|GO:0005903|GO:0006817|GO:0015321|GO:0016021|GO:0016324|GO:0030643|GO:0031402|GO:0031526|GO:0031982|GO:0035435|GO:0035725|GO:0042301|GO:0043627|GO:0044267|GO:0044341	protein-coding	solute carrier family 34 member 2	2.34664	0.0398819	984370
chr4	24670021	24670750	ERV_2961721_MSTA	0.0178358	2.89644	chr4	25655301	25678748	SLC34A2	ENSG00000157765	NAPI-3B|NAPI-IIb|NPTIIb	GO:0001701|GO:0005315|GO:0005436|GO:0005737|GO:0005886|GO:0005887|GO:0005903|GO:0006817|GO:0015321|GO:0016021|GO:0016324|GO:0030643|GO:0031402|GO:0031526|GO:0031982|GO:0035435|GO:0035725|GO:0042301|GO:0043627|GO:0044267|GO:0044341	protein-coding	solute carrier family 34 member 2	2.34664	0.0398819	984552
chr4	24670946	24671361	ERV_2809383_MSTB	0.0795559	2.9861	chr4	25655301	25678748	SLC34A2	ENSG00000157765	NAPI-3B|NAPI-IIb|NPTIIb	GO:0001701|GO:0005315|GO:0005436|GO:0005737|GO:0005886|GO:0005887|GO:0005903|GO:0006817|GO:0015321|GO:0016021|GO:0016324|GO:0030643|GO:0031402|GO:0031526|GO:0031982|GO:0035435|GO:0035725|GO:0042301|GO:0043627|GO:0044267|GO:0044341	protein-coding	solute carrier family 34 member 2	2.34664	0.0398819	983941
chr4	25486865	25487587	ERV_2810227_LTR8	0.0065684	3.02217	chr4	25655301	25678748	SLC34A2	ENSG00000157765	NAPI-3B|NAPI-IIb|NPTIIb	GO:0001701|GO:0005315|GO:0005436|GO:0005737|GO:0005886|GO:0005887|GO:0005903|GO:0006817|GO:0015321|GO:0016021|GO:0016324|GO:0030643|GO:0031402|GO:0031526|GO:0031982|GO:0035435|GO:0035725|GO:0042301|GO:0043627|GO:0044267|GO:0044341	protein-coding	solute carrier family 34 member 2	2.34664	0.0398819	167715
chr4	47657207	47659787	ERV_2975863_MSTB,MSTB-int	0.00165692	2.97581	chr4	46035769	46124081	GABRG1	ENSG00000163285		GO:0004890|GO:0005230|GO:0005254|GO:0007214|GO:0007268|GO:0030054|GO:0034707|GO:0045211|GO:0050811|GO:1902476|GO:1902711	protein-coding	gamma-aminobutyric acid type A receptor gamma1 subunit	1.21164	0.0734576	1533127
chr4	47667846	47668195	ERV_2830350_MLT1A0	0.0892114	3.13114	chr4	46035769	46124081	GABRG1	ENSG00000163285		GO:0004890|GO:0005230|GO:0005254|GO:0007214|GO:0007268|GO:0030054|GO:0034707|GO:0045211|GO:0050811|GO:1902476|GO:1902711	protein-coding	gamma-aminobutyric acid type A receptor gamma1 subunit	1.21164	0.0734576	1543766
chr4	47807420	47810130	ERV_2975943_MamGypsy2-I	0.0292822	2.39158	chr4	46035769	46124081	GABRG1	ENSG00000163285		GO:0004890|GO:0005230|GO:0005254|GO:0007214|GO:0007268|GO:0030054|GO:0034707|GO:0045211|GO:0050811|GO:1902476|GO:1902711	protein-coding	gamma-aminobutyric acid type A receptor gamma1 subunit	1.21164	0.0734576	1683340
chr4	68744586	68751238	ERV_2986209_LTR3B,HERVK3-int	0.045349	4.96651	chr4	68537184	68670618	UGT2B17	ENSG00000197888	BMND12|UDPGT2B17	GO:0001972|GO:0005789|GO:0008202|GO:0009813|GO:0015020|GO:0016020|GO:0016021|GO:0031090|GO:0043231|GO:0052695|GO:0052696	protein-coding	UDP glucuronosyltransferase family 2 member B17	1.93371	0.0903363	73969
chr4	108055969	108056161	ERV_2878316_MLT1O	0.0791275	1.47319	chr4	108047545	108168956	LEF1	ENSG00000138795	LEF-1|TCF10|TCF1ALPHA|TCF7L3	GO:0000122|GO:0000977|GO:0000978|GO:0001077|GO:0001228|GO:0001569|GO:0001649|GO:0001755|GO:0001756|GO:0001837|GO:0002040|GO:0003677|GO:0003682|GO:0003700|GO:0003705|GO:0005515|GO:0005634|GO:0005654|GO:0005667|GO:0005737|GO:0006366|GO:0007223|GO:0008013|GO:0008134|GO:0008284|GO:0008301|GO:0010628|GO:0010718|GO:0016055|GO:0016202|GO:0021542|GO:0021854|GO:0021861|GO:0021873|GO:0021879|GO:0021943|GO:…	protein-coding	lymphoid enhancer binding factor 1	1.31779	0.00291475	0
chr4	140368498	140368951	ERV_3025268_MER4C	0.0963262	1.75095	chr4	144646021	144745271	HHIP	ENSG00000164161	HIP	GO:0005515|GO:0005576|GO:0005634|GO:0005737|GO:0005887|GO:0005975|GO:0007224|GO:0007405|GO:0008270|GO:0009953|GO:0009968|GO:0009986|GO:0016901|GO:0040036|GO:0043066|GO:0045879|GO:0048038|GO:0048705|GO:0055114|GO:0060170|GO:0060441|GO:0097108	protein-coding	hedgehog interacting protein	1.57273	0.000304983	4277071
chr4	164990383	165002916	ERV_2925064_LTR5_Hs,HERVK-int	0.0184451	2.35709	chr4	164956948	164959122	FAM218A	ENSG00000250486	C4orf39	GO:0005515	protein-coding	family with sequence similarity 218 member A	2.06486	0.00214178	31262
chr5	59301077	59301207	ERV_3235016_MER39B	0.0812348	-2.7108	chr5	64165844	64372869	RNF180	ENSG00000164197	RINES	GO:0000209|GO:0005635|GO:0008270|GO:0016021|GO:0016874|GO:0030534|GO:0031227|GO:0031398|GO:0031624|GO:0032436|GO:0042415|GO:0042428|GO:0050790|GO:0061630	protein-coding	ring finger protein 180	1.50285	9.37e-06	4864638
chr5	64183887	64190946	ERV_3101748_MLT1B,MLT1B-int	0.00575935	2.79054	chr5	64165844	64372869	RNF180	ENSG00000164197	RINES	GO:0000209|GO:0005635|GO:0008270|GO:0016021|GO:0016874|GO:0030534|GO:0031227|GO:0031398|GO:0031624|GO:0032436|GO:0042415|GO:0042428|GO:0050790|GO:0061630	protein-coding	ring finger protein 180	1.50285	9.37e-06	0
chr5	64235651	64238040	ERV_3101781_THE1D-int,THE1D	0.0287488	2.63735	chr5	64165844	64372869	RNF180	ENSG00000164197	RINES	GO:0000209|GO:0005635|GO:0008270|GO:0016021|GO:0016874|GO:0030534|GO:0031227|GO:0031398|GO:0031624|GO:0032436|GO:0042415|GO:0042428|GO:0050790|GO:0061630	protein-coding	ring finger protein 180	1.50285	9.37e-06	0
chr5	64301807	64306011	ERV_3237882_MLT1I-int,MLT1I	0.0162909	3.06158	chr5	64165844	64372869	RNF180	ENSG00000164197	RINES	GO:0000209|GO:0005635|GO:0008270|GO:0016021|GO:0016874|GO:0030534|GO:0031227|GO:0031398|GO:0031624|GO:0032436|GO:0042415|GO:0042428|GO:0050790|GO:0061630	protein-coding	ring finger protein 180	1.50285	9.37e-06	0
chr5	64330714	64332259	ERV_3101854_MER52A	5.34e-06	3.0361	chr5	64165844	64372869	RNF180	ENSG00000164197	RINES	GO:0000209|GO:0005635|GO:0008270|GO:0016021|GO:0016874|GO:0030534|GO:0031227|GO:0031398|GO:0031624|GO:0032436|GO:0042415|GO:0042428|GO:0050790|GO:0061630	protein-coding	ring finger protein 180	1.50285	9.37e-06	0
chr5	72143625	72144167	ERV_3243083_MLT1C	0.0558096	2.06143	chr5	72107234	72209570	MAP1B	ENSG00000131711	FUTSCH|MAP5|PPP1R102	GO:0001578|GO:0001750|GO:0005198|GO:0005515|GO:0005737|GO:0005829|GO:0005874|GO:0005875|GO:0005886|GO:0008017|GO:0009987|GO:0014069|GO:0016358|GO:0030054|GO:0032387|GO:0043197|GO:0045773|GO:0047497|GO:0048675|GO:0061162	protein-coding	microtubule associated protein 1B	1.53799	0.0141994	0
chr5	72150982	72151421	ERV_3243091_MSTB2	0.0505755	2.1941	chr5	72107234	72209570	MAP1B	ENSG00000131711	FUTSCH|MAP5|PPP1R102	GO:0001578|GO:0001750|GO:0005198|GO:0005515|GO:0005737|GO:0005829|GO:0005874|GO:0005875|GO:0005886|GO:0008017|GO:0009987|GO:0014069|GO:0016358|GO:0030054|GO:0032387|GO:0043197|GO:0045773|GO:0047497|GO:0048675|GO:0061162	protein-coding	microtubule associated protein 1B	1.53799	0.0141994	0
chr5	80039504	80039558	ERV_3248300_LTR50	0.00178831	3.90941	chr5	79991311	80083287	THBS4	ENSG00000113296	TSP-4|TSP4	GO:0001938|GO:0005178|GO:0005509|GO:0005515|GO:0005576|GO:0005604|GO:0005615|GO:0005783|GO:0006986|GO:0008083|GO:0008201|GO:0016525|GO:0016529|GO:0031012|GO:0034103|GO:0034976|GO:0048266|GO:0048771|GO:0050731|GO:0051451|GO:0051781|GO:0070062|GO:0071603|GO:0090023	protein-coding	thrombospondin 4	3.46744	1.65e-08	0
chr5	80998697	80999127	ERV_3116818_LTR33	0.0563626	1.81825	chr5	80960672	81230156	RASGRF2	ENSG00000113319	GRF2|RAS-GRF2	GO:0000165|GO:0005085|GO:0005088|GO:0005089|GO:0005516|GO:0005789|GO:0005829|GO:0005886|GO:0007264|GO:0035023|GO:0043065|GO:0043547|GO:0051056	protein-coding	Ras protein specific guanine nucleotide releasing factor 2	1.21583	0.00318161	0
chr5	124640229	124640598	ERV_3150713_MLT1B	0.0583757	2.20898	chr5	124636913	124748807	ZNF608	ENSG00000168916	NY-REN-36	GO:0046872	protein-coding	zinc finger protein 608	1.96955	0.00336263	0
chr5	124962835	124973331	ERV_3151030_MER61A,MER61-int	0.00806534	2.65084	chr5	124636913	124748807	ZNF608	ENSG00000168916	NY-REN-36	GO:0046872	protein-coding	zinc finger protein 608	1.96955	0.00336263	214029
chr5	124967090	124972998	ERV_3151031_MER61-int	0.0846372	2.13363	chr5	124636913	124748807	ZNF608	ENSG00000168916	NY-REN-36	GO:0046872	protein-coding	zinc finger protein 608	1.96955	0.00336263	218284
chr5	128205967	128206318	ERV_3273693_THE1A	0.0445614	3.65796	chr5	128083766	128189688	SLC12A2	ENSG00000064651	BSC|BSC2|NKCC1|PPP1R141	GO:0005515|GO:0005886|GO:0005887|GO:0006810|GO:0006811|GO:0006813|GO:0006814|GO:0006972|GO:0007214|GO:0007568|GO:0008511|GO:0008519|GO:0015696|GO:0016020|GO:0016324|GO:0019901|GO:0030321|GO:0045795|GO:0070062|GO:0070634|GO:0072488|GO:1902476|GO:1903561	protein-coding	solute carrier family 12 member 2	1.09015	0.00991487	16280
chr5	129088928	129091315	ERV_3274131_ERV3-16A3_I-int,LTR16A	0.0903945	2.93027	chr5	128965128	129033642	SLC27A6	ENSG00000113396	ACSVL2|FACVL2|FATP6|VLCS-H1	GO:0000038|GO:0000166|GO:0001676|GO:0004467|GO:0005886|GO:0015245|GO:0015909|GO:0016021|GO:0031957|GO:0042383	protein-coding	solute carrier family 27 member 6	2.98638	0.00471183	55287
chr5	135815910	135816275	ERV_3278272_THE1D	0.0832572	1.97537	chr5	135038831	135040047	C5orf66-AS1	ENSG00000249082	CTC-276P9.1|Epist		ncRNA	C5orf66 antisense RNA 1	-1.64738	0.0233427	775864
chr5	155333349	155339111	ERV_3179488_ERV3-16A3_I-int,LTR16A1	0.0145294	3.35162	chr5	155845437	156767788	SGCD	ENSG00000170624	35DAG|CMD1L|DAGD|SG-delta|SGCDP|SGD	GO:0005737|GO:0005856|GO:0005886|GO:0007517|GO:0016010|GO:0016012|GO:0016021|GO:0042383|GO:0048738|GO:0055001|GO:0060047|GO:0061024	protein-coding	sarcoglycan delta	1.3813	0.0253242	506327
chr5	155677443	155680224	ERV_3179803_LTR1C1,HUERS-P2-int,LTR1C3	0.0565602	4.00482	chr5	155845437	156767788	SGCD	ENSG00000170624	35DAG|CMD1L|DAGD|SG-delta|SGCDP|SGD	GO:0005737|GO:0005856|GO:0005886|GO:0007517|GO:0016010|GO:0016012|GO:0016021|GO:0042383|GO:0048738|GO:0055001|GO:0060047|GO:0061024	protein-coding	sarcoglycan delta	1.3813	0.0253242	165214
chr5	155692775	155695965	ERV_3293373_LTR16,ERV3-16A3_I-int	0.0699927	3.64842	chr5	155845437	156767788	SGCD	ENSG00000170624	35DAG|CMD1L|DAGD|SG-delta|SGCDP|SGD	GO:0005737|GO:0005856|GO:0005886|GO:0007517|GO:0016010|GO:0016012|GO:0016021|GO:0042383|GO:0048738|GO:0055001|GO:0060047|GO:0061024	protein-coding	sarcoglycan delta	1.3813	0.0253242	149473
chr5	155696194	155700296	ERV_3179819_ERVL-E-int	0.0663307	3.68693	chr5	155845437	156767788	SGCD	ENSG00000170624	35DAG|CMD1L|DAGD|SG-delta|SGCDP|SGD	GO:0005737|GO:0005856|GO:0005886|GO:0007517|GO:0016010|GO:0016012|GO:0016021|GO:0042383|GO:0048738|GO:0055001|GO:0060047|GO:0061024	protein-coding	sarcoglycan delta	1.3813	0.0253242	145142
chr5	156086902	156096220	ERV_3293691_PABL_B-int	0.0430138	3.59492	chr5	155845437	156767788	SGCD	ENSG00000170624	35DAG|CMD1L|DAGD|SG-delta|SGCDP|SGD	GO:0005737|GO:0005856|GO:0005886|GO:0007517|GO:0016010|GO:0016012|GO:0016021|GO:0042383|GO:0048738|GO:0055001|GO:0060047|GO:0061024	protein-coding	sarcoglycan delta	1.3813	0.0253242	0
chr5	156139773	156141563	ERV_3180203_MLT1A1-int,MLT1A1	0.0373149	3.92517	chr5	155845437	156767788	SGCD	ENSG00000170624	35DAG|CMD1L|DAGD|SG-delta|SGCDP|SGD	GO:0005737|GO:0005856|GO:0005886|GO:0007517|GO:0016010|GO:0016012|GO:0016021|GO:0042383|GO:0048738|GO:0055001|GO:0060047|GO:0061024	protein-coding	sarcoglycan delta	1.3813	0.0253242	0
chr5	156141955	156145451	ERV_3180205_MSTA,MSTA-int	0.0686107	3.79366	chr5	155845437	156767788	SGCD	ENSG00000170624	35DAG|CMD1L|DAGD|SG-delta|SGCDP|SGD	GO:0005737|GO:0005856|GO:0005886|GO:0007517|GO:0016010|GO:0016012|GO:0016021|GO:0042383|GO:0048738|GO:0055001|GO:0060047|GO:0061024	protein-coding	sarcoglycan delta	1.3813	0.0253242	0
chr5	181290496	181290923	ERV_3312153_MLT1D	0.0580991	1.88753	chr5	181193924	181206120	TRIM7	ENSG00000146054	GNIP|RNF90	GO:0005515|GO:0005634|GO:0005737|GO:0008270	protein-coding	tripartite motif containing 7	-1.03389	0.0675567	84377
chr6	20229690	20230253	ERV_3325313_MLT1K	0.0602383	2.26275	chr6	19534944	19839080	LOC100506885	ENSG00000228412			ncRNA	uncharacterized LOC100506885	1.17868	0.036498	390611
chr6	20233038	20234557	ERV_3429829_LTR12C	0.0975593	1.7231	chr6	19534944	19839080	LOC100506885	ENSG00000228412			ncRNA	uncharacterized LOC100506885	1.17868	0.036498	393959
chr6	20245926	20246495	ERV_3325322_MER34B	0.0946873	2.56059	chr6	19534944	19839080	LOC100506885	ENSG00000228412			ncRNA	uncharacterized LOC100506885	1.17868	0.036498	406847
chr6	24186790	24187073	ERV_3433222_MLT1B	0.0981621	3.52011	chr6	24171756	24358052	DCDC2	ENSG00000146038	DCDC2A|DFNB66|NPHP19|RU2|RU2S	GO:0001764|GO:0005515|GO:0005634|GO:0005737|GO:0005929|GO:0005930|GO:0006968|GO:0007605|GO:0030111|GO:0035556|GO:0045880|GO:0060091|GO:0060271|GO:1902017	protein-coding	doublecortin domain containing 2	2.68849	4.09e-05	0
chr6	34735791	34738249	ERV_3443660_MER41D	0.0855501	-2.21647	chr6	34537802	34556333	SPDEF	ENSG00000124664	PDEF|bA375E1.3	GO:0000122|GO:0000981|GO:0005634|GO:0006351|GO:0007275|GO:0010454|GO:0010455|GO:0030154|GO:0043065|GO:0043565|GO:0045944|GO:0060480|GO:0060576	protein-coding	SAM pointed domain containing ETS transcription factor	2.36452	0.0639958	179459
chr6	39898038	39898426	ERV_3339018_LTR16C	0.0442028	1.4948	chr6	39881804	39900071	LOC100505635	ENSG00000235033			ncRNA	uncharacterized LOC100505635	1.4976	0.00038017	0
chr6	74468144	74474631	ERV_3476930_Harlequin-int,LTR2B	0.000587366	4.72557	chr6	68635367	69389511	ADGRB3	ENSG00000135298	BAI3	GO:0004930|GO:0005096|GO:0005515|GO:0005886|GO:0007166|GO:0007186|GO:0007520|GO:0016021|GO:0016322|GO:0016525|GO:0043083|GO:0043547|GO:0048814|GO:0051965|GO:0061743|GO:0098794|GO:0099558	protein-coding	adhesion G protein-coupled receptor B3	1.99593	0.0083286	5078634
chr6	74622266	74624535	ERV_3477036_THE1D-int,THE1D	0.0432059	4.60463	chr6	68635367	69389511	ADGRB3	ENSG00000135298	BAI3	GO:0004930|GO:0005096|GO:0005515|GO:0005886|GO:0007166|GO:0007186|GO:0007520|GO:0016021|GO:0016322|GO:0016525|GO:0043083|GO:0043547|GO:0048814|GO:0051965|GO:0061743|GO:0098794|GO:0099558	protein-coding	adhesion G protein-coupled receptor B3	1.99593	0.0083286	5232756
chr6	74798785	74802048	ERV_3477180_THE1D-int,THE1D	0.00575935	4.27016	chr6	68635367	69389511	ADGRB3	ENSG00000135298	BAI3	GO:0004930|GO:0005096|GO:0005515|GO:0005886|GO:0007166|GO:0007186|GO:0007520|GO:0016021|GO:0016322|GO:0016525|GO:0043083|GO:0043547|GO:0048814|GO:0051965|GO:0061743|GO:0098794|GO:0099558	protein-coding	adhesion G protein-coupled receptor B3	1.99593	0.0083286	5409275
chr6	76965606	76967894	ERV_3478860_THE1B-int,THE1B	0.0808821	2.21487	chr6	68635367	69389511	ADGRB3	ENSG00000135298	BAI3	GO:0004930|GO:0005096|GO:0005515|GO:0005886|GO:0007166|GO:0007186|GO:0007520|GO:0016021|GO:0016322|GO:0016525|GO:0043083|GO:0043547|GO:0048814|GO:0051965|GO:0061743|GO:0098794|GO:0099558	protein-coding	adhesion G protein-coupled receptor B3	1.99593	0.0083286	7576096
chr7	5287645	5287764	ERV_3561069_MLT1I	0.00777929	2.63257	chr7	5274369	5306870	SLC29A4	ENSG00000164638	ENT4|PMAT	GO:0005337|GO:0005886|GO:0008504|GO:0015844|GO:0016021|GO:0016324|GO:1901642	protein-coding	solute carrier family 29 member 4	2.30528	5.6e-09	0
chr7	5288593	5288692	ERV_3698591_MLT1I	3.77e-06	4.01628	chr7	5274369	5306870	SLC29A4	ENSG00000164638	ENT4|PMAT	GO:0005337|GO:0005886|GO:0008504|GO:0015844|GO:0016021|GO:0016324|GO:1901642	protein-coding	solute carrier family 29 member 4	2.30528	5.6e-09	0
chr7	5289498	5289644	ERV_3698592_MLT1E3	2.4e-06	4.01593	chr7	5274369	5306870	SLC29A4	ENSG00000164638	ENT4|PMAT	GO:0005337|GO:0005886|GO:0008504|GO:0015844|GO:0016021|GO:0016324|GO:1901642	protein-coding	solute carrier family 29 member 4	2.30528	5.6e-09	0
chr7	5289528	5289694	ERV_3698593_MLT2C1	2.4e-06	4.02056	chr7	5274369	5306870	SLC29A4	ENSG00000164638	ENT4|PMAT	GO:0005337|GO:0005886|GO:0008504|GO:0015844|GO:0016021|GO:0016324|GO:1901642	protein-coding	solute carrier family 29 member 4	2.30528	5.6e-09	0
chr7	5289696	5289885	ERV_3698594_ERVL-int	2.94e-06	4.0001	chr7	5274369	5306870	SLC29A4	ENSG00000164638	ENT4|PMAT	GO:0005337|GO:0005886|GO:0008504|GO:0015844|GO:0016021|GO:0016324|GO:1901642	protein-coding	solute carrier family 29 member 4	2.30528	5.6e-09	0
chr7	11558761	11559342	ERV_3566795_MLT1E2	0.0576362	2.66679	chr7	11370357	11832198	THSD7A	ENSG00000005108		GO:0001525|GO:0005886|GO:0016021|GO:0030154|GO:0070062	protein-coding	thrombospondin type 1 domain containing 7A	1.86479	0.000611592	0
chr7	11721219	11721603	ERV_3566918_MSTA	0.0894152	2.41688	chr7	11370357	11832198	THSD7A	ENSG00000005108		GO:0001525|GO:0005886|GO:0016021|GO:0030154|GO:0070062	protein-coding	thrombospondin type 1 domain containing 7A	1.86479	0.000611592	0
chr7	11771702	11772122	ERV_3566957_MSTA	0.00703223	2.93895	chr7	11370357	11832198	THSD7A	ENSG00000005108		GO:0001525|GO:0005886|GO:0016021|GO:0030154|GO:0070062	protein-coding	thrombospondin type 1 domain containing 7A	1.86479	0.000611592	0
chr7	11779951	11780261	ERV_3702631_MLT1A0	0.0647323	2.58769	chr7	11370357	11832198	THSD7A	ENSG00000005108		GO:0001525|GO:0005886|GO:0016021|GO:0030154|GO:0070062	protein-coding	thrombospondin type 1 domain containing 7A	1.86479	0.000611592	0
chr7	17403160	17405886	ERV_3705385_MamRep1527	0.0349055	2.44722	chr7	17374867	17466664	KCCAT333				ncRNA	renal clear cell carcinoma-associated transcript 333	2.13332	0.082174	0
chr7	26428681	26429055	ERV_3579208_THE1C	0.0696315	2.50693	chr7	26398593	26494256	LOC107983953				protein-coding	autism susceptibility gene 2 protein-like	1.19798	0.0696937	0
chr7	29502165	29502563	ERV_3712715_MLT1J	0.0445177	2.5022	chr7	29146569	29514328	CHN2	ENSG00000106069	ARHGAP3|BCH|CHN2-3|RHOGAP3	GO:0005070|GO:0005096|GO:0005515|GO:0005737|GO:0005829|GO:0009967|GO:0016020|GO:0035556|GO:0043547|GO:0046872|GO:0051056	protein-coding	chimerin 2	1.37962	1.46e-06	0
chr7	31062743	31062901	ERV_3713712_MLT1J	0.0824804	3.19986	chr7	31052461	31111479	ADCYAP1R1	ENSG00000078549	PAC1|PAC1R|PACAPR|PACAPRI	GO:0004872|GO:0004999|GO:0005515|GO:0005768|GO:0005791|GO:0005886|GO:0005887|GO:0005901|GO:0005923|GO:0007166|GO:0007186|GO:0007202|GO:0007283|GO:0008179|GO:0009986|GO:0010524|GO:0019933|GO:0030154|GO:0030306|GO:0030819|GO:0032355|GO:0033555|GO:0042493|GO:0042923|GO:0043005|GO:0043235|GO:0045471|GO:0046545|GO:0051057|GO:0060548|GO:0060732	protein-coding	ADCYAP receptor type I	2.81906	1.78e-05	0
chr7	31113605	31113999	ERV_3713747_MLT1J	0.00665027	3.45165	chr7	31052461	31111479	ADCYAP1R1	ENSG00000078549	PAC1|PAC1R|PACAPR|PACAPRI	GO:0004872|GO:0004999|GO:0005515|GO:0005768|GO:0005791|GO:0005886|GO:0005887|GO:0005901|GO:0005923|GO:0007166|GO:0007186|GO:0007202|GO:0007283|GO:0008179|GO:0009986|GO:0010524|GO:0019933|GO:0030154|GO:0030306|GO:0030819|GO:0032355|GO:0033555|GO:0042493|GO:0042923|GO:0043005|GO:0043235|GO:0045471|GO:0046545|GO:0051057|GO:0060548|GO:0060732	protein-coding	ADCYAP receptor type I	2.81906	1.78e-05	2127
chr7	55046773	55046861	ERV_3727739_MSTC	0.0693095	-1.61778	chr7	55019021	55256620	EGFR	ENSG00000146648	ERBB|ERBB1|HER1|NISBD2|PIG61|mENA	GO:0000139|GO:0000165|GO:0000186|GO:0001503|GO:0001892|GO:0001934|GO:0001942|GO:0001948|GO:0003682|GO:0003690|GO:0004709|GO:0004713|GO:0004714|GO:0004716|GO:0004888|GO:0005006|GO:0005088|GO:0005178|GO:0005515|GO:0005516|GO:0005524|GO:0005615|GO:0005634|GO:0005737|GO:0005768|GO:0005789|GO:0005886|GO:0005913|GO:0005925|GO:0006412|GO:0006950|GO:0006970|GO:0006979|GO:0007165|GO:0007166|GO:0007173|GO:…	protein-coding	epidermal growth factor receptor	-1.06223	0.0411082	0
chr7	55051261	55051655	ERV_3603438_MSTD	0.0358389	-1.57853	chr7	55019021	55256620	EGFR	ENSG00000146648	ERBB|ERBB1|HER1|NISBD2|PIG61|mENA	GO:0000139|GO:0000165|GO:0000186|GO:0001503|GO:0001892|GO:0001934|GO:0001942|GO:0001948|GO:0003682|GO:0003690|GO:0004709|GO:0004713|GO:0004714|GO:0004716|GO:0004888|GO:0005006|GO:0005088|GO:0005178|GO:0005515|GO:0005516|GO:0005524|GO:0005615|GO:0005634|GO:0005737|GO:0005768|GO:0005789|GO:0005886|GO:0005913|GO:0005925|GO:0006412|GO:0006950|GO:0006970|GO:0006979|GO:0007165|GO:0007166|GO:0007173|GO:…	protein-coding	epidermal growth factor receptor	-1.06223	0.0411082	0
chr7	55138737	55139152	ERV_3727775_MSTD	0.0449439	-1.93672	chr7	55019021	55256620	EGFR	ENSG00000146648	ERBB|ERBB1|HER1|NISBD2|PIG61|mENA	GO:0000139|GO:0000165|GO:0000186|GO:0001503|GO:0001892|GO:0001934|GO:0001942|GO:0001948|GO:0003682|GO:0003690|GO:0004709|GO:0004713|GO:0004714|GO:0004716|GO:0004888|GO:0005006|GO:0005088|GO:0005178|GO:0005515|GO:0005516|GO:0005524|GO:0005615|GO:0005634|GO:0005737|GO:0005768|GO:0005789|GO:0005886|GO:0005913|GO:0005925|GO:0006412|GO:0006950|GO:0006970|GO:0006979|GO:0007165|GO:0007166|GO:0007173|GO:…	protein-coding	epidermal growth factor receptor	-1.06223	0.0411082	0
chr7	55182116	55182444	ERV_3603526_MamGypsy2-I	0.0312984	-1.72633	chr7	55019021	55256620	EGFR	ENSG00000146648	ERBB|ERBB1|HER1|NISBD2|PIG61|mENA	GO:0000139|GO:0000165|GO:0000186|GO:0001503|GO:0001892|GO:0001934|GO:0001942|GO:0001948|GO:0003682|GO:0003690|GO:0004709|GO:0004713|GO:0004714|GO:0004716|GO:0004888|GO:0005006|GO:0005088|GO:0005178|GO:0005515|GO:0005516|GO:0005524|GO:0005615|GO:0005634|GO:0005737|GO:0005768|GO:0005789|GO:0005886|GO:0005913|GO:0005925|GO:0006412|GO:0006950|GO:0006970|GO:0006979|GO:0007165|GO:0007166|GO:0007173|GO:…	protein-coding	epidermal growth factor receptor	-1.06223	0.0411082	0
chr7	55182933	55183215	ERV_3727791_MLT1C	0.024606	-1.77723	chr7	55019021	55256620	EGFR	ENSG00000146648	ERBB|ERBB1|HER1|NISBD2|PIG61|mENA	GO:0000139|GO:0000165|GO:0000186|GO:0001503|GO:0001892|GO:0001934|GO:0001942|GO:0001948|GO:0003682|GO:0003690|GO:0004709|GO:0004713|GO:0004714|GO:0004716|GO:0004888|GO:0005006|GO:0005088|GO:0005178|GO:0005515|GO:0005516|GO:0005524|GO:0005615|GO:0005634|GO:0005737|GO:0005768|GO:0005789|GO:0005886|GO:0005913|GO:0005925|GO:0006412|GO:0006950|GO:0006970|GO:0006979|GO:0007165|GO:0007166|GO:0007173|GO:…	protein-coding	epidermal growth factor receptor	-1.06223	0.0411082	0
chr7	55183379	55183497	ERV_3727792_MLT1C	0.0258941	-1.82777	chr7	55019021	55256620	EGFR	ENSG00000146648	ERBB|ERBB1|HER1|NISBD2|PIG61|mENA	GO:0000139|GO:0000165|GO:0000186|GO:0001503|GO:0001892|GO:0001934|GO:0001942|GO:0001948|GO:0003682|GO:0003690|GO:0004709|GO:0004713|GO:0004714|GO:0004716|GO:0004888|GO:0005006|GO:0005088|GO:0005178|GO:0005515|GO:0005516|GO:0005524|GO:0005615|GO:0005634|GO:0005737|GO:0005768|GO:0005789|GO:0005886|GO:0005913|GO:0005925|GO:0006412|GO:0006950|GO:0006970|GO:0006979|GO:0007165|GO:0007166|GO:0007173|GO:…	protein-coding	epidermal growth factor receptor	-1.06223	0.0411082	0
chr7	71580947	71581638	ERV_3737631_THE1C	0.0679838	2.63467	chr7	73667825	73672112	VPS37D	ENSG00000176428	WBSCR24	GO:0000813|GO:0006914|GO:0010008|GO:0015031|GO:0016197|GO:0019058|GO:0031902|GO:0036258|GO:0039702|GO:0070062|GO:0075733	protein-coding	VPS37D, ESCRT-I subunit	1.59788	0.0274514	2086188
chr7	75778912	75781936	ERV_3621836_LTR7,HERVH-int	0.0415269	2.0268	chr7	73861159	73865893	WBSCR28	ENSG00000175877		GO:0016021	protein-coding	Williams-Beuren syndrome chromosome region 28	-1.6093	0.0400876	1913020
chr7	75781937	75788562	ERV_3621837_LTR7,HERVH-int	0.062968	1.95246	chr7	73861159	73865893	WBSCR28	ENSG00000175877		GO:0016021	protein-coding	Williams-Beuren syndrome chromosome region 28	-1.6093	0.0400876	1916045
chr7	139112301	139117916	ERV_3780502_ERV3-16A3_I-int,ERV3-16A3_LTR	0.0783363	2.51571	chr7	139452690	139483712	KLRG2	ENSG00000188883	CLEC15B	GO:0016021|GO:0030246	protein-coding	killer cell lectin like receptor G2	-1.83991	0.00925162	334775
chr7	140245779	140246183	ERV_3678851_MER31B	0.0984055	1.79619	chr7	139452690	139483712	KLRG2	ENSG00000188883	CLEC15B	GO:0016021|GO:0030246	protein-coding	killer cell lectin like receptor G2	-1.83991	0.00925162	762068
chr7	142703799	142708972	ERV_3681055_MER41A,MER41-int	0.0821829	1.91269	chr7	142908101	142933808	TRPV5	ENSG00000127412	CAT2|ECAC1|OTRPC3	GO:0005262|GO:0005515|GO:0005516|GO:0005886|GO:0005887|GO:0006816|GO:0016324|GO:0035809|GO:0046872|GO:0051262|GO:0055074|GO:0070588|GO:1990035	protein-coding	transient receptor potential cation channel subfamily V member 5	-1.38907	0.0443982	199130
chr7	150542504	150556040	ERV_3787660_LTR49-int	0.0146503	2.82762	chr7	150944961	150978315	KCNH2	ENSG00000055118	ERG-1|ERG1|H-ERG|HERG|HERG1|Kv11.1|LQT2|SQT1	GO:0000155|GO:0000160|GO:0003064|GO:0005242|GO:0005249|GO:0005251|GO:0005515|GO:0005886|GO:0008076|GO:0009986|GO:0023014|GO:0031625|GO:0035690|GO:0042391|GO:0042802|GO:0042803|GO:0048471|GO:0055075|GO:0055131|GO:0060048|GO:0060306|GO:0060307|GO:0061337|GO:0071435|GO:0071805|GO:0086005|GO:0086008|GO:0086010|GO:0086011|GO:0086013|GO:0086091|GO:0097110|GO:0097623|GO:0098915|GO:1901379|GO:1901380|GO:…	protein-coding	potassium voltage-gated channel subfamily H member 2	2.22188	0.00439605	388922
chr7	150866791	150867362	ERV_3787800_MLT1G	0.0945503	1.82112	chr7	150944961	150978315	KCNH2	ENSG00000055118	ERG-1|ERG1|H-ERG|HERG|HERG1|Kv11.1|LQT2|SQT1	GO:0000155|GO:0000160|GO:0003064|GO:0005242|GO:0005249|GO:0005251|GO:0005515|GO:0005886|GO:0008076|GO:0009986|GO:0023014|GO:0031625|GO:0035690|GO:0042391|GO:0042802|GO:0042803|GO:0048471|GO:0055075|GO:0055131|GO:0060048|GO:0060306|GO:0060307|GO:0061337|GO:0071435|GO:0071805|GO:0086005|GO:0086008|GO:0086010|GO:0086011|GO:0086013|GO:0086091|GO:0097110|GO:0097623|GO:0098915|GO:1901379|GO:1901380|GO:…	protein-coding	potassium voltage-gated channel subfamily H member 2	2.22188	0.00439605	77600
chr8	2852361	2852782	ERV_3794555_MSTA	0.0694499	4.3034	chr8	2727318	2822482	LOC105377785				ncRNA	uncharacterized LOC105377785	1.08382	0.0153364	29880
chr8	22406862	22406957	ERV_3931937_MamRep605	0.0597645	1.4707	chr8	22367249	22434129	SLC39A14	ENSG00000104635	HMNDYT2|LZT-Hs4|NET34|ZIP14|cig19	GO:0005385|GO:0005737|GO:0005783|GO:0005794|GO:0005886|GO:0005887|GO:0006882|GO:0015093|GO:0016021|GO:0030027|GO:0071577|GO:0071578|GO:1903874	protein-coding	solute carrier family 39 member 14	1.15524	0.0259513	0
chr8	28327496	28328462	ERV_3936109_MLT1A0	0.0241279	2.51099	chr8	28316986	28343355	PNOC	ENSG00000168081	N/OFQ|NOP|OFQ|PPNOC|ppN/OFQ	GO:0001515|GO:0005184|GO:0005576|GO:0005886|GO:0007165|GO:0007218|GO:0007268|GO:0007565|GO:0007600|GO:0030425|GO:0031628|GO:0043025|GO:0043679	protein-coding	prepronociceptin	1.82434	0.00176927	0
chr8	42204907	42205899	ERV_3830629_MER4A	0.0303104	-1.98323	chr8	42175233	42207724	PLAT	ENSG00000104368	T-PA|TPA	GO:0001666|GO:0001948|GO:0004252|GO:0005102|GO:0005515|GO:0005576|GO:0005615|GO:0005737|GO:0006464|GO:0006508|GO:0007596|GO:0009986|GO:0014909|GO:0030141|GO:0031012|GO:0031639|GO:0042730|GO:0045177|GO:0045861|GO:0048008|GO:0051219|GO:0070062	protein-coding	plasminogen activator, tissue type	-1.03466	0.055343	0
chr8	54216612	54216987	ERV_3837841_MLT1B	0.0163865	2.96725	chr8	54457935	54460888	SOX17	ENSG00000164736	VUR3	GO:0000122|GO:0001228|GO:0001525|GO:0001570|GO:0001706|GO:0001828|GO:0001947|GO:0003142|GO:0003143|GO:0003151|GO:0003308|GO:0003705|GO:0003713|GO:0005515|GO:0005634|GO:0005654|GO:0005667|GO:0006355|GO:0007283|GO:0007493|GO:0008013|GO:0008134|GO:0021903|GO:0023019|GO:0030308|GO:0031648|GO:0035050|GO:0042074|GO:0042662|GO:0042789|GO:0043565|GO:0044212|GO:0044798|GO:0045597|GO:0045732|GO:0045893|GO:…	protein-coding	SRY-box 17	3.37238	5.47e-07	240949
chr8	83543715	83550682	ERV_3862325_LTR7C,HERVH-int	0.0074467	4.42894	chr8	80485619	80526265	ZBTB10	ENSG00000205189	RINZF	GO:0003677|GO:0005515|GO:0005654|GO:0006351|GO:0006355|GO:0046872	protein-coding	zinc finger and BTB domain containing 10	1.13922	0.0845666	3017451
chr8	101705433	101705965	ERV_3878056_MLT1G1	0.00272368	2.33512	chr8	101686543	102124907	NCALD	ENSG00000104490		GO:0003073|GO:0003779|GO:0005509|GO:0005515|GO:0005622|GO:0005829|GO:0015276|GO:0015631|GO:0016192|GO:0019722|GO:0030130|GO:0030276|GO:0034220|GO:0043014|GO:0070062	protein-coding	neurocalcin delta	1.6519	2.09e-06	0
chr8	101706528	101706804	ERV_3878058_MLT1C	0.0065848	2.31778	chr8	101686543	102124907	NCALD	ENSG00000104490		GO:0003073|GO:0003779|GO:0005509|GO:0005515|GO:0005622|GO:0005829|GO:0015276|GO:0015631|GO:0016192|GO:0019722|GO:0030130|GO:0030276|GO:0034220|GO:0043014|GO:0070062	protein-coding	neurocalcin delta	1.6519	2.09e-06	0
chr8	101708988	101709333	ERV_3979083_MER51B	0.00336993	2.38654	chr8	101686543	102124907	NCALD	ENSG00000104490		GO:0003073|GO:0003779|GO:0005509|GO:0005515|GO:0005622|GO:0005829|GO:0015276|GO:0015631|GO:0016192|GO:0019722|GO:0030130|GO:0030276|GO:0034220|GO:0043014|GO:0070062	protein-coding	neurocalcin delta	1.6519	2.09e-06	0
chr8	101716632	101717129	ERV_3878064_MLT1D	0.00334298	2.31288	chr8	101686543	102124907	NCALD	ENSG00000104490		GO:0003073|GO:0003779|GO:0005509|GO:0005515|GO:0005622|GO:0005829|GO:0015276|GO:0015631|GO:0016192|GO:0019722|GO:0030130|GO:0030276|GO:0034220|GO:0043014|GO:0070062	protein-coding	neurocalcin delta	1.6519	2.09e-06	0
chr8	101718644	101719042	ERV_3878066_MER4B	0.00300552	2.36211	chr8	101686543	102124907	NCALD	ENSG00000104490		GO:0003073|GO:0003779|GO:0005509|GO:0005515|GO:0005622|GO:0005829|GO:0015276|GO:0015631|GO:0016192|GO:0019722|GO:0030130|GO:0030276|GO:0034220|GO:0043014|GO:0070062	protein-coding	neurocalcin delta	1.6519	2.09e-06	0
chr8	101725054	101725796	ERV_3878072_LTR1F2	0.0154883	2.03947	chr8	101686543	102124907	NCALD	ENSG00000104490		GO:0003073|GO:0003779|GO:0005509|GO:0005515|GO:0005622|GO:0005829|GO:0015276|GO:0015631|GO:0016192|GO:0019722|GO:0030130|GO:0030276|GO:0034220|GO:0043014|GO:0070062	protein-coding	neurocalcin delta	1.6519	2.09e-06	0
chr8	101731554	101732385	ERV_3878076_MamRep1527	0.00094691	2.41217	chr8	101686543	102124907	NCALD	ENSG00000104490		GO:0003073|GO:0003779|GO:0005509|GO:0005515|GO:0005622|GO:0005829|GO:0015276|GO:0015631|GO:0016192|GO:0019722|GO:0030130|GO:0030276|GO:0034220|GO:0043014|GO:0070062	protein-coding	neurocalcin delta	1.6519	2.09e-06	0
chr8	101735928	101736341	ERV_3878081_LTR52	0.0297814	2.08693	chr8	101686543	102124907	NCALD	ENSG00000104490		GO:0003073|GO:0003779|GO:0005509|GO:0005515|GO:0005622|GO:0005829|GO:0015276|GO:0015631|GO:0016192|GO:0019722|GO:0030130|GO:0030276|GO:0034220|GO:0043014|GO:0070062	protein-coding	neurocalcin delta	1.6519	2.09e-06	0
chr8	101739392	101739933	ERV_3878088_MLT2A2	0.027781	2.06464	chr8	101686543	102124907	NCALD	ENSG00000104490		GO:0003073|GO:0003779|GO:0005509|GO:0005515|GO:0005622|GO:0005829|GO:0015276|GO:0015631|GO:0016192|GO:0019722|GO:0030130|GO:0030276|GO:0034220|GO:0043014|GO:0070062	protein-coding	neurocalcin delta	1.6519	2.09e-06	0
chr8	101744393	101744520	ERV_3979100_LTR104_Mam	0.0501969	2.03678	chr8	101686543	102124907	NCALD	ENSG00000104490		GO:0003073|GO:0003779|GO:0005509|GO:0005515|GO:0005622|GO:0005829|GO:0015276|GO:0015631|GO:0016192|GO:0019722|GO:0030130|GO:0030276|GO:0034220|GO:0043014|GO:0070062	protein-coding	neurocalcin delta	1.6519	2.09e-06	0
chr8	101747222	101747620	ERV_3878095_MLT1L	0.031028	2.00505	chr8	101686543	102124907	NCALD	ENSG00000104490		GO:0003073|GO:0003779|GO:0005509|GO:0005515|GO:0005622|GO:0005829|GO:0015276|GO:0015631|GO:0016192|GO:0019722|GO:0030130|GO:0030276|GO:0034220|GO:0043014|GO:0070062	protein-coding	neurocalcin delta	1.6519	2.09e-06	0
chr8	101749924	101750302	ERV_3979106_THE1C	0.0463642	2.03512	chr8	101686543	102124907	NCALD	ENSG00000104490		GO:0003073|GO:0003779|GO:0005509|GO:0005515|GO:0005622|GO:0005829|GO:0015276|GO:0015631|GO:0016192|GO:0019722|GO:0030130|GO:0030276|GO:0034220|GO:0043014|GO:0070062	protein-coding	neurocalcin delta	1.6519	2.09e-06	0
chr8	101754336	101754683	ERV_3979111_MLT1A0	0.0386694	2.08785	chr8	101686543	102124907	NCALD	ENSG00000104490		GO:0003073|GO:0003779|GO:0005509|GO:0005515|GO:0005622|GO:0005829|GO:0015276|GO:0015631|GO:0016192|GO:0019722|GO:0030130|GO:0030276|GO:0034220|GO:0043014|GO:0070062	protein-coding	neurocalcin delta	1.6519	2.09e-06	0
chr8	101756131	101756729	ERV_3878103_MamGypLTR3a	0.0414669	1.97674	chr8	101686543	102124907	NCALD	ENSG00000104490		GO:0003073|GO:0003779|GO:0005509|GO:0005515|GO:0005622|GO:0005829|GO:0015276|GO:0015631|GO:0016192|GO:0019722|GO:0030130|GO:0030276|GO:0034220|GO:0043014|GO:0070062	protein-coding	neurocalcin delta	1.6519	2.09e-06	0
chr8	101761671	101762150	ERV_3878107_MLT1J	0.0205165	2.20841	chr8	101686543	102124907	NCALD	ENSG00000104490		GO:0003073|GO:0003779|GO:0005509|GO:0005515|GO:0005622|GO:0005829|GO:0015276|GO:0015631|GO:0016192|GO:0019722|GO:0030130|GO:0030276|GO:0034220|GO:0043014|GO:0070062	protein-coding	neurocalcin delta	1.6519	2.09e-06	0
chr8	101763512	101764048	ERV_3878109_MLT2B4	0.0247483	1.98406	chr8	101686543	102124907	NCALD	ENSG00000104490		GO:0003073|GO:0003779|GO:0005509|GO:0005515|GO:0005622|GO:0005829|GO:0015276|GO:0015631|GO:0016192|GO:0019722|GO:0030130|GO:0030276|GO:0034220|GO:0043014|GO:0070062	protein-coding	neurocalcin delta	1.6519	2.09e-06	0
chr8	101768811	101769257	ERV_3878114_MLT1D	0.0212988	1.96645	chr8	101686543	102124907	NCALD	ENSG00000104490		GO:0003073|GO:0003779|GO:0005509|GO:0005515|GO:0005622|GO:0005829|GO:0015276|GO:0015631|GO:0016192|GO:0019722|GO:0030130|GO:0030276|GO:0034220|GO:0043014|GO:0070062	protein-coding	neurocalcin delta	1.6519	2.09e-06	0
chr8	101784029	101784867	ERV_3979130_MLT1G1	0.0380386	2.02765	chr8	101686543	102124907	NCALD	ENSG00000104490		GO:0003073|GO:0003779|GO:0005509|GO:0005515|GO:0005622|GO:0005829|GO:0015276|GO:0015631|GO:0016192|GO:0019722|GO:0030130|GO:0030276|GO:0034220|GO:0043014|GO:0070062	protein-coding	neurocalcin delta	1.6519	2.09e-06	0
chr8	101785488	101785638	ERV_3878128_MLT1J2	0.0725175	1.926	chr8	101686543	102124907	NCALD	ENSG00000104490		GO:0003073|GO:0003779|GO:0005509|GO:0005515|GO:0005622|GO:0005829|GO:0015276|GO:0015631|GO:0016192|GO:0019722|GO:0030130|GO:0030276|GO:0034220|GO:0043014|GO:0070062	protein-coding	neurocalcin delta	1.6519	2.09e-06	0
chr8	101912724	101913251	ERV_3878237_MLT1E1A	0.0841704	1.44146	chr8	101686543	102124907	NCALD	ENSG00000104490		GO:0003073|GO:0003779|GO:0005509|GO:0005515|GO:0005622|GO:0005829|GO:0015276|GO:0015631|GO:0016192|GO:0019722|GO:0030130|GO:0030276|GO:0034220|GO:0043014|GO:0070062	protein-coding	neurocalcin delta	1.6519	2.09e-06	0
chr8	101922608	101923310	ERV_3878242_MLT1A1	0.00459429	2.11129	chr8	101686543	102124907	NCALD	ENSG00000104490		GO:0003073|GO:0003779|GO:0005509|GO:0005515|GO:0005622|GO:0005829|GO:0015276|GO:0015631|GO:0016192|GO:0019722|GO:0030130|GO:0030276|GO:0034220|GO:0043014|GO:0070062	protein-coding	neurocalcin delta	1.6519	2.09e-06	0
chr8	101932059	101932353	ERV_3878252_LTR16E1	0.00209237	2.05148	chr8	101686543	102124907	NCALD	ENSG00000104490		GO:0003073|GO:0003779|GO:0005509|GO:0005515|GO:0005622|GO:0005829|GO:0015276|GO:0015631|GO:0016192|GO:0019722|GO:0030130|GO:0030276|GO:0034220|GO:0043014|GO:0070062	protein-coding	neurocalcin delta	1.6519	2.09e-06	0
chr8	101933135	101933591	ERV_3878253_MLT1D	0.0055023	2.08883	chr8	101686543	102124907	NCALD	ENSG00000104490		GO:0003073|GO:0003779|GO:0005509|GO:0005515|GO:0005622|GO:0005829|GO:0015276|GO:0015631|GO:0016192|GO:0019722|GO:0030130|GO:0030276|GO:0034220|GO:0043014|GO:0070062	protein-coding	neurocalcin delta	1.6519	2.09e-06	0
chr8	101944546	101944927	ERV_3878257_LTR33	0.00811727	2.03438	chr8	101686543	102124907	NCALD	ENSG00000104490		GO:0003073|GO:0003779|GO:0005509|GO:0005515|GO:0005622|GO:0005829|GO:0015276|GO:0015631|GO:0016192|GO:0019722|GO:0030130|GO:0030276|GO:0034220|GO:0043014|GO:0070062	protein-coding	neurocalcin delta	1.6519	2.09e-06	0
chr8	101950816	101951370	ERV_3878261_MLT1I-int,MLT1I	0.00506932	2.13306	chr8	101686543	102124907	NCALD	ENSG00000104490		GO:0003073|GO:0003779|GO:0005509|GO:0005515|GO:0005622|GO:0005829|GO:0015276|GO:0015631|GO:0016192|GO:0019722|GO:0030130|GO:0030276|GO:0034220|GO:0043014|GO:0070062	protein-coding	neurocalcin delta	1.6519	2.09e-06	0
chr8	101950959	101951000	ERV_3979223_MLT1J-int	0.0078475	2.1164	chr8	101686543	102124907	NCALD	ENSG00000104490		GO:0003073|GO:0003779|GO:0005509|GO:0005515|GO:0005622|GO:0005829|GO:0015276|GO:0015631|GO:0016192|GO:0019722|GO:0030130|GO:0030276|GO:0034220|GO:0043014|GO:0070062	protein-coding	neurocalcin delta	1.6519	2.09e-06	0
chr8	101953788	101953872	ERV_3878263_MER77B	0.00879774	2.08131	chr8	101686543	102124907	NCALD	ENSG00000104490		GO:0003073|GO:0003779|GO:0005509|GO:0005515|GO:0005622|GO:0005829|GO:0015276|GO:0015631|GO:0016192|GO:0019722|GO:0030130|GO:0030276|GO:0034220|GO:0043014|GO:0070062	protein-coding	neurocalcin delta	1.6519	2.09e-06	0
chr8	101953899	101953993	ERV_3878264_MER21C	0.0106947	2.09619	chr8	101686543	102124907	NCALD	ENSG00000104490		GO:0003073|GO:0003779|GO:0005509|GO:0005515|GO:0005622|GO:0005829|GO:0015276|GO:0015631|GO:0016192|GO:0019722|GO:0030130|GO:0030276|GO:0034220|GO:0043014|GO:0070062	protein-coding	neurocalcin delta	1.6519	2.09e-06	0
chr8	101963469	101963662	ERV_3878278_MLT1L	0.00525368	2.2037	chr8	101686543	102124907	NCALD	ENSG00000104490		GO:0003073|GO:0003779|GO:0005509|GO:0005515|GO:0005622|GO:0005829|GO:0015276|GO:0015631|GO:0016192|GO:0019722|GO:0030130|GO:0030276|GO:0034220|GO:0043014|GO:0070062	protein-coding	neurocalcin delta	1.6519	2.09e-06	0
chr8	101964316	101964682	ERV_3979231_MLT1J1	0.00621629	2.11805	chr8	101686543	102124907	NCALD	ENSG00000104490		GO:0003073|GO:0003779|GO:0005509|GO:0005515|GO:0005622|GO:0005829|GO:0015276|GO:0015631|GO:0016192|GO:0019722|GO:0030130|GO:0030276|GO:0034220|GO:0043014|GO:0070062	protein-coding	neurocalcin delta	1.6519	2.09e-06	0
chr8	101968169	101968305	ERV_3979232_MamGypLTR3a	0.0032344	2.16909	chr8	101686543	102124907	NCALD	ENSG00000104490		GO:0003073|GO:0003779|GO:0005509|GO:0005515|GO:0005622|GO:0005829|GO:0015276|GO:0015631|GO:0016192|GO:0019722|GO:0030130|GO:0030276|GO:0034220|GO:0043014|GO:0070062	protein-coding	neurocalcin delta	1.6519	2.09e-06	0
chr8	101970805	101971216	ERV_3878284_MSTB2	0.00605495	2.23395	chr8	101686543	102124907	NCALD	ENSG00000104490		GO:0003073|GO:0003779|GO:0005509|GO:0005515|GO:0005622|GO:0005829|GO:0015276|GO:0015631|GO:0016192|GO:0019722|GO:0030130|GO:0030276|GO:0034220|GO:0043014|GO:0070062	protein-coding	neurocalcin delta	1.6519	2.09e-06	0
chr8	101971316	101971692	ERV_3878285_THE1C	0.00483338	2.21674	chr8	101686543	102124907	NCALD	ENSG00000104490		GO:0003073|GO:0003779|GO:0005509|GO:0005515|GO:0005622|GO:0005829|GO:0015276|GO:0015631|GO:0016192|GO:0019722|GO:0030130|GO:0030276|GO:0034220|GO:0043014|GO:0070062	protein-coding	neurocalcin delta	1.6519	2.09e-06	0
chr8	101973506	101973837	ERV_3878288_LTR85b	0.007824	2.001	chr8	101686543	102124907	NCALD	ENSG00000104490		GO:0003073|GO:0003779|GO:0005509|GO:0005515|GO:0005622|GO:0005829|GO:0015276|GO:0015631|GO:0016192|GO:0019722|GO:0030130|GO:0030276|GO:0034220|GO:0043014|GO:0070062	protein-coding	neurocalcin delta	1.6519	2.09e-06	0
chr8	101988633	101988741	ERV_3878304_LTR103b_Mam	0.0172465	2.22047	chr8	101686543	102124907	NCALD	ENSG00000104490		GO:0003073|GO:0003779|GO:0005509|GO:0005515|GO:0005622|GO:0005829|GO:0015276|GO:0015631|GO:0016192|GO:0019722|GO:0030130|GO:0030276|GO:0034220|GO:0043014|GO:0070062	protein-coding	neurocalcin delta	1.6519	2.09e-06	0
chr8	101995922	101996057	ERV_3878318_MER90	0.00990765	2.37859	chr8	101686543	102124907	NCALD	ENSG00000104490		GO:0003073|GO:0003779|GO:0005509|GO:0005515|GO:0005622|GO:0005829|GO:0015276|GO:0015631|GO:0016192|GO:0019722|GO:0030130|GO:0030276|GO:0034220|GO:0043014|GO:0070062	protein-coding	neurocalcin delta	1.6519	2.09e-06	0
chr8	102006480	102006907	ERV_3878325_LTR33	0.00304769	2.36425	chr8	101686543	102124907	NCALD	ENSG00000104490		GO:0003073|GO:0003779|GO:0005509|GO:0005515|GO:0005622|GO:0005829|GO:0015276|GO:0015631|GO:0016192|GO:0019722|GO:0030130|GO:0030276|GO:0034220|GO:0043014|GO:0070062	protein-coding	neurocalcin delta	1.6519	2.09e-06	0
chr8	102008402	102009008	ERV_3878328_MER34	0.00243084	2.46261	chr8	101686543	102124907	NCALD	ENSG00000104490		GO:0003073|GO:0003779|GO:0005509|GO:0005515|GO:0005622|GO:0005829|GO:0015276|GO:0015631|GO:0016192|GO:0019722|GO:0030130|GO:0030276|GO:0034220|GO:0043014|GO:0070062	protein-coding	neurocalcin delta	1.6519	2.09e-06	0
chr8	102013467	102013517	ERV_3878336_MLT1J	0.007824	2.23433	chr8	101686543	102124907	NCALD	ENSG00000104490		GO:0003073|GO:0003779|GO:0005509|GO:0005515|GO:0005622|GO:0005829|GO:0015276|GO:0015631|GO:0016192|GO:0019722|GO:0030130|GO:0030276|GO:0034220|GO:0043014|GO:0070062	protein-coding	neurocalcin delta	1.6519	2.09e-06	0
chr8	102014124	102014482	ERV_3979249_MLT1A0	0.00793151	2.2509	chr8	101686543	102124907	NCALD	ENSG00000104490		GO:0003073|GO:0003779|GO:0005509|GO:0005515|GO:0005622|GO:0005829|GO:0015276|GO:0015631|GO:0016192|GO:0019722|GO:0030130|GO:0030276|GO:0034220|GO:0043014|GO:0070062	protein-coding	neurocalcin delta	1.6519	2.09e-06	0
chr8	102025815	102028014	ERV_3979254_THE1C-int,THE1C	0.0144462	2.41327	chr8	101686543	102124907	NCALD	ENSG00000104490		GO:0003073|GO:0003779|GO:0005509|GO:0005515|GO:0005622|GO:0005829|GO:0015276|GO:0015631|GO:0016192|GO:0019722|GO:0030130|GO:0030276|GO:0034220|GO:0043014|GO:0070062	protein-coding	neurocalcin delta	1.6519	2.09e-06	0
chr8	102031895	102034477	ERV_3878353_ERVL-E-int	0.000855874	2.72041	chr8	101686543	102124907	NCALD	ENSG00000104490		GO:0003073|GO:0003779|GO:0005509|GO:0005515|GO:0005622|GO:0005829|GO:0015276|GO:0015631|GO:0016192|GO:0019722|GO:0030130|GO:0030276|GO:0034220|GO:0043014|GO:0070062	protein-coding	neurocalcin delta	1.6519	2.09e-06	0
chr8	102038726	102039318	ERV_3878363_MLT1E1A	0.0712005	2.03095	chr8	101686543	102124907	NCALD	ENSG00000104490		GO:0003073|GO:0003779|GO:0005509|GO:0005515|GO:0005622|GO:0005829|GO:0015276|GO:0015631|GO:0016192|GO:0019722|GO:0030130|GO:0030276|GO:0034220|GO:0043014|GO:0070062	protein-coding	neurocalcin delta	1.6519	2.09e-06	0
chr8	102039675	102040069	ERV_3878365_MSTB1	0.0654737	2.37717	chr8	101686543	102124907	NCALD	ENSG00000104490		GO:0003073|GO:0003779|GO:0005509|GO:0005515|GO:0005622|GO:0005829|GO:0015276|GO:0015631|GO:0016192|GO:0019722|GO:0030130|GO:0030276|GO:0034220|GO:0043014|GO:0070062	protein-coding	neurocalcin delta	1.6519	2.09e-06	0
chr8	102042176	102043038	ERV_3878367_LTR78	0.0911023	2.02185	chr8	101686543	102124907	NCALD	ENSG00000104490		GO:0003073|GO:0003779|GO:0005509|GO:0005515|GO:0005622|GO:0005829|GO:0015276|GO:0015631|GO:0016192|GO:0019722|GO:0030130|GO:0030276|GO:0034220|GO:0043014|GO:0070062	protein-coding	neurocalcin delta	1.6519	2.09e-06	0
chr8	102058686	102059131	ERV_3878390_MLT1D	0.0359375	2.36148	chr8	101686543	102124907	NCALD	ENSG00000104490		GO:0003073|GO:0003779|GO:0005509|GO:0005515|GO:0005622|GO:0005829|GO:0015276|GO:0015631|GO:0016192|GO:0019722|GO:0030130|GO:0030276|GO:0034220|GO:0043014|GO:0070062	protein-coding	neurocalcin delta	1.6519	2.09e-06	0
chr8	102084223	102084921	ERV_3979280_MER50-int,MER50	0.0729789	2.26692	chr8	101686543	102124907	NCALD	ENSG00000104490		GO:0003073|GO:0003779|GO:0005509|GO:0005515|GO:0005622|GO:0005829|GO:0015276|GO:0015631|GO:0016192|GO:0019722|GO:0030130|GO:0030276|GO:0034220|GO:0043014|GO:0070062	protein-coding	neurocalcin delta	1.6519	2.09e-06	0
chr8	102086680	102092487	ERV_3878418_MER41A,MER41-int	0.031103	1.99489	chr8	101686543	102124907	NCALD	ENSG00000104490		GO:0003073|GO:0003779|GO:0005509|GO:0005515|GO:0005622|GO:0005829|GO:0015276|GO:0015631|GO:0016192|GO:0019722|GO:0030130|GO:0030276|GO:0034220|GO:0043014|GO:0070062	protein-coding	neurocalcin delta	1.6519	2.09e-06	0
chr8	102098186	102098571	ERV_3878424_LTR33	0.0638523	2.28224	chr8	101686543	102124907	NCALD	ENSG00000104490		GO:0003073|GO:0003779|GO:0005509|GO:0005515|GO:0005622|GO:0005829|GO:0015276|GO:0015631|GO:0016192|GO:0019722|GO:0030130|GO:0030276|GO:0034220|GO:0043014|GO:0070062	protein-coding	neurocalcin delta	1.6519	2.09e-06	0
chr8	106457171	106459499	ERV_3882358_MSTD-int,MSTD	0.0021175	3.27058	chr8	109362477	109530330	PKHD1L1	ENSG00000205038	PKHDL1	GO:0004872|GO:0005615|GO:0005829|GO:0005929|GO:0006955|GO:0016021	protein-coding	polycystic kidney and hepatic disease 1 (autosomal recessive)-like 1	4.19662	3.75e-05	2902979
chr8	106522816	106523410	ERV_3982181_MLT1E3	0.0976451	2.17031	chr8	109362477	109530330	PKHD1L1	ENSG00000205038	PKHDL1	GO:0004872|GO:0005615|GO:0005829|GO:0005929|GO:0006955|GO:0016021	protein-coding	polycystic kidney and hepatic disease 1 (autosomal recessive)-like 1	4.19662	3.75e-05	2839068
chr8	106550472	106550849	ERV_3882441_THE1D	0.040994	2.58423	chr8	109362477	109530330	PKHD1L1	ENSG00000205038	PKHDL1	GO:0004872|GO:0005615|GO:0005829|GO:0005929|GO:0006955|GO:0016021	protein-coding	polycystic kidney and hepatic disease 1 (autosomal recessive)-like 1	4.19662	3.75e-05	2811629
chr8	109499764	109503438	ERV_3983912_LTR16A1	0.0446224	4.43233	chr8	109362477	109530330	PKHD1L1	ENSG00000205038	PKHDL1	GO:0004872|GO:0005615|GO:0005829|GO:0005929|GO:0006955|GO:0016021	protein-coding	polycystic kidney and hepatic disease 1 (autosomal recessive)-like 1	4.19662	3.75e-05	0
chr8	109500174	109503023	ERV_3983913_LTR16A1,ERV3-16A3_I-int	0.0742093	4.43278	chr8	109362477	109530330	PKHD1L1	ENSG00000205038	PKHDL1	GO:0004872|GO:0005615|GO:0005829|GO:0005929|GO:0006955|GO:0016021	protein-coding	polycystic kidney and hepatic disease 1 (autosomal recessive)-like 1	4.19662	3.75e-05	0
chr8	109525383	109525657	ERV_3983927_MLT1G	0.0331725	3.57068	chr8	109362477	109530330	PKHD1L1	ENSG00000205038	PKHDL1	GO:0004872|GO:0005615|GO:0005829|GO:0005929|GO:0006955|GO:0016021	protein-coding	polycystic kidney and hepatic disease 1 (autosomal recessive)-like 1	4.19662	3.75e-05	0
chr8	109531505	109531876	ERV_3884986_LTR78	0.0425763	3.2384	chr8	109362477	109530330	PKHD1L1	ENSG00000205038	PKHDL1	GO:0004872|GO:0005615|GO:0005829|GO:0005929|GO:0006955|GO:0016021	protein-coding	polycystic kidney and hepatic disease 1 (autosomal recessive)-like 1	4.19662	3.75e-05	1176
chr8	132586134	132586221	ERV_3907545_MamGypLTR1c	0.0975593	1.99144	chr8	132120859	132480953	KCNQ3	ENSG00000184156	BFNC2|EBN2|KV7.3	GO:0005249|GO:0005251|GO:0005267|GO:0005516|GO:0005886|GO:0006813|GO:0007268|GO:0008076|GO:0009986|GO:0033268|GO:0034765|GO:0043194|GO:0060081|GO:0071805	protein-coding	potassium voltage-gated channel subfamily Q member 3	1.88106	7.57e-05	105182
chr8	132586749	132586920	ERV_3907547_LTR16A	0.095554	1.99235	chr8	132120859	132480953	KCNQ3	ENSG00000184156	BFNC2|EBN2|KV7.3	GO:0005249|GO:0005251|GO:0005267|GO:0005516|GO:0005886|GO:0006813|GO:0007268|GO:0008076|GO:0009986|GO:0033268|GO:0034765|GO:0043194|GO:0060081|GO:0071805	protein-coding	potassium voltage-gated channel subfamily Q member 3	1.88106	7.57e-05	105797
chr8	132602304	132602427	ERV_3907564_LTR16C	0.0722049	2.0304	chr8	132120859	132480953	KCNQ3	ENSG00000184156	BFNC2|EBN2|KV7.3	GO:0005249|GO:0005251|GO:0005267|GO:0005516|GO:0005886|GO:0006813|GO:0007268|GO:0008076|GO:0009986|GO:0033268|GO:0034765|GO:0043194|GO:0060081|GO:0071805	protein-coding	potassium voltage-gated channel subfamily Q member 3	1.88106	7.57e-05	121352
chr9	18693878	18696197	ERV_4127937_MSTA,MSTA-int	0.0543588	2.21545	chr9	18473894	18910950	ADAMTSL1	ENSG00000178031	ADAMTSL-1|ADAMTSR1|C9orf94|PUNCTIN	GO:0005578|GO:0005788|GO:0006508|GO:0008237|GO:0008270|GO:0036066	protein-coding	ADAMTS like 1	1.75947	0.000909878	0
chr9	35917973	35918724	ERV_4037660_MLT1D	0.0232329	2.22994	chr9	35808045	35812272	SPAG8	ENSG00000137098	BS-84|CILD28|CT142|HSD-1|SMP1|SPAG3|hSMP-1	GO:0001669|GO:0003674|GO:0005515|GO:0005634|GO:0005737|GO:0005819|GO:0007049|GO:0007283|GO:0007338|GO:0008017|GO:0008150|GO:0016020|GO:0030154|GO:0032092|GO:0045944	protein-coding	sperm associated antigen 8	1.19764	0.0141526	105702
chr9	69355568	69355895	ERV_4147004_MLT1G1	0.0615235	2.28943	chr9	69324572	69392455	FAM189A2	ENSG00000135063	C9orf61|X123	GO:0003674|GO:0005575|GO:0008150|GO:0016021	protein-coding	family with sequence similarity 189 member A2	1.36468	0.0951968	0
chr9	88026255	88026936	ERV_4158769_MLT1B	0.0764079	3.65856	chr9	88627189	88652160	LOC286238	ENSG00000228189			ncRNA	uncharacterized LOC286238	1.07761	0.0951753	600254
chr9	105072448	105072713	ERV_4170098_MLT1I	0.0290168	-3.74855	chr9	98288082	98709197	GABBR2	ENSG00000136928	GABABR2|GPR51|GPRC3B|HG20|HRIHFB2099	GO:0004965|GO:0005515|GO:0005737|GO:0005886|GO:0005887|GO:0007186|GO:0007194|GO:0007214|GO:0007268|GO:0030054|GO:0038039|GO:0043005|GO:0045211	protein-coding	gamma-aminobutyric acid type B receptor subunit 2	2.12736	2.31e-05	6363252
chr9	114893656	114893988	ERV_4092823_LTR104_Mam	0.0684098	1.66799	chr9	114893343	114930595	TNFSF8	ENSG00000106952	CD153|CD30L|CD30LG|TNLG3A	GO:0005102|GO:0005125|GO:0005164|GO:0005615|GO:0005887|GO:0006915|GO:0006955|GO:0007165|GO:0007267|GO:0008283|GO:0043374|GO:0045944|GO:0050830	protein-coding	tumor necrosis factor superfamily member 8	1.34185	0.0084532	0
chrX	13380526	13381112	ERV_4331844_MER4B	0.00345309	4.19753	chrX	13569605	13633575	EGFL6	ENSG00000198759	MAEG|W80	GO:0005178|GO:0005509|GO:0005604|GO:0005615|GO:0007049|GO:0007155|GO:0007275|GO:0010811|GO:0016020|GO:0030154|GO:0030198	protein-coding	EGF like domain multiple 6	1.04086	0.0267993	188494
chrX	13602482	13602781	ERV_4332020_MLT1L	0.0494396	1.99928	chrX	13569605	13633575	EGFL6	ENSG00000198759	MAEG|W80	GO:0005178|GO:0005509|GO:0005604|GO:0005615|GO:0007049|GO:0007155|GO:0007275|GO:0010811|GO:0016020|GO:0030154|GO:0030198	protein-coding	EGF like domain multiple 6	1.04086	0.0267993	0
chrX	19028479	19028556	ERV_4215218_MamGypsy2-I	0.0231487	3.05826	chrX	20006713	20116917	MAP7D2	ENSG00000184368		GO:0000226|GO:0005198|GO:0015630	protein-coding	MAP7 domain containing 2	-1.64824	0.0864158	978158
chrX	19054689	19055347	ERV_4215242_MLT2F	0.0586822	1.43809	chrX	20006713	20116917	MAP7D2	ENSG00000184368		GO:0000226|GO:0005198|GO:0015630	protein-coding	MAP7 domain containing 2	-1.64824	0.0864158	951367
chrX	19063858	19064250	ERV_4335989_LTR16C	0.0727044	1.71924	chrX	20006713	20116917	MAP7D2	ENSG00000184368		GO:0000226|GO:0005198|GO:0015630	protein-coding	MAP7 domain containing 2	-1.64824	0.0864158	942464
chrX	40863701	40864169	ERV_4349674_MSTC-int	0.0577206	2.94918	chrX	43948776	43973504	NDP	ENSG00000124479	EVR2|FEVR|ND	GO:0001890|GO:0005109|GO:0005125|GO:0005515|GO:0005615|GO:0007033|GO:0007165|GO:0007267|GO:0007399|GO:0007601|GO:0007605|GO:0008083|GO:0008283|GO:0009986|GO:0016055|GO:0031012|GO:0035426|GO:0042803|GO:0045893|GO:0051091|GO:0060070|GO:0061299	protein-coding	NDP, norrin cystine knot growth factor	4.18285	5.13e-07	3084608
chrX	48667672	48668000	ERV_4355574_MLT1A0	0.0445177	1.7844	chrX	45848074	45851490	LOC401585	ENSG00000231566			ncRNA	uncharacterized LOC401585	-1.46854	0.0268524	2816183
chrX	94413885	94416134	ERV_4376899_ERVL-B4-int	0.0427828	5.2331	chrX	93670930	93673568	NAP1L3	ENSG00000186310	MB20|NPL3	GO:0005634|GO:0006334	protein-coding	nucleosome assembly protein 1 like 3	1.618	0.00682031	740318
chrX	94479770	94490327	ERV_4271226_MER4-int,MER4A1,MER4A	0.0242245	5.46375	chrX	93670930	93673568	NAP1L3	ENSG00000186310	MB20|NPL3	GO:0005634|GO:0006334	protein-coding	nucleosome assembly protein 1 like 3	1.618	0.00682031	806203
chrX	94568950	94572846	ERV_4376970_MER4-int,MER4A	0.0648573	4.75242	chrX	93670930	93673568	NAP1L3	ENSG00000186310	MB20|NPL3	GO:0005634|GO:0006334	protein-coding	nucleosome assembly protein 1 like 3	1.618	0.00682031	895383
chrX	120146403	120156375	ERV_4291938_LTR15,HERV15-int	0.0151286	-2.17912	chrX	120258650	120311556	TMEM255A	ENSG00000125355	FAM70A	GO:0016021	protein-coding	transmembrane protein 255A	-1.92985	0.00228069	102276
